# Supplementary material for: Peptidome and Transcriptome Analysis of Plant Peptides Involved in Bipolaris maydis Infection of Maize
Source: Plants (Basel). 2023 Mar 14;12(6):1307. doi: 10.3390/plants12061307 (PMC10056677; doi:10.3390/plants12061307)
Supplement: Supplementary file 1 [file plants-12-01307-s001.zip]

Archive with 1 entries (1 files):
- plants-2211027-supplementary.xlsx
