# Supplementary material for: Peptidome and Transcriptome Analysis of Plant Peptides Involved in Bipolaris maydis Infection of Maize
Source: Plants (Basel). 2023 Mar 14;12(6):1307. doi: 10.3390/plants12061307 (PMC10056677; doi:10.3390/plants12061307)
Supplement: Supplementary file 1 [file plants-12-01307-s001.zip › plants-2211027-supplementary.xlsx]

## Sheet: Table S1 List of DEGs  
Supplementary Table S1 List of DEGs identified in infected maize
Gene ID	log2FoldChange	lfcSE	pvalue	padj
NM_001368188.1	5.35829	0.292925	4.59584e-76	1.57123e-71
NM_001111949.1	-7.40415	0.433807	1.03426e-66	1.76797e-62
NM_001149817.2	-4.55451	0.301211	7.88129e-53	8.98152e-49
NM_001349674.1	3.66863	0.24832	1.15754e-50	9.89353e-47
NM_001320837.1	-5.64044	0.390178	1.3384e-48	9.15144e-45
NM_001368105.1	5.35555	0.38389	1.99773e-45	1.13831e-41
NM_001351689.1	3.2367	0.235744	4.66211e-44	2.27698e-40
NM_001136856.2	4.12838	0.315152	2.0637e-40	8.81924e-37
XM_008660028.4	-5.4775	0.429181	1.42254e-38	5.40376e-35
NM_001153269.2	3.75179	0.300553	5.9591e-37	2.0373e-33
XM_020550116.3	-4.95938	0.405022	1.04833e-35	3.25822e-32
NM_001138057.3	2.65696	0.217123	1.543e-35	4.396e-32
NM_001153892.2	3.10827	0.255241	2.86916e-35	7.54545e-32
XM_035963032.1	9.16934	0.738221	3.52798e-35	8.04098e-32
XM_035963035.1	9.16934	0.738221	3.52798e-35	8.04098e-32
NM_001158352.1	7.84876	0.649337	4.82017e-34	1.02995e-30
NM_001153495.2	-5.29259	0.448126	1.87364e-33	3.768e-30
NM_001112226.1	-6.88364	0.59456	2.06316e-32	3.91863e-29
XM_035966009.1	8.74596	0.743618	3.09566e-32	5.57023e-29
NM_001138691.2	-2.83862	0.24564	4.74817e-32	8.11653e-29
NM_001366964.1	2.86271	0.249038	9.52352e-32	1.55043e-28
NM_001147363.1	-6.86986	0.600012	1.54082e-31	2.39443e-28
XM_008677134.4	-3.44767	0.301309	1.66028e-31	2.4679e-28
NM_001112009.2	-2.89894	0.256885	1.0483e-30	1.49331e-27
NM_001152120.2	3.89978	0.348908	3.28877e-30	4.49746e-27
NM_001158245.2	4.21722	0.380813	1.01585e-29	1.33577e-26
NM_001348551.1	2.28182	0.204974	1.36405e-29	1.72719e-26
XM_008683105.2	3.21915	0.292093	2.06267e-29	2.51852e-26
NM_001176200.1	2.78303	0.254581	6.10956e-29	7.20254e-26
XM_008657571.4	-5.12877	0.477323	4.77281e-28	5.43909e-25
XM_020542586.2	-5.32409	0.504173	2.07855e-27	2.2923e-24
XM_008672223.4	-5.90747	0.55717	2.28167e-27	2.43768e-24
XM_008680450.2	-2.62885	0.250209	5.97478e-27	6.18988e-24
NM_001111451.2	2.63797	0.250737	7.34597e-27	7.38659e-24
XM_020537832.1	-3.67497	0.351577	9.29868e-27	9.08295e-24
NM_001138115.1	2.29799	0.221123	2.32785e-26	2.21068e-23
NM_001154406.2	2.07861	0.200459	3.51043e-26	3.24364e-23
XM_008646258.4	3.08206	0.299822	5.99753e-26	5.39588e-23
XM_035966895.1	2.17312	0.211958	1.07973e-25	9.46507e-23
NM_001196760.1	2.94949	0.291133	1.92758e-25	1.64751e-22
XM_020548133.2	2.15382	0.213748	5.72468e-25	4.77354e-22
NM_001174370.1	3.56923	0.357412	1.11062e-24	9.04047e-22
NM_001174862.1	-3.48852	0.350157	1.44223e-24	1.14667e-21
NM_001358636.1	2.15154	0.215355	1.54325e-24	1.1991e-21
NM_001158005.2	4.30164	0.448923	5.774e-23	4.3867e-20
NM_001155660.1	4.00462	0.417976	6.03691e-23	4.48674e-20
NM_001112227.2	-6.00825	0.632913	9.11887e-23	6.6331e-20
NM_001176693.2	-5.29432	0.557311	9.45611e-23	6.73512e-20
XM_020547247.2	2.81642	0.296127	1.36471e-22	9.52181e-20
NM_001361984.1	-6.12624	0.666685	2.86839e-21	1.96129e-18
NM_001154000.2	2.01675	0.220892	6.73575e-21	4.51533e-18
NM_001372517.1	2.31518	0.25509	9.37059e-21	6.04456e-18
XM_035963775.1	16.3894	3.53832	9.21962e-21	6.04456e-18
NM_001174873.1	2.87986	0.318576	1.11692e-20	7.07131e-18
NM_001157928.1	3.09303	0.342511	1.15125e-20	7.15619e-18
NM_001139375.2	6.61895	0.739946	2.70161e-20	1.64933e-17
NM_001374297.1	-3.38941	0.380545	3.03329e-20	1.81934e-17
XM_035966633.1	-7.0013	0.771617	3.09422e-20	1.82389e-17
XM_008657164.3	-5.26089	0.591501	3.59193e-20	2.08137e-17
XM_035964300.1	-5.8515	0.659011	4.13267e-20	2.3548e-17
NM_001150449.2	4.09246	0.461666	4.76935e-20	2.67302e-17
NM_001112104.1	2.69761	0.307079	1.15789e-19	6.2835e-17
NM_001360947.1	2.03025	0.230338	1.14891e-19	6.2835e-17
XM_035963245.1	-2.1925	0.249435	1.24689e-19	6.66074e-17
NM_001155026.2	-2.01733	0.230289	1.74152e-19	9.15986e-17
NM_001153490.1	1.66963	0.190973	2.8178e-19	1.45962e-16
XM_035962273.1	8.55116	0.952681	3.23261e-19	1.6495e-16
NM_001152750.1	2.7348	0.315996	3.75852e-19	1.88965e-16
XM_020540232.3	4.50999	0.522633	3.97249e-19	1.96828e-16
XM_035967314.1	-3.5815	0.417877	5.70192e-19	2.67037e-16
XM_035967315.1	-3.5815	0.417877	5.70192e-19	2.67037e-16
XM_035967316.1	-3.5815	0.417877	5.70192e-19	2.67037e-16
XM_035967317.1	-3.5815	0.417877	5.70192e-19	2.67037e-16
XM_020548593.3	2.30991	0.269082	7.17167e-19	3.31331e-16
NM_001137057.2	3.0955	0.362021	8.30993e-19	3.788e-16
NM_001138520.1	2.17202	0.253684	1.01432e-18	4.56283e-16
NM_001156781.1	-2.97981	0.350264	1.13185e-18	5.02541e-16
NM_001353338.1	2.15922	0.252918	1.23856e-18	5.4287e-16
XM_035968058.1	13.9946	3.24838	1.57732e-18	6.826e-16
XM_035963004.1	-3.74537	0.443381	1.90327e-18	8.03319e-16
XM_008663549.3	-3.74537	0.443381	1.90327e-18	8.03319e-16
XM_008661029.4	-5.01658	0.598725	4.12974e-18	1.7218e-15
NM_001156016.1	-4.04163	0.485581	5.40933e-18	2.22812e-15
NM_001367032.1	-4.55833	0.54977	5.50466e-18	2.2404e-15
NM_001143387.1	6.84227	0.823749	6.46824e-18	2.6016e-15
XM_020545716.2	-3.91082	0.473794	7.98457e-18	3.17415e-15
XM_008652740.2	-6.14838	0.741461	1.2583e-17	4.94467e-15
NM_001112794.1	2.72569	0.331794	1.55008e-17	6.02205e-15
NM_001360601.1	8.4481	0.997115	1.61979e-17	6.22216e-15
NM_001360228.1	2.31581	0.283219	1.93973e-17	7.36841e-15
NM_001149696.2	1.90652	0.234641	4.61191e-17	1.71383e-14
NM_001370613.1	6.3698	0.79058	4.59786e-17	1.71383e-14
XM_008666729.3	2.25669	0.278737	4.87867e-17	1.73742e-14
XM_020546786.2	2.25669	0.278737	4.87867e-17	1.73742e-14
XM_020546788.2	2.25669	0.278737	4.87867e-17	1.73742e-14
XM_020546787.2	2.25669	0.278737	4.87867e-17	1.73742e-14
NM_001155223.1	9.13611	1.06891	5.47233e-17	1.92087e-14
XM_023301242.1	2.84634	0.35331	5.50618e-17	1.92087e-14
XM_008662306.3	2.07668	0.258221	8.19536e-17	2.83013e-14
NM_001151547.1	2.29071	0.286416	1.06699e-16	3.64784e-14
NM_001111570.1	7.51061	0.922548	1.24987e-16	4.23074e-14
NM_001363208.1	4.40159	0.556167	1.48619e-16	4.98136e-14
XM_020545930.2	5.65634	0.716809	1.59114e-16	5.28136e-14
XM_035966892.1	2.08919	0.262906	1.77654e-16	5.42289e-14
XM_008678959.4	2.08919	0.262906	1.77654e-16	5.42289e-14
XM_035966888.1	2.08919	0.262906	1.77654e-16	5.42289e-14
XM_035966894.1	2.08919	0.262906	1.77654e-16	5.42289e-14
XM_035966896.1	2.08919	0.262906	1.77654e-16	5.42289e-14
XM_008678961.3	2.08919	0.262906	1.77654e-16	5.42289e-14
XM_035966890.1	2.08919	0.262906	1.77654e-16	5.42289e-14
XM_008678962.4	2.08919	0.262906	1.77654e-16	5.42289e-14
XM_035966891.1	2.08919	0.262906	1.77654e-16	5.42289e-14
NM_001174875.1	-2.15746	0.271952	1.83099e-16	5.53965e-14
XM_020550601.2	6.46995	0.816899	2.05533e-16	6.16384e-14
NM_001176126.1	5.87701	0.749356	2.24114e-16	6.66262e-14
NM_001345946.1	-4.17276	0.532484	2.30514e-16	6.79381e-14
XM_008674136.3	2.04529	0.258906	2.64136e-16	7.7182e-14
NM_001357537.1	4.25019	0.54265	2.69978e-16	7.82205e-14
XM_008657244.2	4.30009	0.550999	3.49716e-16	9.96341e-14
XM_008666263.3	-1.67363	0.212072	3.4821e-16	9.96341e-14
NM_001196754.1	-5.67325	0.731588	4.12853e-16	1.1665e-13
XM_035964467.1	-8.94003	1.07597	4.21639e-16	1.18156e-13
XM_020547384.2	-7.80481	0.965412	4.96779e-16	1.3808e-13
XM_008680734.4	-8.5717	1.07571	6.29807e-16	1.72255e-13
NM_001111661.1	1.99239	0.255606	6.2656e-16	1.72255e-13
NM_001154454.2	8.74781	1.1393	7.57273e-16	2.05473e-13
NM_001150693.1	2.51746	0.326562	9.71888e-16	2.61629e-13
NM_001153309.1	1.53131	0.196986	1.04982e-15	2.80401e-13
XM_020540539.2	2.61555	0.340137	1.09531e-15	2.90283e-13
NM_001155382.2	2.15788	0.280592	1.30286e-15	3.42632e-13
XM_020547811.3	2.59851	0.339084	1.35115e-15	3.52619e-13
NM_001357695.1	1.86762	0.242623	1.4745e-15	3.81894e-13
NM_001165619.2	4.46363	0.587197	1.58168e-15	4.06575e-13
XM_008681364.4	-2.62666	0.343981	1.60572e-15	4.09673e-13
NM_001157667.2	-7.73823	0.984873	1.83034e-15	4.63523e-13
NM_001165439.1	2.03902	0.26697	1.96408e-15	4.93734e-13
NM_001364308.1	-3.91118	0.514963	1.9823e-15	4.94679e-13
XM_008650929.2	5.24216	0.695225	2.4989e-15	6.18584e-13
XM_035963169.1	8.74054	1.08903	2.51501e-15	6.18584e-13
NM_001348363.1	-5.19122	0.69229	2.87982e-15	7.03251e-13
NM_001138108.1	3.83822	0.509969	2.96882e-15	7.19844e-13
NM_001157854.1	1.71411	0.225447	3.39305e-15	8.16912e-13
XM_020538922.2	2.60692	0.347359	4.56994e-15	1.09257e-12
NM_001154191.1	4.34346	0.584081	5.69574e-15	1.35226e-12
NM_001111968.1	-1.74675	0.233141	7.42957e-15	1.75174e-12
NM_001149446.1	-3.60493	0.487906	7.90651e-15	1.85142e-12
XM_035963985.1	2.49066	0.335092	8.21357e-15	1.91024e-12
NM_001158333.2	2.67947	0.361191	8.69632e-15	2.00885e-12
XM_008674153.4	-2.84794	0.384796	8.95163e-15	2.05395e-12
XM_020545832.3	-4.56859	0.622257	9.61622e-15	2.19173e-12
XM_008657343.4	2.2416	0.301631	1.03089e-14	2.33405e-12
NM_001154542.2	2.42604	0.328022	1.10378e-14	2.48262e-12
NM_001370701.1	2.44444	0.330966	1.19147e-14	2.66234e-12
NM_001371954.1	12.3815	3.12608	1.27821e-14	2.81932e-12
XM_008646875.3	-4.31379	0.589387	1.27373e-14	2.81932e-12
XM_035964466.1	6.72043	0.909383	1.31684e-14	2.8859e-12
XM_008661030.4	8.6881	1.11769	1.3335e-14	2.9038e-12
XM_035959647.1	12.6659	3.18344	1.53645e-14	3.32457e-12
XM_023302417.2	2.03462	0.276305	1.67649e-14	3.60477e-12
NM_001137258.1	-12.2171	3.20972	2.31941e-14	4.95601e-12
XM_008662201.3	3.84999	0.531086	2.40687e-14	5.11095e-12
XM_020552362.2	-5.0352	0.690306	2.42253e-14	5.11244e-12
XM_020546450.3	-5.45501	0.74852	2.54453e-14	5.33696e-12
NM_001143116.1	2.49762	0.343171	2.59185e-14	5.40305e-12
NM_001154885.1	1.77549	0.242479	2.72992e-14	5.65639e-12
NM_001368077.1	1.50525	0.204736	2.75405e-14	5.67201e-12
NM_001279875.1	-1.83791	0.251633	2.83493e-14	5.80362e-12
XM_020553280.3	1.95178	0.268059	3.27942e-14	6.63414e-12
XM_035967943.1	1.95178	0.268059	3.27942e-14	6.63414e-12
NM_001112606.1	4.51092	0.627317	3.46894e-14	6.97625e-12
NM_001139357.1	4.37034	0.608472	3.69607e-14	7.38954e-12
NM_001149348.2	2.00115	0.276181	3.85864e-14	7.66973e-12
NM_001322411.1	-3.21797	0.447569	4.02094e-14	7.94613e-12
XM_008680484.4	1.72156	0.237068	4.48648e-14	8.81516e-12
NM_001329666.1	1.48136	0.203708	4.66976e-14	9.12285e-12
NM_001320120.1	2.46049	0.342137	4.95947e-14	9.63378e-12
XM_020541498.1	-3.68734	0.515243	5.20224e-14	1.00483e-11
XM_035964157.1	7.7305	1.08203	5.3936e-14	1.03593e-11
XM_020540373.1	2.10478	0.292892	6.02787e-14	1.15129e-11
XM_035966783.1	10.9327	1.37408	6.25837e-14	1.18211e-11
NM_001370725.1	-8.81731	1.17775	6.23218e-14	1.18211e-11
XM_008667336.2	3.76178	0.529402	6.59739e-14	1.23929e-11
XM_008657587.3	7.05152	0.977536	6.69266e-14	1.25032e-11
XM_008673808.4	3.73876	0.526691	7.21151e-14	1.33993e-11
NM_001371955.1	-12.3923	3.26463	8.15869e-14	1.49962e-11
XM_008647730.4	2.86561	0.403214	8.1192e-14	1.49962e-11
NM_001151041.1	-2.86093	0.404917	1.05045e-13	1.92047e-11
XM_008657076.4	-4.8918	0.69983	1.20696e-13	2.19487e-11
NM_001177201.2	3.77835	0.537811	1.23286e-13	2.23011e-11
XM_008668897.2	8.42151	1.13047	1.26502e-13	2.27624e-11
NM_001352327.1	-3.80049	0.540719	1.34406e-13	2.4058e-11
NM_001112779.2	12.0453	3.1196	1.58357e-13	2.81974e-11
NM_001155777.1	-1.98979	0.282715	1.79018e-13	3.17113e-11
NM_001165786.1	2.78837	0.399082	1.96303e-13	3.45939e-11
NM_001351631.1	3.42983	0.491937	1.98035e-13	3.47201e-11
NM_001147096.1	3.12139	0.448087	2.10235e-13	3.66709e-11
NM_001151259.2	2.49775	0.357665	2.20245e-13	3.8222e-11
XM_023301805.2	-3.53266	0.509105	2.25728e-13	3.89756e-11
NM_001345920.1	-11.7893	3.17363	2.45513e-13	4.21788e-11
XM_008662755.4	1.9864	0.284185	2.63874e-13	4.51066e-11
NM_001365533.1	2.62621	0.380562	3.77141e-13	6.41478e-11
XM_008678275.3	-5.96174	0.865368	3.90984e-13	6.5916e-11
XM_008658979.4	1.58362	0.226765	3.91393e-13	6.5916e-11
NM_001362229.1	2.17636	0.314634	3.99387e-13	6.67036e-11
XM_020542421.3	-8.06629	1.10484	3.99972e-13	6.67036e-11
XM_008670449.3	-2.56504	0.372936	4.23438e-13	7.02742e-11
XM_008645418.4	-2.9442	0.429188	4.2773e-13	7.06436e-11
NM_001158688.2	4.91707	0.718927	4.91731e-13	8.08235e-11
XM_035963774.1	3.52499	0.515121	5.1302e-13	8.39193e-11
NM_001157622.1	-4.51585	0.664197	5.20597e-13	8.47532e-11
NM_001154726.2	2.89582	0.424331	5.3567e-13	8.67937e-11
NM_001112105.1	4.54978	0.668567	6.06766e-13	9.78496e-11
NM_001165841.1	-5.75365	0.844282	6.538e-13	1.0494e-10
NM_001156685.1	8.12834	1.12623	6.61149e-13	1.05132e-10
NM_001148918.1	7.36129	1.06497	6.6013e-13	1.05132e-10
NM_001368024.1	2.15674	0.315767	7.60258e-13	1.20332e-10
NM_001353615.1	3.36639	0.497755	7.6856e-13	1.21085e-10
NM_001112399.3	7.15041	1.05439	7.84867e-13	1.23087e-10
XM_035965298.1	-11.6026	3.1612	8.27781e-13	1.28637e-10
XM_035965299.1	-11.6026	3.1612	8.27781e-13	1.28637e-10
NM_001111462.2	-2.13228	0.313557	8.87186e-13	1.37245e-10
NM_001156486.2	2.41265	0.356025	9.58541e-13	1.47615e-10
XM_008671710.4	1.98751	0.292156	9.85379e-13	1.51068e-10
XM_020544994.3	12.2084	3.18742	1.06128e-12	1.61978e-10
NM_001371956.1	-11.86	3.21863	1.11791e-12	1.68366e-10
NM_001149428.2	4.96624	0.741299	1.11328e-12	1.68366e-10
NM_001112196.2	1.79846	0.264395	1.11303e-12	1.68366e-10
XM_020546381.2	2.0404	0.301951	1.18315e-12	1.7741e-10
XM_008666400.4	4.32985	0.64737	1.23511e-12	1.84393e-10
NM_001152177.2	3.14269	0.468547	1.25317e-12	1.86276e-10
NM_001368321.1	-3.38203	0.504576	1.26956e-12	1.87895e-10
XM_035963744.1	-11.8629	3.22322	1.29722e-12	1.91161e-10
XM_035962686.1	11.5804	3.07735	1.3189e-12	1.93521e-10
NM_001147127.1	-4.10961	0.614285	1.35305e-12	1.97685e-10
NM_001157951.1	-4.08832	0.61353	1.43667e-12	2.09007e-10
NM_001147748.1	-2.86319	0.428726	1.50986e-12	2.18726e-10
NM_001155765.2	-2.74074	0.409916	1.55873e-12	2.24852e-10
NM_001137425.1	2.66724	0.39999	1.83587e-12	2.63718e-10
NM_001371766.1	3.41932	0.51441	2.01804e-12	2.88672e-10
XM_008669928.4	1.61913	0.240704	2.09422e-12	2.98322e-10
XM_008658352.4	6.89214	1.0385	2.14957e-12	3.04935e-10
NM_001112036.2	-2.987	0.451431	2.39326e-12	3.38102e-10
XM_008677471.2	-3.68837	0.55821	2.44322e-12	3.4374e-10
NM_001254790.2	-2.29082	0.345381	2.60321e-12	3.64748e-10
XM_008666578.3	-5.73076	0.871311	2.68755e-12	3.75029e-10
NM_001143436.1	-3.23388	0.491195	2.89572e-12	4.02434e-10
NM_001147557.1	1.47508	0.22171	4.03912e-12	5.59067e-10
NM_001139352.1	1.8834	0.285624	4.17285e-12	5.75248e-10
XM_008671410.2	-7.78748	1.18377	4.55832e-12	6.25863e-10
XM_008647294.3	7.9259	1.1483	4.73348e-12	6.47313e-10
NM_001155566.2	2.75288	0.421874	4.75535e-12	6.47713e-10
NM_001153807.1	1.72765	0.262278	5.11061e-12	6.9334e-10
NM_001155033.1	-7.79472	1.13224	5.44412e-12	7.35666e-10
NM_001138162.1	-2.47314	0.380098	5.69777e-12	7.6691e-10
NM_001150061.1	-2.15738	0.331207	6.12293e-12	8.20905e-10
NM_001111843.1	1.81636	0.276759	6.62628e-12	8.84919e-10
XM_035961908.1	6.30166	0.976517	6.66114e-12	8.86113e-10
NM_001111822.1	-4.01864	0.624088	7.03513e-12	9.32237e-10
NM_001155246.2	3.74378	0.581847	7.12132e-12	9.40015e-10
XM_020550383.3	-1.64082	0.25095	7.22663e-12	9.50247e-10
NM_001371648.1	-2.05649	0.316742	7.29947e-12	9.56147e-10
NM_001374382.1	2.21251	0.341067	7.62955e-12	9.95569e-10
NM_001350730.1	-6.65428	1.01028	8.14707e-12	1.05906e-09
NM_001143383.1	8.50061	1.266	8.36867e-12	1.08374e-09
NM_001353008.1	4.3515	0.67926	9.09684e-12	1.1736e-09
NM_001138295.1	-5.09183	0.793126	9.35314e-12	1.20212e-09
XM_008651284.4	8.33498	1.2412	9.47251e-12	1.21291e-09
XM_008654918.3	7.83429	1.15706	1.05626e-11	1.34744e-09
NM_001372390.1	-3.15334	0.495286	1.13684e-11	1.44485e-09
XM_020546644.3	6.97615	1.05868	1.21551e-11	1.53343e-09
XM_008657494.2	-1.45006	0.223734	1.28293e-11	1.61253e-09
NM_001165698.1	-7.76001	1.15294	1.28811e-11	1.61311e-09
NM_001112102.1	-2.92331	0.461112	1.41485e-11	1.76536e-09
XM_020539564.1	10.6782	1.53802	1.42305e-11	1.76914e-09
XM_035960887.1	8.02791	1.20294	1.51145e-11	1.87223e-09
XM_035963626.1	1.75113	0.272832	1.54932e-11	1.9122e-09
NM_001147103.1	1.64636	0.256341	1.62045e-11	1.99281e-09
XM_008648571.2	1.95576	0.306324	1.65948e-11	2.03349e-09
NM_001350192.1	-6.01636	0.951761	1.77078e-11	2.15443e-09
NM_001151946.2	-3.01599	0.478229	1.76683e-11	2.15443e-09
NM_001321633.1	6.77929	1.05596	1.78958e-11	2.16958e-09
XM_008654791.4	1.68976	0.26419	1.8548e-11	2.22497e-09
XM_008654792.4	1.68976	0.26419	1.8548e-11	2.22497e-09
XM_008654793.4	1.68976	0.26419	1.8548e-11	2.22497e-09
NM_001147065.1	-1.3712	0.212974	1.87871e-11	2.24578e-09
XM_008671211.1	1.93603	0.30476	2.06694e-11	2.46218e-09
NM_001359735.1	-2.98992	0.476257	2.23741e-11	2.656e-09
NM_001365100.1	-4.63568	0.745019	2.33041e-11	2.75682e-09
NM_001156222.1	1.40978	0.220238	2.4012e-11	2.83077e-09
XM_008680707.4	1.9754	0.313133	2.69881e-11	3.17069e-09
XM_020547159.2	4.65912	0.749423	2.71571e-11	3.17961e-09
XM_008648106.3	-7.90965	1.20735	2.93016e-11	3.41898e-09
XM_008650962.2	7.75323	1.17661	2.99418e-11	3.4818e-09
NM_001196339.2	2.61276	0.419696	3.12977e-11	3.62714e-09
NM_001112776.1	4.73366	0.765661	3.18288e-11	3.67623e-09
NM_001137029.2	10.0117	1.581	3.31445e-11	3.8153e-09
XM_020548296.3	2.27375	0.363711	3.67938e-11	4.20705e-09
NM_001147701.1	2.1665	0.347202	3.84598e-11	4.38288e-09
NM_001153899.2	-2.3921	0.386091	4.10452e-11	4.66197e-09
NM_001153452.3	3.36677	0.547211	4.36499e-11	4.9414e-09
NM_001139145.2	-3.70006	0.602284	4.47562e-11	5.04992e-09
NM_001176207.1	1.57869	0.251966	4.75674e-11	5.34945e-09
XM_008652726.4	-10.9548	3.13045	4.92112e-11	5.51617e-09
XM_020538742.2	2.34819	0.380185	4.99624e-11	5.58207e-09
XM_035964984.1	7.66134	1.17796	5.08162e-11	5.65897e-09
XM_035963715.1	10.9622	3.05137	5.17957e-11	5.74932e-09
XM_035964473.1	-2.82427	0.461932	5.944e-11	6.57649e-09
NM_001174920.1	1.70115	0.273798	5.97547e-11	6.5794e-09
XM_035962191.1	7.28988	1.20551	5.98513e-11	6.5794e-09
XM_020539262.2	7.99063	1.2509	7.16431e-11	7.85043e-09
NM_001112113.2	-4.07975	0.675724	7.58305e-11	8.28273e-09
NM_001127251.1	5.38906	0.894256	7.74846e-11	8.43645e-09
NM_001366163.1	-3.67976	0.60676	8.07398e-11	8.76296e-09
NM_001158377.1	-4.95385	0.82313	8.15157e-11	8.81918e-09
NM_001362461.1	-4.57718	0.761188	8.25927e-11	8.90153e-09
XM_035963637.1	-10.7904	3.11056	8.27976e-11	8.90153e-09
XM_008658845.3	2.57799	0.423743	8.37082e-11	8.97121e-09
XM_008676160.3	-1.70981	0.278203	8.70782e-11	9.30322e-09
NM_001371844.1	-1.66399	0.270718	8.96857e-11	9.55195e-09
XM_035962446.1	-4.57223	0.758326	9.81428e-11	1.04202e-08
XM_035965169.1	-7.82426	1.23538	9.84967e-11	1.04254e-08
NM_001154543.2	3.01585	0.499842	1.00984e-10	1.06557e-08
NM_001111550.1	1.46316	0.23746	1.03503e-10	1.08544e-08
NM_001175981.1	-3.93286	0.65525	1.0339e-10	1.08544e-08
NM_001155967.2	4.59717	0.767536	1.05469e-10	1.10268e-08
NM_001155377.1	-1.49092	0.24257	1.06187e-10	1.1068e-08
XM_008658261.3	1.99786	0.329086	1.18149e-10	1.22775e-08
NM_001111487.2	2.42842	0.402859	1.25403e-10	1.29918e-08
NM_001111630.2	-2.12573	0.351944	1.29499e-10	1.33755e-08
NM_001111518.2	1.6484	0.271026	1.41666e-10	1.45444e-08
XM_020545699.3	5.08092	0.856819	1.41423e-10	1.45444e-08
XM_008667499.2	4.0523	0.681929	1.51805e-10	1.54923e-08
NM_001143113.1	6.89148	1.12102	1.51734e-10	1.54923e-08
XM_008661586.3	-1.52168	0.250394	1.58466e-10	1.6124e-08
XM_020550359.3	-10.7888	3.12875	1.66473e-10	1.68884e-08
NM_001156578.2	9.18271	1.50784	1.76417e-10	1.77915e-08
NM_001112775.1	7.24001	1.22983	1.76172e-10	1.77915e-08
NM_001175179.1	1.57784	0.260551	1.77511e-10	1.78492e-08
XM_008662074.3	9.4675	1.42154	1.86583e-10	1.87064e-08
NM_001359305.1	1.50887	0.2492	1.91677e-10	1.9161e-08
XM_008651561.4	-2.93749	0.495347	1.92975e-10	1.92345e-08
NM_001371650.1	-3.16424	0.538062	2.23875e-10	2.21972e-08
NM_001153519.1	2.67764	0.452497	2.23997e-10	2.21972e-08
XM_035960425.1	1.55607	0.258593	2.30574e-10	2.27829e-08
NM_001148739.1	-2.24914	0.379889	2.44957e-10	2.41343e-08
NM_001148181.1	2.49333	0.421863	2.51278e-10	2.46859e-08
NM_001279667.2	1.86004	0.312294	2.61043e-10	2.55241e-08
NM_001157742.2	2.60794	0.442121	2.61303e-10	2.55241e-08
NM_001153784.1	-2.03207	0.343317	2.79099e-10	2.71847e-08
XM_008681639.3	-2.71194	0.462134	2.86149e-10	2.77922e-08
XM_035961000.1	4.28847	0.735953	2.89634e-10	2.78146e-08
XM_020541313.3	4.28847	0.735953	2.89634e-10	2.78146e-08
XM_020541315.3	4.28847	0.735953	2.89634e-10	2.78146e-08
XM_020541314.3	4.28847	0.735953	2.89634e-10	2.78146e-08
XM_020540241.2	-2.88677	0.493846	3.10225e-10	2.97086e-08
NM_001111489.2	2.0813	0.352701	3.17653e-10	3.0335e-08
NM_001112046.2	-3.98452	0.68442	3.20364e-10	3.05086e-08
XM_008646076.3	1.54641	0.259397	3.27119e-10	3.10654e-08
NM_001148979.2	2.68696	0.459088	3.28411e-10	3.11017e-08
NM_001354330.1	3.34285	0.573811	3.38235e-10	3.19436e-08
NM_001153960.2	10.9587	3.11147	3.6762e-10	3.46232e-08
XM_008656685.3	6.24772	1.05391	3.77543e-10	3.53629e-08
XM_008658180.4	1.88255	0.320015	3.90917e-10	3.65155e-08
NM_001279678.2	1.53502	0.259453	4.34366e-10	4.02442e-08
NM_001111499.2	-1.95911	0.3348	4.41045e-10	4.07525e-08
XM_008680118.3	-7.24527	1.18242	4.48207e-10	4.11185e-08
NM_001330494.1	-4.37353	0.762655	4.48614e-10	4.11185e-08
NM_001112600.2	1.86328	0.317535	4.4804e-10	4.11185e-08
XM_035966623.1	8.31742	1.38838	4.57071e-10	4.17816e-08
NM_001151927.2	-1.65572	0.281589	4.65201e-10	4.24114e-08
NM_001159039.1	-3.83894	0.665338	4.82542e-10	4.35281e-08
NM_001154078.2	-3.78818	0.661739	5.07868e-10	4.56921e-08
NM_001155680.1	1.53775	0.261302	5.24583e-10	4.7072e-08
NM_001153218.1	-8.92362	1.41261	5.54239e-10	4.96029e-08
XM_008665421.2	3.2061	0.558203	5.58557e-10	4.98589e-08
NM_001150092.1	1.4289	0.242788	5.86983e-10	5.22598e-08
XM_008661778.4	3.73658	0.652834	5.91165e-10	5.24955e-08
XM_008676745.4	1.57805	0.270072	6.46806e-10	5.72876e-08
XM_008671624.4	1.93321	0.333589	6.51975e-10	5.75962e-08
NM_001149071.2	2.02721	0.350638	6.67448e-10	5.88111e-08
NM_001321444.1	-2.04596	0.354729	6.85452e-10	6.02423e-08
XM_020540840.3	-8.92087	1.42529	7.18919e-10	6.30215e-08
NM_001368933.1	-6.32218	1.0863	7.33143e-10	6.4104e-08
NM_001158203.1	11.1253	1.9572	7.96014e-10	6.94238e-08
NM_001319047.1	7.18164	1.23647	8.02788e-10	6.98364e-08
XM_008680703.4	-2.85733	0.502494	8.06378e-10	6.99707e-08
XM_020545891.1	-7.22918	1.23571	8.52591e-10	7.37934e-08
XM_035965528.1	7.25584	1.20855	8.71007e-10	7.51969e-08
XM_008647397.3	-9.2679	1.51194	9.37014e-10	8.06918e-08
NM_001371677.1	3.04664	0.538031	9.50812e-10	8.16742e-08
NM_001177060.1	-3.1569	0.558193	9.62499e-10	8.24709e-08
NM_001149623.2	2.45841	0.432682	9.81942e-10	8.35452e-08
XM_035959332.1	1.81925	0.317	9.84811e-10	8.35452e-08
XM_035959331.1	1.81925	0.317	9.84811e-10	8.35452e-08
XM_035959330.1	1.81925	0.317	9.84811e-10	8.35452e-08
NM_001111986.1	3.47317	0.6169	1.0063e-09	8.51571e-08
NM_001111387.2	-2.11998	0.372993	1.06566e-09	8.99579e-08
NM_001174538.2	3.19077	0.567157	1.06918e-09	9.00327e-08
XM_008658440.3	2.21367	0.389752	1.09814e-09	9.22438e-08
NM_001112220.1	-1.72302	0.301032	1.12766e-09	9.44913e-08
NM_001138934.1	2.42914	0.429534	1.15373e-09	9.64394e-08
NM_001174966.2	-1.92498	0.338903	1.22791e-09	1.0239e-07
XM_008671305.2	3.20484	0.573133	1.3063e-09	1.08625e-07
NM_001156286.2	-1.59013	0.27822	1.30905e-09	1.08625e-07
NM_001154813.2	1.95518	0.344789	1.33811e-09	1.10501e-07
XM_020538896.2	-6.30274	1.11935	1.33794e-09	1.10501e-07
XM_020548981.1	-2.03104	0.359197	1.35353e-09	1.11505e-07
NM_001152975.1	7.17913	1.21204	1.36202e-09	1.11935e-07
XM_008655211.4	2.20132	0.391717	1.37104e-09	1.12406e-07
XM_008666913.4	4.29868	0.772066	1.44439e-09	1.18136e-07
XM_008674763.4	-7.12126	1.20836	1.52475e-09	1.24411e-07
XM_008651295.4	-7.04659	1.19416	1.56677e-09	1.27535e-07
XM_020541837.2	10.4489	3.05754	1.57288e-09	1.27728e-07
NM_001139224.1	2.23958	0.398892	1.57992e-09	1.27996e-07
NM_001153823.2	-3.36315	0.604335	1.60581e-09	1.29786e-07
XM_008646987.3	-6.22515	1.07691	1.61244e-09	1.30014e-07
XM_020546600.2	-6.37257	1.12594	1.66763e-09	1.34148e-07
NM_001174582.1	1.89828	0.336772	1.71359e-09	1.37521e-07
XM_008667558.3	-3.36416	0.607254	1.84614e-09	1.47812e-07
XM_020548886.1	-3.00311	0.542851	1.88248e-09	1.5037e-07
NM_001141944.3	-3.72288	0.675532	1.88727e-09	1.50401e-07
XM_020548336.3	-2.54216	0.457714	1.92007e-09	1.52659e-07
NM_001366981.1	-1.7476	0.310615	1.93725e-09	1.53667e-07
NM_001151816.1	-2.28615	0.412791	2.25917e-09	1.78375e-07
XM_008667468.4	1.60577	0.285432	2.33475e-09	1.83918e-07
NM_001137786.1	2.36928	0.428109	2.36291e-09	1.85708e-07
XM_008675751.4	-2.66717	0.483937	2.37543e-09	1.86264e-07
XM_020543870.3	7.15406	1.23333	2.46453e-09	1.92809e-07
XM_035959260.1	5.06254	0.930545	2.4802e-09	1.93552e-07
XM_035961450.1	7.20637	1.33616	2.48535e-09	1.93552e-07
NM_001152696.1	2.6777	0.488148	2.54634e-09	1.97851e-07
NM_001165651.1	1.79422	0.321908	2.60165e-09	2.0169e-07
XM_008664718.3	2.34173	0.42463	2.67965e-09	2.07267e-07
NM_001155421.1	2.61056	0.470304	2.69711e-09	2.08146e-07
XM_020547767.2	-2.1092	0.382182	2.75131e-09	2.1185e-07
NM_001175313.1	-7.81726	1.38261	2.93763e-09	2.25183e-07
NM_001114648.1	1.693	0.304487	3.04467e-09	2.32866e-07
XM_035964269.1	7.38464	1.29191	3.09941e-09	2.35745e-07
XM_008680075.3	4.22527	0.777864	3.10356e-09	2.35745e-07
NM_001196280.1	7.37406	1.36488	3.09336e-09	2.35745e-07
XM_008664490.3	5.88182	1.09319	3.1099e-09	2.35745e-07
XM_008666749.3	7.23085	1.2606	3.1599e-09	2.39006e-07
NM_001148542.1	1.87981	0.341	3.46525e-09	2.61523e-07
XM_035960583.1	1.82294	0.331008	3.71324e-09	2.79621e-07
XM_020550219.2	-7.01057	1.22857	3.95768e-09	2.97374e-07
NM_001146958.1	-1.95705	0.358277	4.17795e-09	3.13236e-07
NM_001112235.2	-3.02654	0.562782	4.20963e-09	3.14921e-07
XM_020541257.3	2.03071	0.371896	4.23865e-09	3.164e-07
NM_001154351.2	-9.97645	3.06431	4.26216e-09	3.17461e-07
XM_035963337.1	-5.10755	0.955807	4.31196e-09	3.20472e-07
XM_008676079.3	-1.72588	0.314542	4.34053e-09	3.21896e-07
XM_008650839.4	-1.30579	0.234761	4.36075e-09	3.22696e-07
NM_001151235.2	6.95755	1.31332	4.49984e-09	3.32269e-07
NM_001156407.1	-2.26998	0.41914	4.59729e-09	3.38733e-07
XM_020552717.3	-4.7134	0.88998	5.1275e-09	3.76987e-07
NM_001157732.1	2.47038	0.458574	5.15403e-09	3.78125e-07
NM_001149691.2	2.07952	0.38491	5.65767e-09	4.14185e-07
NM_001147398.1	-3.49868	0.66045	5.85197e-09	4.27494e-07
XM_023301674.2	1.75194	0.322573	5.98989e-09	4.35707e-07
NM_001156633.1	2.36029	0.438266	5.98003e-09	4.35707e-07
NM_001154158.2	10.9684	3.2305	6.44472e-09	4.67796e-07
XM_008669897.4	-9.89533	3.06149	6.50084e-09	4.7087e-07
XM_008664767.4	-5.59337	1.05373	6.87895e-09	4.97204e-07
XM_008660430.3	1.70384	0.314792	6.92544e-09	4.99508e-07
NM_001372212.1	1.9884	0.370251	7.127e-09	5.12964e-07
XM_020553254.3	-1.54809	0.28538	7.21185e-09	5.17981e-07
NM_001165793.1	-2.57773	0.485	7.30917e-09	5.23022e-07
XM_035960913.1	-6.75904	1.2037	7.31264e-09	5.23022e-07
XM_035965637.1	-4.44699	0.843508	7.39847e-09	5.28056e-07
XM_008653872.4	1.48267	0.273025	7.69339e-09	5.47962e-07
NM_001157642.1	1.57831	0.291678	7.80037e-09	5.54426e-07
NM_001365548.1	2.94443	0.558866	8.28976e-09	5.87988e-07
NM_001156049.1	2.84842	0.538242	8.30788e-09	5.88053e-07
XM_008660987.4	-4.29505	0.819305	8.50663e-09	6.00877e-07
NM_001356991.1	1.45935	0.269614	8.73587e-09	6.15798e-07
NM_001348550.1	1.91134	0.358803	8.93218e-09	6.2834e-07
NM_001149170.2	1.61042	0.299503	9.22066e-09	6.47302e-07
XM_020541140.3	-6.86002	1.23766	9.28821e-09	6.49377e-07
XM_035961137.1	-6.86002	1.23766	9.28821e-09	6.49377e-07
NM_001155385.2	1.42393	0.263661	9.73729e-09	6.79385e-07
XM_008648012.4	-4.34535	0.839572	9.90739e-09	6.89845e-07
NM_001150369.2	2.65811	0.506237	1.00278e-08	6.96809e-07
NM_001357737.1	-2.68027	0.511061	1.00489e-08	6.9686e-07
XM_035959880.1	-5.48802	1.0319	1.03223e-08	7.14373e-07
NM_001177037.1	-2.06508	0.39047	1.03716e-08	7.16334e-07
NM_001371943.1	-2.85848	0.549115	1.12809e-08	7.77567e-07
XM_035963238.1	5.8396	1.10159	1.14576e-08	7.88156e-07
NM_001158631.1	1.42684	0.265688	1.1514e-08	7.9044e-07
NM_001146788.1	1.97547	0.373967	1.15813e-08	7.93471e-07
XM_008661590.4	6.85842	1.24776	1.22192e-08	8.355e-07
XM_008650796.4	3.74825	0.726919	1.24142e-08	8.47136e-07
NM_001138533.1	-6.92746	1.25334	1.25247e-08	8.52975e-07
XM_008651604.4	2.09397	0.398997	1.3107e-08	8.90861e-07
NM_001143070.2	-1.86919	0.35514	1.34472e-08	9.1217e-07
NM_001159123.2	1.40457	0.263613	1.34944e-08	9.13555e-07
NM_001147658.1	2.60829	0.501759	1.37679e-08	9.30233e-07
XM_035967934.1	1.61093	0.303679	1.39205e-08	9.38684e-07
XM_023302433.1	3.48319	0.67627	1.40949e-08	9.48577e-07
NM_001154850.1	1.11952	0.207144	1.42463e-08	9.5688e-07
XM_008654900.3	6.99091	1.28672	1.46771e-08	9.83882e-07
NM_001154417.1	1.59367	0.301176	1.48487e-08	9.93442e-07
NM_001138224.1	7.12571	1.31761	1.49308e-08	9.96979e-07
NM_001367883.1	1.26163	0.235487	1.50327e-08	1.00183e-06
XM_020553520.3	9.99435	3.05462	1.54002e-08	1.02432e-06
XM_008671577.2	-5.33091	1.02732	1.55172e-08	1.0301e-06
XM_035958715.1	7.07646	1.30902	1.57119e-08	1.041e-06
NM_001153943.2	2.20827	0.424411	1.5746e-08	1.04124e-06
NM_001153064.1	2.8825	0.559139	1.5819e-08	1.04406e-06
XM_020551550.2	-6.63957	1.21626	1.59324e-08	1.04952e-06
XM_035963297.1	1.8327	0.349657	1.59716e-08	1.05007e-06
NM_001143433.1	1.47704	0.278858	1.62415e-08	1.06576e-06
NM_001137756.1	-1.18267	0.220912	1.66388e-08	1.08974e-06
NM_001175017.1	4.50371	0.886124	1.69646e-08	1.10896e-06
NM_001152353.1	1.71683	0.327223	1.70824e-08	1.11453e-06
NM_001111484.1	1.93092	0.370864	1.79441e-08	1.16852e-06
NM_001176075.1	2.49493	0.483685	1.80348e-08	1.17219e-06
NM_001349986.1	8.96365	1.58563	1.8522e-08	1.20158e-06
NM_001156118.2	2.37294	0.460601	1.91001e-08	1.23673e-06
XM_008655229.4	2.80873	0.550214	2.09188e-08	1.34938e-06
NM_001148291.1	2.2687	0.441211	2.08945e-08	1.34938e-06
NM_001174988.1	1.22561	0.231303	2.18495e-08	1.40676e-06
NM_001149647.1	1.48006	0.282468	2.19508e-08	1.41063e-06
NM_001318377.1	-1.3507	0.257096	2.27643e-08	1.46016e-06
NM_001153121.1	-2.3056	0.450722	2.28427e-08	1.46245e-06
NM_001359480.1	9.84766	3.04185	2.35017e-08	1.50182e-06
NM_001157370.2	1.6852	0.325002	2.42742e-08	1.5483e-06
XM_035966212.1	4.33831	0.865016	2.45913e-08	1.5656e-06
NM_001147703.1	-1.90459	0.370774	2.51907e-08	1.59812e-06
NM_001357038.1	-2.3508	0.467075	2.51956e-08	1.59812e-06
XM_020538864.3	10.0279	3.08831	2.54404e-08	1.61066e-06
NM_001165679.1	-3.76062	0.747973	2.69506e-08	1.70312e-06
XM_035964399.1	-9.61818	3.0611	2.72101e-08	1.71635e-06
XM_035964687.1	-9.71974	3.08971	2.8712e-08	1.80442e-06
NM_001138626.1	-2.21902	0.436641	2.86979e-08	1.80442e-06
NM_001158383.2	1.27712	0.244027	2.93756e-08	1.84274e-06
XM_020553221.3	-9.76303	3.10208	2.97911e-08	1.86538e-06
NM_001156001.1	-1.27487	0.24432	3.04878e-08	1.90552e-06
NM_001366763.1	1.38713	0.266906	3.05961e-08	1.90879e-06
NM_001143523.1	1.15076	0.219047	3.09478e-08	1.92722e-06
XM_008682855.4	2.45568	0.486257	3.10748e-08	1.93161e-06
NM_001148924.1	-1.78324	0.349087	3.20125e-08	1.98629e-06
NM_001112224.2	2.84117	0.564516	3.26427e-08	2.02172e-06
XM_020541358.3	-1.72961	0.338047	3.27039e-08	2.02185e-06
XM_008654041.3	2.02033	0.397842	3.32694e-08	2.05309e-06
XM_020550440.2	-5.27449	1.03571	3.33377e-08	2.0536e-06
NM_001137316.1	2.4154	0.478973	3.38975e-08	2.08433e-06
NM_001111408.2	-2.26074	0.448566	3.45345e-08	2.11968e-06
NM_001360527.1	1.90382	0.374409	3.46173e-08	2.12096e-06
NM_001159134.1	-6.78366	1.30873	3.50456e-08	2.14336e-06
NM_001155968.2	-2.44326	0.487653	3.57742e-08	2.18101e-06
XM_008677887.2	-2.43999	0.485927	3.57888e-08	2.18101e-06
NM_001136724.2	1.87352	0.369198	3.69047e-08	2.24501e-06
NM_001351802.1	7.32174	1.41574	3.77818e-08	2.29429e-06
NM_001147233.2	3.10905	0.625654	3.84702e-08	2.33195e-06
XM_008649054.3	1.55809	0.304885	4.02543e-08	2.43578e-06
NM_001157930.1	1.58888	0.312501	4.28675e-08	2.58475e-06
XM_008645726.3	-5.2801	1.04782	4.28615e-08	2.58475e-06
XM_008682736.3	-1.86699	0.370181	4.30454e-08	2.58673e-06
XM_020541830.2	5.6265	1.13546	4.30516e-08	2.58673e-06
NM_001157305.2	-6.88636	1.31202	4.33731e-08	2.60147e-06
NM_001155217.2	1.39886	0.272857	4.37707e-08	2.62072e-06
NM_001195966.1	-9.74053	3.11891	4.52756e-08	2.70609e-06
XM_020539787.3	2.04099	0.408065	4.88652e-08	2.91554e-06
NM_001147821.2	2.76606	0.559759	4.89932e-08	2.91809e-06
XM_008656945.4	-5.52946	1.1351	4.94568e-08	2.94057e-06
XM_035967087.1	-5.11384	1.04034	4.96721e-08	2.94314e-06
XM_035966769.1	8.28592	1.49182	4.9592e-08	2.94314e-06
XM_008666068.3	3.07728	0.625777	5.01279e-08	2.965e-06
XM_008672626.4	1.80289	0.358624	5.04176e-08	2.97699e-06
NM_001346921.1	3.46573	0.706548	5.17218e-08	3.04873e-06
NM_001136744.1	1.81188	0.360912	5.18303e-08	3.04987e-06
XM_020541130.2	6.88392	1.33511	5.22829e-08	3.07122e-06
NM_001151706.1	9.88581	3.09581	5.36511e-08	3.14618e-06
NM_001111427.2	4.11022	0.844846	5.38709e-08	3.14827e-06
NM_001176541.1	3.2421	0.661881	5.38149e-08	3.14827e-06
NM_001158131.2	5.23545	1.08234	5.72241e-08	3.33853e-06
NM_001152775.1	1.50585	0.299309	5.83491e-08	3.39836e-06
NM_001176669.2	-5.1373	1.05217	5.91151e-08	3.43712e-06
NM_001154989.1	2.09906	0.423633	6.05264e-08	3.5132e-06
NM_001177004.1	1.88196	0.378249	6.24464e-08	3.6185e-06
NM_001319735.1	4.23197	0.877258	6.57277e-08	3.8022e-06
XM_008664293.4	-3.17115	0.652372	6.67017e-08	3.85202e-06
XM_008674730.4	1.2046	0.236355	6.75735e-08	3.89579e-06
XM_008654943.4	-6.43251	1.24859	6.76911e-08	3.896e-06
NM_001143215.1	3.30963	0.682294	7.03444e-08	4.04191e-06
XM_008671911.4	-2.01387	0.408827	7.08473e-08	4.06397e-06
XM_035959096.1	6.6093	1.2906	7.21263e-08	4.1235e-06
XM_008647123.4	6.6093	1.2906	7.21263e-08	4.1235e-06
XM_008681429.3	1.66069	0.333416	7.25704e-08	4.14036e-06
XM_020539263.3	-3.0166	0.621859	7.26634e-08	4.14036e-06
XM_020550485.3	-7.91951	1.47803	7.28197e-08	4.14236e-06
NM_001328377.1	3.71319	0.771629	7.37266e-08	4.18698e-06
NM_001155551.2	1.84916	0.373933	7.45856e-08	4.22875e-06
XM_008663888.4	1.18998	0.234398	7.55962e-08	4.27894e-06
NM_001149145.2	-8.05629	1.5166	7.67785e-08	4.33868e-06
NM_001147461.1	1.94899	0.397175	7.90351e-08	4.45883e-06
XM_023301644.2	-3.16503	0.657627	8.11144e-08	4.56254e-06
XM_020549776.2	-9.38617	3.06219	8.11403e-08	4.56254e-06
NM_001150650.2	-1.7817	0.36152	8.20632e-08	4.60686e-06
NM_001136962.1	-1.23538	0.24518	8.33493e-08	4.66374e-06
XM_035966949.1	3.3335	0.691645	8.32265e-08	4.66374e-06
XM_008657239.4	8.1409	1.4964	8.47733e-08	4.73567e-06
NM_001156750.1	1.64889	0.334005	8.51005e-08	4.74619e-06
NM_001158689.2	8.25996	1.52802	8.57243e-08	4.77319e-06
XM_008670908.2	-7.20735	1.45169	9.02448e-08	5.01673e-06
XM_008680404.3	-3.20359	0.668873	9.06141e-08	5.02908e-06
NM_001158722.1	-5.3371	1.13382	9.30445e-08	5.1556e-06
NM_001112030.2	1.14479	0.22676	9.32942e-08	5.16107e-06
NM_001301511.1	2.022	0.414815	9.41768e-08	5.20148e-06
NM_001175171.1	-3.53713	0.739931	9.72969e-08	5.36514e-06
NM_001147634.1	1.99917	0.410353	9.77868e-08	5.38347e-06
NM_001158536.2	-2.28154	0.473033	1.00064e-07	5.49998e-06
XM_008678776.2	-9.31215	3.05635	1.01684e-07	5.58007e-06
NM_001365009.1	1.27287	0.255273	1.06907e-07	5.85729e-06
NM_001353620.1	-1.78717	0.366784	1.07656e-07	5.88889e-06
XM_035963625.1	3.06854	0.643549	1.07874e-07	5.89136e-06
XM_020540371.2	2.37343	0.493549	1.09659e-07	5.95082e-06
XM_008652892.3	2.37343	0.493549	1.09659e-07	5.95082e-06
XM_008652891.3	2.37343	0.493549	1.09659e-07	5.95082e-06
XM_035960422.1	2.37343	0.493549	1.09659e-07	5.95082e-06
XM_008680714.3	8.49911	1.61226	1.11776e-07	6.05612e-06
NM_001111737.2	-2.50626	0.524357	1.1454e-07	6.19602e-06
NM_001367192.1	1.32068	0.266179	1.14725e-07	6.19622e-06
NM_001372218.1	-1.33557	0.270023	1.16906e-07	6.30409e-06
NM_001153918.2	-3.94717	0.841472	1.20373e-07	6.48083e-06
XM_008675197.3	-10.4086	3.34673	1.21712e-07	6.54257e-06
XM_008676881.4	1.94275	0.401784	1.22131e-07	6.55483e-06
NM_001329204.1	3.10117	0.65455	1.22888e-07	6.58509e-06
XM_008654826.4	-3.36928	0.713477	1.24121e-07	6.64078e-06
XM_008656268.3	-5.90167	1.20999	1.26778e-07	6.77232e-06
NM_001364362.1	1.54411	0.315867	1.27925e-07	6.82293e-06
XM_008655962.2	-3.40047	0.719858	1.32204e-07	7.04016e-06
NM_001159151.2	2.48189	0.52154	1.33129e-07	7.06742e-06
NM_001175220.1	1.63301	0.33644	1.3295e-07	7.06742e-06
NM_001157544.2	2.4118	0.506215	1.33505e-07	7.0764e-06
XM_008656450.4	-6.34517	1.2695	1.33741e-07	7.07792e-06
XM_023301999.2	1.3103	0.266169	1.35253e-07	7.14688e-06
XM_008683040.3	8.18984	1.54889	1.37237e-07	7.24051e-06
XM_008678860.4	9.48867	3.05706	1.40298e-07	7.39062e-06
NM_001143466.2	1.3017	0.264585	1.44693e-07	7.61041e-06
NM_001157631.2	3.77631	0.811648	1.57153e-07	8.25307e-06
NM_001152685.1	-4.61225	0.975571	1.58899e-07	8.32814e-06
XM_008681742.4	2.40029	0.50607	1.5907e-07	8.32814e-06
NM_001158113.1	-2.79297	0.595456	1.6202e-07	8.46965e-06
NM_001361332.1	-1.66719	0.34725	1.68996e-07	8.8208e-06
XM_008669029.4	8.01019	1.51891	1.69479e-07	8.83254e-06
XM_035968101.1	-2.57733	0.549697	1.72512e-07	8.96329e-06
XM_035968100.1	-2.57733	0.549697	1.72512e-07	8.96329e-06
NM_001159076.1	2.11202	0.445774	1.76084e-07	9.13498e-06
XM_035963003.1	8.10385	1.54784	1.76553e-07	9.14543e-06
XM_008671070.3	2.1278	0.450481	1.87146e-07	9.67951e-06
NM_001366960.1	2.91843	0.62663	1.87633e-07	9.69001e-06
NM_001174437.1	2.0089	0.424217	1.8869e-07	9.72989e-06
XM_008664860.4	-2.28848	0.487591	1.90025e-07	9.78402e-06
NM_001111812.3	9.04611	1.8071	1.97623e-07	1.01599e-05
NM_001176436.2	-3.12848	0.676946	1.9901e-07	1.02158e-05
NM_001150189.2	4.46845	0.969938	1.9961e-07	1.02313e-05
NM_001155474.2	1.79157	0.376931	2.05422e-07	1.05134e-05
NM_001153558.1	1.43579	0.298144	2.06372e-07	1.05462e-05
NM_001152530.1	-1.44692	0.301307	2.09758e-07	1.07033e-05
XM_008657493.3	-6.21491	1.26661	2.10301e-07	1.0715e-05
XM_023300615.2	8.06821	1.5576	2.19788e-07	1.11817e-05
XM_035967802.1	9.37813	3.05915	2.20595e-07	1.12055e-05
NM_001369622.1	-1.85559	0.393354	2.20911e-07	1.12055e-05
NM_001153582.2	1.97263	0.419231	2.23195e-07	1.13046e-05
NM_001174544.1	-3.84108	0.84029	2.24635e-07	1.13607e-05
NM_001156786.1	-1.96636	0.419304	2.30253e-07	1.16276e-05
XM_035958797.1	7.98303	1.53889	2.31091e-07	1.16527e-05
XM_008680435.4	-3.12722	0.679488	2.34833e-07	1.1824e-05
NM_001136732.2	-3.29066	0.719266	2.3985e-07	1.20588e-05
XM_008668630.4	-9.20602	3.08287	2.43078e-07	1.22031e-05
NM_001174272.1	2.54392	0.549637	2.44441e-07	1.22536e-05
XM_020547369.3	1.98023	0.422977	2.48211e-07	1.24244e-05
NM_001148694.1	1.49378	0.313543	2.48703e-07	1.24308e-05
NM_001148222.2	-2.88709	0.62692	2.50125e-07	1.24836e-05
NM_001155937.2	3.96195	0.871693	2.51908e-07	1.25543e-05
XM_008649544.4	-7.43808	1.58668	2.53062e-07	1.25934e-05
XM_020542393.3	1.65007	0.348993	2.54586e-07	1.26509e-05
NM_001138595.2	2.70391	0.586342	2.57317e-07	1.2768e-05
XM_020552887.2	-3.50945	0.766737	2.60087e-07	1.28867e-05
XM_008660243.4	2.37625	0.513393	2.64693e-07	1.3096e-05
XM_020552201.3	5.7536	1.22089	2.65475e-07	1.31048e-05
NM_001174615.1	1.75412	0.373053	2.65638e-07	1.31048e-05
NM_001157582.1	5.68573	1.24131	2.66438e-07	1.31253e-05
NM_001371652.1	8.38178	1.66059	2.67411e-07	1.31543e-05
NM_001365980.1	9.36524	3.0705	2.72757e-07	1.33788e-05
XM_008661079.3	-6.29921	1.30578	2.72436e-07	1.33788e-05
XM_023300465.2	-6.30582	1.30784	2.73865e-07	1.34139e-05
NM_001323420.1	10.965	2.34835	2.75524e-07	1.34759e-05
NM_001156347.2	-1.89362	0.405557	2.77437e-07	1.355e-05
NM_001365845.1	1.63882	0.347754	2.84481e-07	1.38742e-05
XM_008656418.3	-6.44698	1.34851	2.92287e-07	1.42346e-05
XM_035959095.1	-2.52635	0.551124	2.93009e-07	1.42495e-05
NM_001155659.2	-2.94371	0.648117	2.96059e-07	1.43774e-05
XM_008654734.4	3.87111	0.858179	2.97418e-07	1.44229e-05
NM_001157386.2	6.18309	1.36671	2.98863e-07	1.44724e-05
NM_001351639.1	1.52721	0.323662	3.0052e-07	1.45321e-05
NM_001159470.2	3.59096	0.796437	3.01973e-07	1.45817e-05
XM_008650813.4	1.62902	0.34721	3.10929e-07	1.4993e-05
XM_008657664.4	2.4369	0.532024	3.18762e-07	1.53491e-05
NM_001320481.1	-7.71148	1.55853	3.19824e-07	1.53623e-05
XM_020541359.1	-2.3932	0.523852	3.20385e-07	1.53623e-05
XM_008654055.2	-2.3932	0.523852	3.20385e-07	1.53623e-05
XM_020551378.3	-5.63968	1.20473	3.2838e-07	1.57236e-05
NM_001254815.2	6.82943	1.52032	3.38062e-07	1.61646e-05
XM_008678581.4	1.38841	0.293812	3.3931e-07	1.61972e-05
NM_001349842.1	1.36436	0.288221	3.39692e-07	1.61972e-05
XM_008677316.4	6.30732	1.32038	3.45078e-07	1.64311e-05
XM_008681732.2	-1.18706	0.24894	3.49351e-07	1.66114e-05
NM_001148606.1	7.08355	1.51846	3.50142e-07	1.66259e-05
NM_001348783.1	-2.33412	0.512252	3.64325e-07	1.72754e-05
NM_001137303.2	-4.66316	1.05615	3.65823e-07	1.73224e-05
NM_001330581.1	-2.00224	0.435831	3.66387e-07	1.73251e-05
NM_001165871.1	1.44953	0.3088	3.6731e-07	1.73447e-05
XM_008660791.3	2.20488	0.481865	3.68572e-07	1.73803e-05
NM_001347862.1	-2.39516	0.527247	3.71359e-07	1.74876e-05
XM_020552424.1	1.66292	0.357886	3.74852e-07	1.76278e-05
NM_001111724.2	-1.04922	0.219147	3.78787e-07	1.77884e-05
NM_001155593.2	1.39083	0.295852	3.80652e-07	1.78515e-05
XM_020542644.3	-3.47173	0.775632	3.8183e-07	1.78822e-05
XM_035963385.1	-6.15117	1.29361	3.92338e-07	1.83492e-05
NM_001137712.1	1.39768	0.298085	4.01498e-07	1.87519e-05
NM_001150179.1	2.37136	0.522463	4.02339e-07	1.87656e-05
XM_008669120.3	-9.00647	3.06468	4.03158e-07	1.87781e-05
NM_001310217.1	-1.79915	0.392525	4.07242e-07	1.89426e-05
XM_035965303.1	-6.30783	1.45584	4.08847e-07	1.89914e-05
XM_008659553.4	8.23867	1.66543	4.19263e-07	1.94488e-05
XM_020539527.2	6.47867	1.38069	4.31037e-07	1.99408e-05
NM_001149322.1	-5.31008	1.18194	4.43824e-07	2.05046e-05
XM_035965703.1	-3.85359	0.86988	4.48413e-07	2.06887e-05
XM_035967319.1	-2.01029	0.442319	4.50008e-07	2.07344e-05
NM_001360696.1	-1.27664	0.272298	4.55339e-07	2.09517e-05
NM_001154803.1	2.18311	0.482245	4.59187e-07	2.11004e-05
XM_008667465.4	1.30282	0.278128	4.60942e-07	2.11526e-05
NM_001174978.1	-2.10367	0.465253	4.66124e-07	2.13617e-05
NM_001151576.1	1.77527	0.387398	4.672e-07	2.13824e-05
NM_001363328.1	4.16282	0.945599	4.6818e-07	2.13986e-05
NM_001150150.2	1.74374	0.380334	4.71768e-07	2.15338e-05
XM_035968096.1	-2.25943	0.502881	4.91414e-07	2.23708e-05
XM_035968098.1	-2.25943	0.502881	4.91414e-07	2.23708e-05
XM_035963663.1	-7.56128	1.5412	4.92725e-07	2.24006e-05
NM_001147322.1	6.53155	1.40556	4.93523e-07	2.24071e-05
NM_001279981.1	5.36022	1.21618	5.00075e-07	2.26745e-05
NM_001369715.1	1.4223	0.306955	5.09697e-07	2.30802e-05
XM_008683209.3	1.15931	0.24645	5.11936e-07	2.31509e-05
NM_001152395.2	4.08677	0.932569	5.15732e-07	2.32917e-05
XM_008658269.3	-1.49646	0.325007	5.16994e-07	2.33179e-05
NM_001111973.2	-2.23742	0.499099	5.24734e-07	2.36358e-05
NM_001112594.2	1.53137	0.333361	5.31352e-07	2.3869e-05
XM_020546155.2	-1.09231	0.231723	5.30612e-07	2.3869e-05
XM_008661591.4	-6.09862	1.30224	5.32004e-07	2.3869e-05
NM_001157302.1	-2.20324	0.492055	5.44165e-07	2.43826e-05
NM_001112547.1	1.65891	0.363066	5.44986e-07	2.43874e-05
NM_001111592.2	-2.52338	0.568088	5.49302e-07	2.45484e-05
XM_008646053.4	8.62065	1.80201	5.62402e-07	2.51011e-05
NM_001111455.1	1.23002	0.263682	5.63242e-07	2.51058e-05
NM_001152104.1	-2.65293	0.599811	5.67682e-07	2.52707e-05
NM_001154419.2	1.03535	0.219545	5.91225e-07	2.62845e-05
XM_035959534.1	7.76499	1.56662	5.92969e-07	2.63278e-05
NM_001147802.1	2.41465	0.542879	5.94719e-07	2.63713e-05
NM_001357715.1	-4.35563	0.991159	5.95505e-07	2.63719e-05
NM_001143543.1	8.70758	1.83547	6.11023e-07	2.70227e-05
NM_001355470.1	-1.67673	0.370034	6.11781e-07	2.70227e-05
XM_008647906.4	1.37124	0.297848	6.22196e-07	2.74473e-05
NM_001155021.1	-3.08169	0.705088	6.23796e-07	2.74824e-05
XM_035967777.1	-6.2422	1.35345	6.30262e-07	2.77315e-05
XM_035960457.1	7.82412	1.59034	6.33587e-07	2.78063e-05
NM_001156583.1	-7.48633	1.54363	6.32891e-07	2.78063e-05
NM_001159212.2	-1.57182	0.345673	6.35946e-07	2.7874e-05
XM_035963376.1	-9.10128	3.12634	6.479e-07	2.83616e-05
NM_001154418.2	1.56447	0.344256	6.63288e-07	2.89981e-05
NM_001153370.1	2.54591	0.576477	6.73793e-07	2.94197e-05
XM_008671608.4	5.1075	1.17729	6.74705e-07	2.94219e-05
NM_001174388.1	1.48995	0.327211	6.90623e-07	3.00777e-05
NM_001148723.1	1.81049	0.403573	6.94155e-07	3.01931e-05
NM_001150329.1	-3.86559	0.894225	6.99101e-07	3.03311e-05
XM_008663092.4	-8.87059	3.06839	6.98511e-07	3.03311e-05
NM_001151344.2	-1.49517	0.32945	7.14971e-07	3.09803e-05
XM_008657438.3	-1.74482	0.389054	7.15882e-07	3.09805e-05
XM_035960593.1	1.79492	0.400168	7.18763e-07	3.10658e-05
XM_008672544.4	-1.27319	0.277314	7.26085e-07	3.13427e-05
XM_008654984.4	7.83773	1.61014	7.42217e-07	3.19986e-05
XM_008654237.4	4.29214	0.98938	7.6201e-07	3.28106e-05
NM_001112342.2	6.95538	1.64776	7.73401e-07	3.32592e-05
NM_001154057.2	3.02558	0.696109	7.83564e-07	3.36539e-05
XM_035959045.1	1.94183	0.436993	7.91673e-07	3.39595e-05
XM_008671463.4	-5.98134	1.30145	7.93954e-07	3.39721e-05
XM_020548967.3	-5.98134	1.30145	7.93954e-07	3.39721e-05
NM_001148725.1	1.7542	0.395029	8.01862e-07	3.42676e-05
XM_008663588.3	1.33449	0.292198	8.0744e-07	3.44629e-05
NM_001349570.1	2.24491	0.503867	8.11031e-07	3.45299e-05
XM_008649561.4	1.92692	0.435955	8.10527e-07	3.45299e-05
NM_001345838.1	-1.34226	0.295757	8.55082e-07	3.63601e-05
NM_001174965.1	2.75648	0.635331	8.59528e-07	3.6457e-05
NM_001153501.2	2.16942	0.49395	8.59626e-07	3.6457e-05
XM_035962883.1	1.84513	0.415778	8.60559e-07	3.6457e-05
NM_001112294.2	2.46503	0.563351	8.79447e-07	3.7165e-05
XM_035961656.1	-3.0938	0.71839	8.78988e-07	3.7165e-05
NM_001156283.2	2.50908	0.577286	9.02872e-07	3.81079e-05
NM_001157718.1	6.56684	1.57904	9.13024e-07	3.84889e-05
XM_008676212.4	-1.53065	0.342095	9.29578e-07	3.91385e-05
NM_001136990.1	-2.48927	0.576307	9.41175e-07	3.9578e-05
NM_001361419.1	1.82679	0.413352	9.43359e-07	3.96211e-05
NM_001153235.1	1.75041	0.395131	9.5507e-07	4.00637e-05
NM_001371583.1	6.55629	1.52034	9.62144e-07	4.0311e-05
XM_020541419.2	-4.71537	1.10412	9.6551e-07	4.04025e-05
NM_001176696.2	-3.20074	0.750947	9.72304e-07	4.06371e-05
NM_001158082.2	-3.70494	0.87008	9.78089e-07	4.08289e-05
XM_035966880.1	-1.04383	0.226968	9.85367e-07	4.10826e-05
XM_008679591.3	-1.21534	0.267	9.90605e-07	4.12507e-05
NM_001153403.2	4.95082	1.17875	9.94388e-07	4.13578e-05
NM_001148681.1	1.44337	0.32198	1.00627e-06	4.18013e-05
XM_008668269.3	-8.95153	3.12072	1.00932e-06	4.1826e-05
NM_001329697.2	1.81702	0.412365	1.0088e-06	4.1826e-05
NM_001350754.1	-1.80933	0.411231	1.01431e-06	4.19313e-05
NM_001111891.2	-1.9319	0.441538	1.01417e-06	4.19313e-05
NM_001156390.1	1.6543	0.373081	1.01684e-06	4.19853e-05
NM_001143186.1	-6.19207	1.36246	1.0541e-06	4.34712e-05
NM_001152016.2	2.49415	0.578211	1.06358e-06	4.38091e-05
XM_008654221.2	-2.92066	0.68384	1.0734e-06	4.41603e-05
XM_008680333.4	-1.72969	0.393506	1.08627e-06	4.46362e-05
NM_001155755.2	-1.57968	0.356676	1.08759e-06	4.46368e-05
NM_001195864.1	1.04769	0.228565	1.09249e-06	4.47844e-05
NM_001112539.2	2.21386	0.511078	1.10096e-06	4.50772e-05
NM_001177214.2	-3.20214	0.753882	1.10728e-06	4.52819e-05
XM_008663594.3	10.0059	3.3543	1.10957e-06	4.53215e-05
XM_008681811.3	-8.85207	3.10074	1.11167e-06	4.53531e-05
NM_001175728.1	-1.78955	0.408589	1.11626e-06	4.54858e-05
XM_035965464.1	-5.75246	1.30742	1.12935e-06	4.59645e-05
NM_001174785.1	5.45434	1.31558	1.14581e-06	4.6579e-05
XM_023300290.2	8.13823	1.74598	1.15041e-06	4.67103e-05
XM_034059539.2	1.00097	0.218252	1.16931e-06	4.74217e-05
XM_008677228.3	5.54902	1.33489	1.17089e-06	4.74294e-05
NM_001152126.1	2.1276	0.491767	1.17662e-06	4.74684e-05
NM_001150145.2	3.98772	0.948355	1.17741e-06	4.74684e-05
NM_001360149.1	1.87369	0.42947	1.1741e-06	4.74684e-05
NM_001155467.1	1.09764	0.241305	1.17519e-06	4.74684e-05
XM_035963831.1	8.28	1.79051	1.18132e-06	4.75702e-05
XM_035965658.1	-5.31628	1.20901	1.18544e-06	4.75993e-05
XM_008679134.3	-3.20786	0.753665	1.18558e-06	4.75993e-05
NM_001370677.1	1.4916	0.335901	1.18622e-06	4.75993e-05
XM_035963991.1	2.51908	0.586444	1.19147e-06	4.77536e-05
NM_001138837.2	3.70108	0.880264	1.19738e-06	4.79345e-05
XM_008645691.4	-3.08376	0.727795	1.20366e-06	4.81296e-05
XM_020541363.2	-2.36547	0.55102	1.20727e-06	4.82175e-05
NM_001146918.1	1.75255	0.400465	1.21541e-06	4.84861e-05
NM_001175057.1	1.62506	0.369585	1.23936e-06	4.93837e-05
NM_001149494.2	-3.92757	0.931284	1.26467e-06	5.02751e-05
NM_001137405.3	-6.04269	1.35664	1.26646e-06	5.02878e-05
XM_008665528.3	3.1281	0.74099	1.2703e-06	5.03818e-05
NM_001349813.1	1.23621	0.275585	1.28059e-06	5.0731e-05
NM_001176084.1	5.00389	1.19821	1.30335e-06	5.1573e-05
XM_020543507.1	7.54573	1.58461	1.30529e-06	5.15901e-05
NM_001174602.1	4.9918	1.19711	1.3404e-06	5.29164e-05
XM_035962412.1	5.96073	1.39288	1.35274e-06	5.3342e-05
XM_035964419.1	1.5813	0.360758	1.39319e-06	5.48736e-05
XM_008658853.4	2.79903	0.662669	1.40028e-06	5.50895e-05
NM_001366774.1	2.0397	0.474658	1.40939e-06	5.53843e-05
NM_001152977.1	-4.30639	1.01559	1.41483e-06	5.55342e-05
NM_001137508.2	1.21042	0.270743	1.44704e-06	5.66878e-05
NM_001156163.1	1.63527	0.375065	1.44754e-06	5.66878e-05
XM_008681419.3	-2.33751	0.55088	1.45659e-06	5.6977e-05
XM_008674444.4	10.2663	3.45485	1.45857e-06	5.69891e-05
XM_035968095.1	-5.24973	1.28433	1.48025e-06	5.77044e-05
XM_035968094.1	-5.24973	1.28433	1.48025e-06	5.77044e-05
XM_008668039.3	-7.1836	1.56114	1.53942e-06	5.99428e-05
NM_001366947.1	1.16462	0.260611	1.55222e-06	6.03724e-05
NM_001158775.1	2.0757	0.486221	1.56429e-06	6.07727e-05
NM_001176608.1	3.40008	0.817838	1.58404e-06	6.14701e-05
XM_008645201.4	3.50553	0.842861	1.59454e-06	6.17374e-05
NM_001196572.1	1.00648	0.222786	1.59299e-06	6.17374e-05
NM_001157328.2	3.74888	0.908574	1.65708e-06	6.40863e-05
XM_008677089.3	7.46666	1.58845	1.67835e-06	6.46892e-05
NM_001152087.1	1.2291	0.277332	1.67769e-06	6.46892e-05
XM_008646472.4	1.15925	0.260226	1.67467e-06	6.46892e-05
NM_001174481.1	-2.76685	0.663947	1.68735e-06	6.4963e-05
NM_001154004.2	1.87012	0.43883	1.68946e-06	6.49712e-05
NM_001153937.1	1.48523	0.340807	1.70021e-06	6.5311e-05
NM_001175798.2	1.79821	0.419928	1.73112e-06	6.64239e-05
NM_001175748.2	2.43114	0.578104	1.76518e-06	6.76548e-05
XM_008678664.4	2.89356	0.696276	1.82108e-06	6.97189e-05
XM_008657927.4	7.49753	1.60908	1.84892e-06	7.07057e-05
XM_008670036.4	-8.72008	3.10793	1.85101e-06	7.07064e-05
XM_008664867.4	-2.69049	0.64676	1.85441e-06	7.07573e-05
NM_001153482.1	-1.73157	0.405052	1.87113e-06	7.13158e-05
XM_035965919.1	-2.06205	0.488744	1.88268e-06	7.16761e-05
NM_001156042.2	-6.01946	1.38545	1.89065e-06	7.18464e-05
NM_001143260.1	-2.3143	0.551759	1.89136e-06	7.18464e-05
NM_001150438.2	-2.33338	0.556668	1.90274e-06	7.21987e-05
NM_001352126.1	-2.85294	0.688126	1.9118e-06	7.2462e-05
NM_001361565.1	-2.12263	0.504786	1.93264e-06	7.31705e-05
NM_001112523.2	-1.30621	0.297392	1.95216e-06	7.38281e-05
NM_001158309.1	1.06392	0.238967	1.9662e-06	7.42232e-05
NM_001174408.1	1.47303	0.340191	1.96695e-06	7.42232e-05
XM_035959234.1	-3.91661	0.963474	1.98871e-06	7.49614e-05
NM_001349837.1	5.33181	1.32684	1.99653e-06	7.51733e-05
NM_001137834.1	1.45985	0.337342	2.004e-06	7.53717e-05
NM_001136735.1	-1.34182	0.308468	2.01672e-06	7.57667e-05
NM_001346778.1	5.57652	1.39336	2.03115e-06	7.62249e-05
XM_008653032.4	1.32115	0.30292	2.03896e-06	7.63504e-05
NM_001154626.2	-2.06557	0.49167	2.0386e-06	7.63504e-05
XM_008663183.4	2.79188	0.676095	2.05632e-06	7.69161e-05
NM_001366601.1	1.11626	0.252585	2.05891e-06	7.69289e-05
XM_008681532.3	1.26278	0.288608	2.06886e-06	7.72163e-05
XM_008674239.4	-6.05933	1.40543	2.07375e-06	7.73143e-05
XM_008650737.3	-1.52289	0.354985	2.15062e-06	8.00929e-05
NM_001350737.1	7.82625	1.72915	2.17362e-06	8.07737e-05
NM_001176694.2	-3.33248	0.812884	2.17352e-06	8.07737e-05
XM_008679970.4	7.25498	1.74445	2.17997e-06	8.09217e-05
NM_001175946.1	-2.02909	0.484236	2.19666e-06	8.14528e-05
XM_008653534.3	2.04338	0.487148	2.21011e-06	8.18626e-05
NM_001174793.1	-1.42542	0.331222	2.2363e-06	8.26891e-05
XM_008676414.3	-2.27621	0.547405	2.23726e-06	8.26891e-05
NM_001157874.2	4.70247	1.17271	2.25993e-06	8.34367e-05
NM_001154114.2	-2.74296	0.669967	2.28232e-06	8.41725e-05
NM_001147773.1	1.78449	0.42214	2.29878e-06	8.46883e-05
XM_035964750.1	1.84907	0.438674	2.30334e-06	8.47649e-05
NM_001137862.1	2.86021	0.697592	2.31289e-06	8.5025e-05
XM_020548857.2	1.5839	0.371812	2.3709e-06	8.70639e-05
NM_001301498.1	-8.58198	3.09272	2.42101e-06	8.88084e-05
NM_001165496.2	-1.42598	0.332566	2.42777e-06	8.89103e-05
XM_035959907.1	-2.01384	0.4827	2.42899e-06	8.89103e-05
NM_001111476.3	2.1148	0.508197	2.43467e-06	8.90232e-05
NM_001152761.1	1.02353	0.231869	2.52294e-06	9.21519e-05
NM_001147517.1	-2.45333	0.598482	2.54083e-06	9.27063e-05
NM_001137014.1	5.34328	1.33245	2.54681e-06	9.28254e-05
XM_008664716.4	5.87014	1.48962	2.55673e-06	9.3088e-05
XM_008651710.4	-3.3782	0.839852	2.56561e-06	9.33117e-05
XM_035964633.1	-1.70405	0.404451	2.57097e-06	9.33796e-05
XM_008646095.3	-1.14475	0.262682	2.57567e-06	9.33796e-05
XM_008646094.4	-1.14475	0.262682	2.57567e-06	9.33796e-05
NM_001362217.1	10.0341	3.45836	2.59697e-06	9.4052e-05
NM_001150306.2	-1.51671	0.357011	2.61297e-06	9.45314e-05
XM_008663452.4	1.49389	0.350884	2.63304e-06	9.51569e-05
XM_035961145.1	-2.67072	0.65345	2.64596e-06	9.55229e-05
XM_035964693.1	-2.65739	0.653324	2.66774e-06	9.60839e-05
XM_008674164.4	1.05274	0.239797	2.66993e-06	9.60839e-05
XM_008649239.3	8.19867	1.86998	2.66796e-06	9.60839e-05
NM_001367955.1	1.11469	0.255213	2.68136e-06	9.63938e-05
XM_008679144.3	1.35858	0.31683	2.69755e-06	9.68737e-05
NM_001153683.1	2.03269	0.490728	2.73e-06	9.79362e-05
NM_001174833.1	3.0872	0.762569	2.7394e-06	9.81706e-05
XM_008650224.4	-1.88813	0.454405	2.81336e-06	0.000100715
NM_001353217.1	-1.99402	0.482486	2.88329e-06	0.000103111
NM_001176244.1	1.9769	0.47796	2.90443e-06	0.000103654
NM_001174305.1	-2.84854	0.703569	2.90454e-06	0.000103654
NM_001361418.1	1.45755	0.343571	2.95446e-06	0.000105216
NM_001353471.1	-2.18496	0.533951	2.95374e-06	0.000105216
NM_001371995.1	-1.61669	0.385485	2.96989e-06	0.000105655
NM_001372206.1	1.41476	0.332666	2.97872e-06	0.000105812
XM_008650986.3	2.95602	0.730658	2.98049e-06	0.000105812
NM_001155121.1	5.38221	1.37761	3.00568e-06	0.000106596
XM_035959329.1	7.36863	1.62778	3.02455e-06	0.000107154
XM_008649851.4	-5.93196	1.40507	3.03756e-06	0.000107281
XM_008649852.4	-5.93196	1.40507	3.03756e-06	0.000107281
XM_008649855.4	-5.93196	1.40507	3.03756e-06	0.000107281
NM_001152344.1	8.78249	3.11985	3.04337e-06	0.000107375
XM_020537524.2	-5.70455	1.33821	3.04818e-06	0.000107434
XM_035965307.1	-2.85007	0.706416	3.06038e-06	0.000107753
NM_001149540.2	1.53407	0.363997	3.06831e-06	0.000107921
NM_001174273.1	1.85238	0.446999	3.11141e-06	0.000109325
NM_001326389.1	-2.02418	0.492764	3.19336e-06	0.000112089
NM_001322269.1	-2.87326	0.718442	3.29946e-06	0.000115694
NM_001137232.1	-1.7875	0.432314	3.31743e-06	0.000116205
NM_001158294.2	10.7233	3.69019	3.33862e-06	0.000116828
NM_001147287.1	1.0616	0.244825	3.38402e-06	0.000118174
XM_035965779.1	2.05745	0.502741	3.38379e-06	0.000118174
NM_001155043.2	-2.67788	0.665837	3.40145e-06	0.000118662
XM_008648103.4	1.81889	0.440501	3.41865e-06	0.00011914
XM_035967299.1	-3.82997	0.959277	3.42511e-06	0.000119244
XM_008678386.4	1.75957	0.425276	3.44092e-06	0.000119673
XM_020539751.2	9.02742	3.20538	3.4771e-06	0.000120808
NM_001175777.1	-2.55858	0.635804	3.52786e-06	0.000122447
NM_001329488.1	-2.42583	0.602012	3.59072e-06	0.000124502
NM_001156471.1	-2.35225	0.583096	3.6089e-06	0.000125006
NM_001165574.2	2.03059	0.496868	3.61601e-06	0.000125126
XM_008646407.3	1.06045	0.245556	3.63617e-06	0.000125696
XM_035961109.1	-6.97814	1.57898	3.69761e-06	0.000127691
NM_001157690.2	4.40237	1.12786	3.71494e-06	0.00012816
NM_001138726.2	-2.75804	0.689767	3.71965e-06	0.000128193
NM_001158137.2	1.84467	0.449545	3.73141e-06	0.000128469
NM_001372480.1	4.23984	1.08663	3.80174e-06	0.000130653
XM_020539666.2	1.5636	0.376033	3.80943e-06	0.000130653
NM_001137330.2	-2.58138	0.646536	3.81014e-06	0.000130653
XM_008660848.4	2.16786	0.53514	3.80772e-06	0.000130653
NM_001153744.2	1.57009	0.37802	3.81719e-06	0.000130764
NM_001151955.2	2.38904	0.594464	3.84508e-06	0.000131538
XM_008664482.3	4.4463	1.14381	3.84749e-06	0.000131538
XM_008646470.4	3.68599	0.93704	3.8593e-06	0.00013181
NM_001321446.1	-1.42824	0.341285	3.87844e-06	0.000132331
NM_001111488.2	2.01165	0.494774	3.89936e-06	0.000132912
NM_001349951.1	-2.47988	0.621817	3.90954e-06	0.000133127
XM_020542820.3	8.7636	3.14341	3.96701e-06	0.000134858
NM_001137694.1	-1.11176	0.260083	3.96828e-06	0.000134858
XM_008676676.3	-5.74451	1.37601	3.98086e-06	0.000135152
NM_001148615.1	-1.01846	0.236351	3.99116e-06	0.000135367
XM_008660472.4	1.23438	0.29149	4.03806e-06	0.000136822
NM_001360605.1	2.03407	0.498795	4.11482e-06	0.000139285
NM_001151876.2	1.17292	0.276055	4.13593e-06	0.000139722
NM_001149529.2	1.17292	0.276055	4.13593e-06	0.000139722
XM_008650503.4	-5.98791	1.45377	4.1595e-06	0.00014038
NM_001137738.1	7.43092	1.87965	4.18368e-06	0.000141057
XM_008661928.3	-1.64374	0.400101	4.21188e-06	0.000141868
NM_001147289.1	4.16664	1.07571	4.21695e-06	0.000141899
NM_001112065.1	1.00955	0.234936	4.28383e-06	0.00014399
XM_035962316.1	-1.58248	0.384241	4.28751e-06	0.00014399
NM_001154608.2	3.50587	0.898371	4.40014e-06	0.000147627
XM_035962307.1	2.50357	0.629729	4.42185e-06	0.00014821
NM_001153027.2	1.69667	0.414807	4.4464e-06	0.000148887
NM_001152580.2	-1.86752	0.460966	4.46101e-06	0.00014923
XM_008652737.3	1.27234	0.303035	4.47532e-06	0.000149562
NM_001112246.1	-1.58002	0.385221	4.55984e-06	0.000152238
NM_001154653.1	-8.86978	3.24828	4.62036e-06	0.000154108
NM_001151717.1	1.93661	0.479901	4.63205e-06	0.000154348
NM_001155116.1	-1.01927	0.238493	4.64596e-06	0.00015466
XM_035959021.1	1.35979	0.3267	4.69845e-06	0.000156104
NM_001353871.1	1.88537	0.467766	4.69847e-06	0.000156104
NM_001143640.1	1.19836	0.284599	4.70872e-06	0.000156293
NM_001159080.1	-3.11842	0.79916	4.83388e-06	0.000160292
NM_001159075.1	-5.93044	1.45618	5.00496e-06	0.000165804
NM_001137083.1	-5.05738	1.29963	5.05385e-06	0.000167261
NM_001149156.1	4.08234	1.06193	5.08695e-06	0.000168194
XM_020543586.2	1.46234	0.355503	5.13155e-06	0.000169015
XM_020543590.2	1.46234	0.355503	5.13155e-06	0.000169015
NM_001152835.1	9.48419	3.38655	5.12267e-06	0.000169015
XM_020543589.2	1.46234	0.355503	5.13155e-06	0.000169015
NM_001154173.2	1.4893	0.363191	5.23349e-06	0.000172207
NM_001112346.2	-2.72382	0.700947	5.32443e-06	0.000174896
NM_001176168.1	-1.46153	0.356737	5.32547e-06	0.000174896
XM_035960181.1	-2.65958	0.681336	5.48735e-06	0.00018004
NM_001156313.1	9.38459	3.3676	5.55652e-06	0.000182135
NM_001371960.1	-5.48072	1.44268	5.57093e-06	0.000182432
XM_020546264.3	1.664	0.411568	5.59424e-06	0.00018302
XM_035964795.1	-8.43858	3.13852	5.61606e-06	0.000183558
NM_001111659.2	-1.11942	0.267491	5.78366e-06	0.000188856
XM_008664290.3	-4.77981	1.26095	5.79989e-06	0.000189205
XM_020547522.1	5.82751	1.43517	5.83513e-06	0.000189992
XM_035964640.1	5.82751	1.43517	5.83513e-06	0.000189992
XM_020537599.2	-5.0603	1.28217	5.89406e-06	0.000191728
XM_008658380.4	-1.1469	0.275176	5.91683e-06	0.000192286
NM_001159200.1	6.33295	1.59171	5.93238e-06	0.000192467
NM_001155751.1	1.64832	0.412998	5.93365e-06	0.000192467
XM_008659705.4	2.4817	0.635811	5.98107e-06	0.000193821
XM_008649996.4	-1.26015	0.305258	6.01637e-06	0.00019478
NM_001157060.1	-3.55535	0.923621	6.05542e-06	0.000195859
NM_001177251.1	-2.71617	0.701449	6.08463e-06	0.000196432
XM_008649347.4	-6.84611	1.59791	6.08277e-06	0.000196432
XM_008662319.3	3.47251	0.907117	6.19171e-06	0.0001997
XM_020540179.2	-1.59492	0.396536	6.25698e-06	0.000201615
NM_001348552.1	1.24795	0.302384	6.27102e-06	0.000201877
NM_001111422.1	1.37601	0.336595	6.28066e-06	0.000201997
XM_008647621.4	2.52678	0.650831	6.28891e-06	0.000202073
NM_001157183.2	3.48321	0.915252	6.33287e-06	0.000203205
NM_001152370.2	2.09278	0.530553	6.33604e-06	0.000203205
NM_001360928.1	6.02045	1.61808	6.34281e-06	0.000203232
NM_001354326.1	-2.42492	0.623771	6.40654e-06	0.000204889
NM_001363251.1	1.61962	0.40295	6.42452e-06	0.000205081
NM_001111497.2	-1.72264	0.432258	6.42083e-06	0.000205081
XM_020537525.2	1.50327	0.371415	6.4337e-06	0.000205182
NM_001350171.1	1.0253	0.243909	6.44499e-06	0.000205351
NM_001364304.1	1.12172	0.26927	6.46121e-06	0.000205676
NM_001112546.1	1.11822	0.268424	6.48374e-06	0.000206201
NM_001156904.1	1.33879	0.326634	6.5033e-06	0.000206439
XM_035958759.1	8.54069	3.13473	6.5025e-06	0.000206439
XM_008679010.4	-5.99437	1.50563	6.51465e-06	0.000206608
XM_020549426.3	1.60267	0.398739	6.59725e-06	0.000209033
NM_001364852.1	-2.91543	0.76143	6.67947e-06	0.000211442
NM_001147298.1	2.71468	0.703275	6.74367e-06	0.00021308
XM_008677811.4	7.5174	1.78495	6.75146e-06	0.000213129
NM_001143476.1	1.42845	0.352347	6.7915e-06	0.000214196
XM_008656464.4	-2.03019	0.518845	6.80425e-06	0.0002144
NM_001136768.1	-1.49753	0.372059	6.91117e-06	0.000217458
NM_001150833.1	1.30245	0.318641	6.91404e-06	0.000217458
NM_001174840.2	2.1773	0.558295	6.93414e-06	0.00021789
XM_020542621.1	-2.24353	0.576995	6.9598e-06	0.000218252
XM_008674847.4	1.00647	0.240051	6.95511e-06	0.000218252
XM_008666186.3	1.75962	0.443356	6.9648e-06	0.000218252
NM_001154292.2	-8.30828	3.1245	7.05507e-06	0.000220878
XM_020544574.3	2.57548	0.668823	7.12293e-06	0.000222799
XM_008667247.4	1.85733	0.470883	7.16688e-06	0.000223839
XM_020545262.2	8.84948	3.2409	7.1693e-06	0.000223839
NM_001175254.1	1.55982	0.389414	7.20339e-06	0.000224698
XM_020546054.3	1.63766	0.411204	7.26345e-06	0.000226365
XM_020543768.3	-5.95867	1.5078	7.29216e-06	0.000227053
NM_001357101.1	3.74716	0.998877	7.34325e-06	0.000228436
XM_023301804.2	5.84447	1.46929	7.51823e-06	0.000233667
XM_020544744.2	8.57095	3.16305	7.56415e-06	0.00023488
XM_008677619.4	-1.74082	0.441471	7.67502e-06	0.000237882
NM_001154978.1	-2.4225	0.630935	7.68865e-06	0.000237882
XM_020551135.2	-4.45283	1.16581	7.69561e-06	0.000237882
XM_020551284.3	2.95234	0.777688	7.6928e-06	0.000237882
NM_001152240.1	9.11978	3.33357	7.71833e-06	0.000238369
XM_008665423.4	1.62626	0.409353	7.77212e-06	0.000239813
XM_008664747.2	6.4159	1.76965	7.78893e-06	0.000240115
NM_001156460.2	-1.93418	0.49625	7.84273e-06	0.000241468
XM_008677403.2	6.93326	1.87173	7.84693e-06	0.000241468
NM_001143584.1	1.33974	0.331126	7.88432e-06	0.0002424
XM_020547053.3	5.67681	1.42271	7.94283e-06	0.000243324
XM_008667557.4	5.67681	1.42271	7.94283e-06	0.000243324
XM_020548731.3	8.81228	3.24231	7.93005e-06	0.000243324
XM_008675574.4	-1.87784	0.48023	7.92274e-06	0.000243324
XM_008646372.3	-1.00894	0.24283	7.9591e-06	0.000243604
XM_020542837.2	2.29224	0.594739	8.00046e-06	0.000244432
XM_020542836.2	2.29224	0.594739	8.00046e-06	0.000244432
NM_001175106.1	7.08012	1.66316	8.04807e-06	0.000245667
NM_001175625.1	-3.83133	1.0232	8.07614e-06	0.000246304
XM_020540338.3	4.77711	1.2943	8.08563e-06	0.000246374
XM_035965404.1	-2.87586	0.757124	8.12165e-06	0.000247251
NM_001174462.1	3.40819	0.909905	8.17366e-06	0.000248613
NM_001368016.1	2.02402	0.521635	8.20793e-06	0.000249433
NM_001155879.1	8.73473	3.22483	8.24932e-06	0.000250469
NM_001176574.1	3.53429	0.946763	8.43889e-06	0.00025577
XM_008656568.3	-6.83877	1.63955	8.48407e-06	0.000256912
NM_001155538.1	-1.20156	0.295514	8.49508e-06	0.000257018
XM_008678624.4	-5.48032	1.37391	8.52312e-06	0.000257638
XM_008682916.4	5.83056	1.47943	8.55915e-06	0.000258498
XM_008656684.3	5.29867	1.46126	8.57617e-06	0.000258784
NM_001372148.1	3.45221	0.92457	8.59197e-06	0.000259032
NM_001155119.1	1.02301	0.247303	8.62168e-06	0.000259699
NM_001155275.1	1.65831	0.421062	8.65524e-06	0.00026048
XM_008676525.4	-1.69112	0.431153	8.73077e-06	0.000262522
XM_035959217.1	-5.47535	1.37933	9.07763e-06	0.000272472
NM_001175160.1	4.19813	1.13827	9.13048e-06	0.000273818
XM_008669049.4	-1.53407	0.388736	9.21968e-06	0.000276251
NM_001358710.1	1.451	0.365483	9.42693e-06	0.000282213
NM_001371977.1	-1.39115	0.349581	9.44435e-06	0.000282488
NM_001177218.1	1.42304	0.357924	9.62926e-06	0.000287767
NM_001176151.1	1.69458	0.434324	9.69906e-06	0.0002896
XM_035966766.1	-3.52799	0.950426	9.77037e-06	0.000291405
XM_008675841.3	-2.6224	0.698101	9.79362e-06	0.000291405
NM_001152814.1	-5.16093	1.41211	9.79053e-06	0.000291405
XM_035965044.1	4.53191	1.23671	9.85731e-06	0.000292791
XM_008668752.4	4.53191	1.23671	9.85731e-06	0.000292791
NM_001153859.2	3.15262	0.8489	9.87057e-06	0.00029293
XM_008663933.4	-2.23746	0.589774	1.0033e-05	0.000297491
XM_008653068.4	-1.86904	0.486408	1.01816e-05	0.000301375
NM_001138351.1	4.56713	1.24875	1.01787e-05	0.000301375
NM_001196567.2	1.15441	0.287945	1.02795e-05	0.000303747
XM_020542582.2	2.27298	0.599562	1.02739e-05	0.000303747
XM_008671508.4	-2.09533	0.550473	1.03122e-05	0.00030445
XM_035966491.1	-1.49676	0.381067	1.03299e-05	0.000304709
NM_001165798.1	-1.28282	0.32141	1.03798e-05	0.000305918
NM_001360471.1	2.45074	0.651977	1.06981e-05	0.000314757
NM_001157094.3	1.50638	0.384386	1.08884e-05	0.000320081
XM_008663671.3	1.30716	0.329696	1.12576e-05	0.000330649
XM_020548576.2	-6.63595	1.63355	1.13128e-05	0.000331985
NM_001149419.1	2.50696	0.670108	1.13909e-05	0.000333991
NM_001148599.2	6.9208	1.87018	1.14117e-05	0.000334312
NM_001157436.2	3.86437	1.0547	1.14413e-05	0.000334894
XM_020552051.3	-1.82446	0.477289	1.15041e-05	0.000335896
NM_001148209.2	-6.74737	1.67624	1.15051e-05	0.000335896
XM_008664397.2	-1.01554	0.249733	1.1495e-05	0.000335896
XM_008663204.2	-5.41091	1.38564	1.15221e-05	0.000336106
NM_001158889.1	1.66223	0.430273	1.16673e-05	0.000340052
NM_001174401.2	1.5503	0.398374	1.16802e-05	0.000340138
XM_023300909.2	-2.33047	0.623909	1.1799e-05	0.000343307
NM_001136824.1	-2.67328	0.725534	1.19048e-05	0.00034609
XM_023302176.2	2.83297	0.768499	1.20605e-05	0.000350159
XM_020551742.3	-1.53618	0.396343	1.20653e-05	0.000350159
NM_001155109.1	-2.08148	0.551804	1.21041e-05	0.000350987
NM_001196984.1	1.16811	0.292094	1.21834e-05	0.000352989
XM_008666763.3	1.02782	0.253293	1.24122e-05	0.000359314
XM_008656855.4	1.49058	0.383155	1.24645e-05	0.000360217
XM_008656854.4	1.49058	0.383155	1.24645e-05	0.000360217
XM_008658482.2	-1.53478	0.396656	1.25003e-05	0.000360947
XM_020538501.3	-1.56649	0.40595	1.25477e-05	0.000361704
XM_020538502.3	-1.56649	0.40595	1.25477e-05	0.000361704
NM_001177051.1	1.11991	0.279693	1.25698e-05	0.000362036
NM_001165846.1	-6.64846	1.65444	1.26037e-05	0.000362707
NM_001358387.1	-1.93095	0.511422	1.26377e-05	0.000363379
NM_001147657.1	-1.39361	0.356619	1.26579e-05	0.000363654
NM_001137347.1	1.41443	0.362133	1.27489e-05	0.000365776
XM_035962243.1	9.09139	3.40172	1.27532e-05	0.000365776
XM_023300794.2	-1.66235	0.433672	1.2784e-05	0.000366354
XM_035964051.1	8.59855	2.47145	1.28159e-05	0.000366959
NM_001359518.1	1.20298	0.302763	1.28743e-05	0.000368324
XM_008660486.4	2.21078	0.591341	1.28859e-05	0.000368348
NM_001137229.2	-1.34447	0.343386	1.29352e-05	0.000369447
XM_035964570.1	2.26654	0.607414	1.29623e-05	0.000369604
XM_035964571.1	2.26654	0.607414	1.29623e-05	0.000369604
XM_008664415.3	-3.16582	0.867192	1.33093e-05	0.000379183
NM_001347200.1	-1.973	0.524237	1.333e-05	0.000379456
NM_001245884.2	7.19435	2.12651	1.3398e-05	0.000381075
NM_001352971.1	-1.48169	0.383127	1.3462e-05	0.000382575
XM_035966987.1	1.05949	0.263762	1.34824e-05	0.000382753
XM_008647776.3	1.31752	0.335959	1.34906e-05	0.000382753
XM_008649690.3	2.09591	0.556253	1.37879e-05	0.000390863
NM_001159088.2	1.57899	0.411339	1.39489e-05	0.000395099
XM_008667229.3	1.72321	0.453159	1.39897e-05	0.000395927
XM_008670552.4	-1.24559	0.316868	1.40117e-05	0.000396223
NM_001150828.2	2.96029	0.813793	1.40624e-05	0.000397325
XM_020553340.3	5.98888	1.594	1.40748e-05	0.000397349
NM_001291619.1	-1.82345	0.484215	1.42313e-05	0.000401437
NM_001152416.1	1.59119	0.415545	1.42835e-05	0.000402575
NM_001177047.1	-2.55659	0.697289	1.43063e-05	0.000402886
XM_023301315.2	-3.04065	0.840434	1.44671e-05	0.00040708
XM_035961037.1	7.87273	2.03703	1.46001e-05	0.000410484
XM_008655859.4	2.27467	0.614087	1.46155e-05	0.000410579
XM_035967818.1	3.55582	0.991419	1.4661e-05	0.00041152
NM_001158267.2	-6.62589	1.64622	1.47844e-05	0.000414642
NM_001360110.1	-2.6088	0.71826	1.49108e-05	0.000417634
XM_008658021.3	2.53872	0.692944	1.49155e-05	0.000417634
NM_001156030.1	-6.3223	1.78971	1.49966e-05	0.000419217
XM_020539740.3	6.8683	1.68357	1.50518e-05	0.000420416
XM_035959925.1	-5.57768	1.47453	1.51332e-05	0.000421657
NM_001157382.1	-1.49247	0.38947	1.51308e-05	0.000421657
XM_035959357.1	1.82184	0.483026	1.51244e-05	0.000421657
NM_001350037.1	-6.93903	1.75953	1.51571e-05	0.000421979
XM_008658189.4	-1.35729	0.351089	1.51749e-05	0.000422132
NM_001156680.1	-1.9743	0.53201	1.59884e-05	0.000444038
XM_008645227.4	-3.82615	1.08647	1.60598e-05	0.000445658
NM_001149921.2	1.32385	0.34164	1.6204e-05	0.000448932
NM_001147700.1	-2.58012	0.712625	1.62021e-05	0.000448932
XM_008671926.3	1.83502	0.490337	1.62767e-05	0.000450581
XM_008677278.4	-1.77254	0.472936	1.63546e-05	0.000452373
XM_035965530.1	-2.47404	0.680794	1.64648e-05	0.000455051
NM_001369627.1	-8.2603	3.22423	1.65284e-05	0.000456441
NM_001366709.1	2.19549	0.593891	1.66776e-05	0.000460188
NM_001156932.1	2.20356	0.599394	1.67219e-05	0.000461038
NM_001175430.1	1.0104	0.253657	1.68568e-05	0.000464384
NM_001111857.2	-1.73481	0.463416	1.69063e-05	0.000465374
XM_008663072.3	-1.74452	0.46671	1.69335e-05	0.000465747
NM_001112005.1	-1.11172	0.282617	1.6983e-05	0.000466733
XM_020549503.2	-4.57627	1.27025	1.71048e-05	0.000469701
NM_001153402.2	3.08067	0.864011	1.71756e-05	0.000471268
XM_035965021.1	2.6172	0.724468	1.73163e-05	0.000474747
NM_001362127.1	1.06764	0.270148	1.7351e-05	0.000475317
NM_001111560.1	1.94262	0.522454	1.73781e-05	0.000475679
XM_020540147.1	1.93407	0.522507	1.7406e-05	0.000476061
XM_035967852.1	1.29803	0.335809	1.74218e-05	0.000476112
NM_001156141.2	-4.7205	1.32422	1.75617e-05	0.000479552
NM_001147793.1	1.49284	0.392329	1.75844e-05	0.000479789
NM_001158191.2	1.69141	0.452954	1.76862e-05	0.000482183
XM_023301072.2	-4.37438	1.22533	1.77261e-05	0.000482885
NM_001157202.1	-1.21522	0.313141	1.7806e-05	0.000484674
NM_001360238.1	-1.15903	0.296991	1.79052e-05	0.000486988
XM_008653812.4	2.29676	0.630429	1.79317e-05	0.000487321
NM_001158351.1	2.18168	0.593529	1.79545e-05	0.000487553
NM_001157083.2	-1.58105	0.420106	1.80029e-05	0.000488479
XM_008645916.3	6.82848	1.69874	1.80528e-05	0.000489055
XM_008645917.4	6.82848	1.69874	1.80528e-05	0.000489055
NM_001320850.1	2.61713	0.723549	1.80742e-05	0.000489249
NM_001156053.2	3.32016	0.939278	1.81602e-05	0.000491188
NM_001176985.1	-1.5377	0.407544	1.83152e-05	0.000494988
XM_035966785.1	8.33713	3.21582	1.83533e-05	0.000495627
XM_008670265.4	-1.36734	0.357773	1.8499e-05	0.000499166
NM_001149965.1	1.9575	0.531946	1.87339e-05	0.000505106
NM_001369833.1	-2.80272	0.783246	1.88278e-05	0.000507237
XM_008657827.3	1.03282	0.261737	1.90528e-05	0.000512895
XM_008678933.4	-2.6196	0.734701	1.92171e-05	0.000516505
NM_001155818.1	1.70243	0.456747	1.92043e-05	0.000516505
NM_001152707.1	2.45409	0.680754	1.93794e-05	0.000520178
NM_001357708.1	-1.84385	0.500709	1.93842e-05	0.000520178
XM_023300610.2	-2.0028	0.54791	1.94174e-05	0.000520661
NM_001148931.1	-1.83894	0.499562	1.95025e-05	0.000522122
XM_020549477.3	8.59487	3.30998	1.94913e-05	0.000522122
XM_008666858.3	-1.19188	0.308182	1.96189e-05	0.000524828
XM_008666792.2	2.2583	0.623442	1.97484e-05	0.000527879
XM_020539859.1	1.36709	0.358928	1.98839e-05	0.000531086
XM_008678202.4	-7.95722	3.14914	1.99233e-05	0.000531723
XM_008681670.3	4.95611	1.36672	1.99391e-05	0.000531729
XM_020549736.3	1.62077	0.433799	1.99597e-05	0.000531786
XM_008681089.3	-2.18516	0.603696	1.99723e-05	0.000531786
NM_001195952.1	5.48047	1.47195	2.00184e-05	0.000532599
XM_008671561.3	1.79138	0.484961	2.01041e-05	0.000534049
XM_008671562.3	1.79138	0.484961	2.01041e-05	0.000534049
XM_008674573.4	1.19482	0.309096	2.0173e-05	0.00053546
XM_035963885.1	-8.1974	3.23458	2.02161e-05	0.000536189
XM_008674308.3	-1.90609	0.519993	2.02383e-05	0.000536361
XM_035960598.1	-8.12406	3.20982	2.02572e-05	0.000536446
XM_023302273.2	-1.98141	0.543662	2.03267e-05	0.000537871
XM_008651723.4	-2.50354	0.703032	2.0437e-05	0.000539954
XM_035964225.1	3.35053	0.959499	2.07311e-05	0.0005473
NM_001349050.1	2.9419	0.833588	2.08638e-05	0.000550379
NM_001359363.1	1.68509	0.454502	2.10091e-05	0.000553357
XM_035963656.1	2.93522	0.83225	2.09943e-05	0.000553357
XM_008669119.4	-1.25312	0.327671	2.11765e-05	0.000557338
XM_020547538.3	6.95475	1.77411	2.13111e-05	0.000560044
NM_001176906.1	-3.74625	1.06081	2.13121e-05	0.000560044
XM_020547402.3	6.76343	1.92631	2.14287e-05	0.000562676
XM_008655648.4	-6.72942	1.74261	2.15455e-05	0.000565309
XM_020550170.2	3.02653	0.861841	2.16183e-05	0.000566349
XM_020540356.3	2.30883	0.643823	2.16073e-05	0.000566349
NM_001155126.2	1.73469	0.468557	2.19056e-05	0.000573437
XM_020543921.2	-4.35898	1.26145	2.1985e-05	0.000574635
XM_020543922.2	-4.35898	1.26145	2.1985e-05	0.000574635
NM_001329566.1	7.00886	1.79947	2.20141e-05	0.000574956
NM_001363291.1	1.41686	0.376045	2.21924e-05	0.000579172
NM_001112284.2	-1.36803	0.362842	2.23034e-05	0.000581623
NM_001177167.1	-2.09668	0.582182	2.26254e-05	0.00058957
NM_001147243.1	2.22859	0.620987	2.28127e-05	0.000594
NM_001346802.1	7.15784	1.86233	2.28435e-05	0.000594348
XM_008679640.2	1.90696	0.524475	2.29887e-05	0.000597671
XM_008666342.4	2.0447	0.566678	2.30836e-05	0.000599683
XM_020546376.1	1.99235	0.550399	2.31464e-05	0.000600856
NM_001177114.1	4.98282	1.47252	2.31736e-05	0.000601108
XM_008657124.3	-5.27357	1.42893	2.36058e-05	0.000610928
NM_001174589.1	-2.27801	0.64029	2.36026e-05	0.000610928
NM_001137516.1	-1.32754	0.352346	2.38659e-05	0.000617192
XM_020547093.3	4.00242	1.17641	2.40925e-05	0.000622582
NM_001151281.1	1.23275	0.32388	2.41925e-05	0.000624693
XM_008647826.4	1.74144	0.477173	2.48106e-05	0.000640169
NM_001155453.1	-1.46066	0.393592	2.50858e-05	0.000646782
XM_008650393.4	-2.42431	0.689875	2.52273e-05	0.00064994
XM_008660442.4	6.7075	1.71303	2.55675e-05	0.000657713
XM_035962275.1	6.7075	1.71303	2.55675e-05	0.000657713
XM_008668878.4	2.31874	0.655216	2.57669e-05	0.000662344
XM_008669265.4	8.16673	3.21887	2.63539e-05	0.000676417
XM_020549759.3	1.77808	0.489309	2.66228e-05	0.000682807
NM_001357604.1	1.89445	0.527696	2.66674e-05	0.000683436
NM_001157814.1	1.68824	0.463375	2.69105e-05	0.000689151
NM_001360224.1	1.1591	0.304532	2.69986e-05	0.000690889
XM_008675604.3	-6.97733	1.87442	2.71589e-05	0.000694313
XM_008650427.3	5.76407	1.61384	2.71893e-05	0.000694313
NM_001152446.2	-3.03173	0.880442	2.72627e-05	0.000695565
NM_001353861.1	1.71025	0.470829	2.73316e-05	0.000696804
NM_001351120.1	1.35642	0.363037	2.73779e-05	0.000697463
NM_001152005.2	1.97213	0.551517	2.7415e-05	0.000697888
NM_001165666.1	-6.60589	1.73955	2.75601e-05	0.00070106
NM_001174707.1	-3.21662	0.93997	2.75889e-05	0.000701272
NM_001151253.1	-1.62905	0.447348	2.76562e-05	0.000702459
NM_001279823.2	1.26258	0.336649	2.87838e-05	0.000730556
XM_020541212.3	3.18017	0.934022	2.94257e-05	0.000745742
XM_008646986.3	1.37683	0.378953	2.94479e-05	0.000745751
XM_008670956.3	-2.63914	0.76026	2.96418e-05	0.000750107
NM_001147062.2	1.41929	0.385581	2.97876e-05	0.000753237
NM_001111914.2	-5.51912	1.52239	2.99445e-05	0.000756157
XM_034059676.2	-1.50367	0.411552	2.99473e-05	0.000756157
NM_001139395.2	1.43419	0.38952	3.01103e-05	0.000758816
XM_008647376.3	-2.11907	0.603146	3.01192e-05	0.000758816
NM_001294254.1	2.38022	0.681749	3.01712e-05	0.000759569
XM_008671062.3	1.21697	0.324242	3.04769e-05	0.000766135
XM_008669313.3	1.7887	0.498308	3.06169e-05	0.000769089
NM_001154960.1	6.07492	1.84602	3.07249e-05	0.000771235
XM_008653523.4	-1.90835	0.538346	3.0886e-05	0.000774712
NM_001152042.2	3.54848	1.05489	3.13343e-05	0.00078538
XM_008652877.4	-2.30693	0.664942	3.15765e-05	0.000790291
NM_001112138.2	1.21769	0.325106	3.15663e-05	0.000790291
XM_008682832.3	1.90527	0.535691	3.1746e-05	0.000792792
NM_001137115.1	1.67378	0.465372	3.21852e-05	0.000803175
NM_001157000.2	1.21297	0.32435	3.22491e-05	0.000804181
XM_008671998.2	2.95439	0.869626	3.24455e-05	0.000808488
NM_001158482.1	1.06974	0.281787	3.24806e-05	0.000808773
XM_035965607.1	-2.16476	0.621737	3.28938e-05	0.000818466
NM_001175842.1	1.13571	0.301691	3.30492e-05	0.000821737
NM_001155391.1	-1.62904	0.453158	3.32009e-05	0.000824342
XM_008664173.2	1.28538	0.346874	3.32023e-05	0.000824342
NM_001360161.1	-2.01306	0.575202	3.3354e-05	0.000827507
NM_001149437.1	9.8912	3.87925	3.34095e-05	0.000828285
XM_023301655.2	4.59728	1.36175	3.34973e-05	0.000829859
XM_008651828.3	-1.61104	0.449141	3.37779e-05	0.000836204
NM_001138569.1	1.03566	0.27278	3.43864e-05	0.000850652
XM_035958926.1	-2.0634	0.593045	3.47218e-05	0.000858329
NM_001111410.2	1.41314	0.386629	3.48489e-05	0.00086085
XM_035965927.1	4.47531	1.34622	3.51567e-05	0.000865691
XM_035965926.1	4.47531	1.34622	3.51567e-05	0.000865691
XM_035965925.1	4.47531	1.34622	3.51567e-05	0.000865691
XM_035965924.1	4.47531	1.34622	3.51567e-05	0.000865691
XM_008657063.4	8.35957	3.34013	3.51715e-05	0.000865691
XM_020553059.3	1.05264	0.278215	3.5216e-05	0.000866161
NM_001322984.1	-5.16232	1.54786	3.52996e-05	0.00086707
XM_008657454.4	-1.86208	0.528608	3.53036e-05	0.00086707
XM_035961879.1	-7.76988	3.17956	3.54236e-05	0.000869391
XM_008662077.3	7.42674	2.0561	3.5486e-05	0.000870298
XM_008650570.3	2.60784	0.762324	3.59661e-05	0.00088144
XM_008666506.4	6.40877	1.89913	3.61373e-05	0.000884097
NM_001351796.1	2.0591	0.584138	3.61521e-05	0.000884097
XM_035963713.1	6.74843	1.794	3.61302e-05	0.000884097
NM_001111543.2	-1.25542	0.340486	3.62151e-05	0.000885005
XM_008647957.4	2.01091	0.575637	3.63619e-05	0.000887957
NM_001147665.2	1.91574	0.546079	3.64088e-05	0.000888468
NM_001157282.1	1.49604	0.414214	3.65919e-05	0.0008923
XM_008681741.3	1.83478	0.520628	3.6686e-05	0.000893956
NM_001112205.1	5.74881	1.82763	3.67232e-05	0.000894225
NM_001358088.1	2.59587	0.763697	3.67892e-05	0.000895194
NM_001158524.1	5.51361	1.74066	3.7124e-05	0.0009027
XM_008658072.4	1.29764	0.35342	3.74015e-05	0.000908801
XM_035967208.1	6.75742	1.80397	3.74327e-05	0.000908912
NM_001176115.1	-1.95146	0.56024	3.7704e-05	0.000914849
XM_020550284.3	3.0943	0.918103	3.79059e-05	0.000918462
XM_020549458.2	-3.4761	1.03417	3.79066e-05	0.000918462
XM_035965560.1	9.52973	2.96772	3.79353e-05	0.000918506
NM_001358399.1	2.24422	0.652538	3.805e-05	0.000919982
NM_001309487.1	2.24356	0.651881	3.81622e-05	0.000922043
NM_001150750.2	6.79351	1.82265	3.82838e-05	0.000924326
XM_020552504.2	-6.31296	1.6882	3.85336e-05	0.000929702
NM_001153473.1	-5.3825	1.67423	3.8835e-05	0.000936313
NM_001309869.1	-1.84947	0.528469	3.89368e-05	0.000938105
NM_001301619.1	-1.15821	0.312649	3.92755e-05	0.000945243
NM_001148737.1	1.53656	0.429334	3.94468e-05	0.000948386
XM_008656370.4	-1.2667	0.34646	4.01018e-05	0.000962659
XM_020549598.3	3.01735	0.90681	4.03663e-05	0.000967772
NM_001153629.1	2.11968	0.616956	4.05985e-05	0.000972657
XM_020548732.3	-1.65027	0.467167	4.06686e-05	0.000973654
XM_020545136.3	8.01792	3.24938	4.09243e-05	0.00097909
NM_001137971.1	-1.17542	0.31903	4.11728e-05	0.000984346
NM_001137709.1	2.15949	0.628981	4.12037e-05	0.000984397
XM_035965810.1	-2.40724	0.711073	4.13216e-05	0.000986524
XM_008663357.4	8.25032	3.33443	4.14493e-05	0.000988883
NM_001154967.2	3.97136	1.22332	4.15666e-05	0.000990989
XM_020549360.2	3.94251	1.21133	4.26221e-05	0.00101544
XM_008683083.4	1.30081	0.358678	4.40304e-05	0.00104827
NM_001157789.3	2.69269	0.808215	4.44318e-05	0.00105635
XM_035959535.1	-5.07066	1.44781	4.49402e-05	0.0010677
NM_001147862.1	-1.7514	0.502615	4.50137e-05	0.0010687
XM_035962457.1	-3.59304	1.09066	4.50986e-05	0.00106997
XM_035963262.1	-1.70113	0.4872	4.51571e-05	0.00107062
NM_001350726.1	-1.05535	0.284363	4.53783e-05	0.00107512
NM_001148789.1	1.43778	0.402598	4.54302e-05	0.0010756
NM_001147887.1	-4.53362	1.43768	4.56856e-05	0.0010809
XM_008681005.4	1.40719	0.39334	4.59345e-05	0.00108529
NM_001154972.2	1.07593	0.290336	4.60467e-05	0.00108697
NM_001151490.1	1.6047	0.456175	4.60695e-05	0.00108697
XM_008664457.3	-3.05188	0.93485	4.63158e-05	0.00109139
XM_008665715.3	-1.76672	0.510322	4.63525e-05	0.00109139
NM_001149460.2	3.33461	1.02425	4.63363e-05	0.00109139
NM_001137144.2	2.16761	0.634762	4.64291e-05	0.00109244
NM_001175907.1	1.62692	0.463748	4.65934e-05	0.00109555
XM_008645402.3	-4.25885	1.33308	4.67599e-05	0.00109871
XM_020551526.2	6.50824	1.75018	4.69848e-05	0.00110324
XM_008669370.3	1.95313	0.56933	4.71258e-05	0.00110579
XM_008652899.3	3.04863	0.927273	4.72739e-05	0.0011085
NM_001177135.1	-2.50814	0.751792	4.74808e-05	0.00111259
NM_001147898.1	-2.15983	0.637312	4.76333e-05	0.00111464
XM_008657585.3	1.00739	0.270375	4.81616e-05	0.00112623
NM_001148652.1	1.08783	0.295331	4.89745e-05	0.0011429
NM_001177286.1	-6.5187	1.8153	4.92103e-05	0.00114723
NM_001147562.1	6.52299	1.76516	4.92275e-05	0.00114723
NM_001150077.2	2.95364	0.902563	4.96687e-05	0.00115594
XM_008675423.4	1.37038	0.383868	4.96639e-05	0.00115594
XM_020547868.3	-6.2504	1.712	4.99553e-05	0.00116182
NM_001137527.1	1.40967	0.396688	5.00658e-05	0.0011636
NM_001151769.1	-1.70658	0.492942	5.02003e-05	0.00116593
NM_001371797.1	-1.31569	0.367659	5.02718e-05	0.0011668
NM_001159468.1	4.65219	1.44998	5.06127e-05	0.00117391
NM_001363530.1	2.01803	0.594995	5.13757e-05	0.00119
NM_001328138.3	1.57226	0.449929	5.17368e-05	0.00119755
NM_001356941.1	-3.17251	0.966831	5.19067e-05	0.00120067
XM_008671289.3	-4.42222	1.35493	5.21262e-05	0.00120493
XM_008649504.2	-7.82317	3.27578	5.25421e-05	0.00121372
XM_008679294.4	1.17425	0.323729	5.26953e-05	0.00121644
NM_001175843.1	-3.40505	1.06153	5.27785e-05	0.00121754
XM_008669418.3	1.51565	0.432757	5.34112e-05	0.00123047
NM_001328120.2	-2.10417	0.625895	5.36077e-05	0.00123417
NM_001157047.2	1.99225	0.588789	5.36575e-05	0.00123448
XM_008656987.4	2.39893	0.723287	5.42588e-05	0.00124734
XM_035966130.1	-2.24727	0.676243	5.42893e-05	0.00124734
XM_008653766.3	1.86961	0.548473	5.43737e-05	0.00124844
NM_001143461.1	-3.39899	1.04161	5.45165e-05	0.00125088
XM_035959141.1	-1.81264	0.53253	5.46885e-05	0.00125398
XM_008668843.4	1.97272	0.580702	5.50977e-05	0.00126252
NM_001151015.2	3.01908	0.934064	5.53831e-05	0.00126821
NM_001112460.1	1.74611	0.509348	5.55709e-05	0.00127166
XM_008647535.4	-2.93007	0.910526	5.58205e-05	0.00127566
NM_001148787.3	1.22435	0.340692	5.59123e-05	0.00127691
NM_001301566.1	1.42405	0.404999	5.61808e-05	0.00128218
XM_008647388.3	-2.43811	0.742819	5.65596e-05	0.00128997
NM_001111383.2	6.44175	1.76384	5.72628e-05	0.00130377
NM_001176121.1	1.3404	0.378461	5.72794e-05	0.00130377
XM_035960278.1	-1.36312	0.386708	5.74669e-05	0.00130668
XM_008653327.3	7.96153	3.30086	5.74834e-05	0.00130668
NM_001152051.1	8.06267	3.33812	5.75365e-05	0.00130701
XM_008645187.4	-7.8485	3.30476	5.75877e-05	0.00130731
XM_035964812.1	-1.99914	0.595815	5.76715e-05	0.00130834
XM_020540541.3	2.20088	0.661355	5.78333e-05	0.00130952
XM_008679091.3	1.40878	0.40073	5.78209e-05	0.00130952
NM_001174357.1	2.29706	0.694115	5.78382e-05	0.00130952
XM_035966700.1	1.89447	0.559906	5.79909e-05	0.00131211
XM_008651535.4	3.09572	0.964986	5.80535e-05	0.00131266
XM_008663693.3	1.06697	0.292435	5.81429e-05	0.00131326
NM_001374049.1	1.24466	0.348293	5.82184e-05	0.00131378
NM_001330558.1	1.24131	0.347574	5.87379e-05	0.00132375
XM_035961614.1	5.17162	1.52347	5.9257e-05	0.0013326
XM_035961615.1	5.17162	1.52347	5.9257e-05	0.0013326
XM_020541983.3	5.17162	1.52347	5.9257e-05	0.0013326
NM_001362157.1	1.91334	0.567174	5.94396e-05	0.00133429
XM_008662157.3	4.03953	1.28176	5.94106e-05	0.00133429
NM_001153192.1	1.67435	0.488503	5.94893e-05	0.00133453
NM_001148584.1	1.80878	0.53253	5.9978e-05	0.00134461
NM_001323926.1	-4.04278	1.2875	6.06912e-05	0.00135971
XM_035958747.1	5.01558	1.60361	6.10512e-05	0.00136685
XM_008677226.3	4.26331	1.37929	6.14569e-05	0.00137311
NM_001157170.2	2.07047	0.622158	6.14903e-05	0.00137311
NM_001175653.1	1.22415	0.343338	6.16275e-05	0.00137527
NM_001326688.1	2.8671	0.891757	6.26134e-05	0.00139637
XM_008647398.3	-2.93439	0.925574	6.42583e-05	0.00143118
NM_001367772.1	2.90883	0.909247	6.4385e-05	0.00143307
NM_001155145.1	1.85879	0.554683	6.45322e-05	0.00143541
NM_001195951.1	1.5064	0.436772	6.53603e-05	0.00145288
NM_001328386.1	-1.79207	0.534654	6.63197e-05	0.00147325
NM_001358606.1	1.13253	0.315997	6.66052e-05	0.00147864
NM_001176211.1	-1.60894	0.472452	6.69899e-05	0.00148621
XM_008674121.2	-1.14719	0.321543	6.71618e-05	0.00148861
NM_001149441.2	1.54594	0.450733	6.71851e-05	0.00148861
XM_020548922.1	-1.49517	0.434945	6.74059e-05	0.00149253
NM_001174989.1	3.39823	1.07882	6.77203e-05	0.00149853
XM_008653954.4	4.29769	1.38523	6.78473e-05	0.00150036
XM_035967328.1	-1.15292	0.323678	6.79147e-05	0.00150088
NM_001151848.1	1.08196	0.300735	6.88619e-05	0.00152083
NM_001348346.1	3.63667	1.16553	6.92591e-05	0.00152862
NM_001196109.1	1.46227	0.42435	6.96448e-05	0.00153614
XM_008664343.3	1.52602	0.444737	6.99409e-05	0.00154168
XM_008647655.3	-3.142	0.997154	7.13484e-05	0.00157101
NM_001373991.1	-2.06796	0.632348	7.13637e-05	0.00157101
XM_020537566.2	-1.13902	0.321235	7.15799e-05	0.00157476
NM_001157615.1	-3.20187	1.02354	7.20935e-05	0.00158504
XM_008672247.2	-2.39604	0.741484	7.23967e-05	0.00159068
NM_001320763.1	2.75081	0.861084	7.28104e-05	0.00159874
NM_001155373.1	2.98445	0.947726	7.33018e-05	0.0016085
NM_001149607.2	-3.25332	1.04468	7.38861e-05	0.00161904
NM_001359499.1	-5.31515	1.67752	7.39242e-05	0.00161904
NM_001112519.1	-1.93914	0.589498	7.42555e-05	0.00162421
XM_008658673.3	-1.63213	0.484187	7.42096e-05	0.00162421
XM_008676856.4	6.35431	1.78415	7.4369e-05	0.00162566
NM_001155512.1	7.76394	3.2867	7.47372e-05	0.00163266
XM_008673933.4	-4.9251	1.47545	7.52591e-05	0.00164301
XM_020537505.2	1.54069	0.453707	7.59967e-05	0.00165806
NM_001349952.1	1.12253	0.316114	7.61645e-05	0.00166066
NM_001157234.2	1.65603	0.489765	7.66355e-05	0.0016688
XM_008647488.4	-3.68795	1.19034	7.66179e-05	0.0016688
XM_023301534.2	-7.51286	3.23979	7.67282e-05	0.00166975
XM_008660181.4	-3.72399	1.21919	7.7335e-05	0.00168189
NM_001196531.1	-1.54046	0.455195	7.75963e-05	0.0016865
XM_035962417.1	6.52645	2.21316	7.77383e-05	0.00168851
XM_020542409.3	1.07076	0.301037	8.051e-05	0.00174539
NM_001137914.1	-1.91957	0.585715	8.0581e-05	0.00174582
XM_008669124.4	-1.47753	0.435783	8.10905e-05	0.00175463
NM_001143106.1	1.17118	0.333545	8.15995e-05	0.00176453
NM_001371672.1	-1.37562	0.402052	8.26374e-05	0.00178584
NM_001112377.1	-7.50566	3.25675	8.34961e-05	0.00180326
NM_001154046.1	2.13816	0.662994	8.39355e-05	0.00181161
XM_035968108.1	1.06034	0.298438	8.4497e-05	0.00182143
XM_020547772.3	-4.90224	1.48713	8.47172e-05	0.00182278
NM_001139003.1	-2.80568	0.899635	8.46847e-05	0.00182278
XM_035962358.1	1.25775	0.363336	8.47196e-05	0.00182278
XM_008658418.3	2.83099	0.908188	8.49521e-05	0.00182663
NM_001365801.1	-2.13665	0.663008	8.50792e-05	0.00182821
NM_001157274.2	-2.16467	0.675894	8.51823e-05	0.00182928
NM_001147316.1	-1.94826	0.601463	8.5823e-05	0.00184073
XM_008653286.4	6.29925	1.79442	8.62466e-05	0.00184865
NM_001156331.1	-1.59225	0.481709	8.67011e-05	0.00185723
XM_035961644.1	-3.35937	1.09371	8.69405e-05	0.00186119
XM_020551603.3	2.11464	0.656725	8.70151e-05	0.00186162
XM_035963958.1	6.42197	1.85151	8.75458e-05	0.0018718
XM_008674358.4	2.15527	0.672632	8.78e-05	0.00187607
XM_008648731.4	-6.28814	1.89011	8.79588e-05	0.00187829
NM_001361943.1	-5.22213	1.62594	8.82175e-05	0.00188263
NM_001359550.1	-5.0009	1.69384	8.96157e-05	0.00190771
XM_035963772.1	1.97498	0.610494	9.00107e-05	0.00191493
XM_020544618.1	-2.49237	0.795177	9.11273e-05	0.00193627
XM_008679475.3	-2.13482	0.667139	9.13578e-05	0.00193996
NM_001154955.2	5.04828	1.5528	9.16736e-05	0.00194546
XM_035964744.1	6.09193	1.98738	9.17473e-05	0.00194582
NM_001146959.1	-1.65331	0.500574	9.18292e-05	0.00194635
XM_035966650.1	7.52595	2.65629	9.25647e-05	0.00196072
XM_020540527.3	1.33432	0.391606	9.35658e-05	0.0019807
NM_001346710.1	-1.36047	0.401315	9.36349e-05	0.00198094
XM_035959883.1	-2.07185	0.65028	9.40734e-05	0.00198898
NM_001360693.1	-7.43304	3.25954	9.48594e-05	0.00200436
NM_001148902.1	-2.82289	0.916499	9.51118e-05	0.00200845
XM_020546406.3	1.63346	0.495594	9.59379e-05	0.00202465
NM_001156294.2	1.41345	0.419291	9.61992e-05	0.00202891
NM_001328087.1	2.90798	0.94792	9.67656e-05	0.0020396
XM_008645387.4	-6.47591	1.95285	9.7162e-05	0.00204451
XM_008645388.4	-6.47591	1.95285	9.7162e-05	0.00204451
NM_001152784.1	-5.51497	1.80518	9.71784e-05	0.00204451
NM_001358694.1	3.76157	1.26312	9.73525e-05	0.00204692
NM_001138954.1	2.418	0.771759	9.74305e-05	0.0020473
XM_008663646.2	7.1146	2.19373	9.83843e-05	0.00206607
XM_008657604.3	-4.91422	1.52101	9.90513e-05	0.0020788
XM_020552207.2	-1.80912	0.558707	0.000100144	0.00210043
XM_008675419.3	5.11332	1.6815	0.000100536	0.00210738
NM_001368082.1	-1.02749	0.292461	0.000100631	0.00210807
NM_001365816.1	7.69534	3.34016	0.000102206	0.00213976
XM_008680996.4	7.63778	3.32029	0.000103236	0.00215736
NM_001147552.2	7.16035	2.51873	0.000103198	0.00215736
XM_008653782.2	2.12289	0.660122	0.000103235	0.00215736
NM_001348953.1	1.91898	0.598876	0.000105317	0.00219681
NM_001149347.1	1.6672	0.51061	0.000105253	0.00219681
NM_001147084.1	-3.61034	1.18011	0.000105674	0.00220157
XM_008656983.4	-1.46728	0.442058	0.000105669	0.00220157
XM_035959309.1	4.99802	1.56003	0.000105799	0.00220283
NM_001138909.1	1.02031	0.290754	0.000105981	0.00220527
NM_001196955.1	2.37806	0.762376	0.000106106	0.00220653
XM_008679603.4	1.18343	0.344632	0.000106217	0.0022075
XM_008666551.4	-4.97335	1.55978	0.000106378	0.00220817
NM_001301481.2	3.46994	1.16667	0.00010634	0.00220817
NM_001347000.1	2.53169	0.820063	0.00010685	0.00221663
NM_001362562.1	-1.22516	0.359686	0.000107099	0.00222043
NM_001165542.2	-1.68572	0.520084	0.000107264	0.0022225
NM_001364649.1	7.42082	2.67039	0.000107681	0.00222981
NM_001358874.1	-1.18522	0.346358	0.000107889	0.00223276
XM_008675846.3	-1.94513	0.612724	0.000108256	0.002239
NM_001175300.1	5.37978	1.81182	0.000108654	0.00224579
NM_001157726.2	1.90332	0.595914	0.000108716	0.00224579
NM_001301537.1	2.07316	0.657533	0.000108951	0.00224929
NM_001305816.1	1.36725	0.409693	0.00010916	0.00225223
XM_008671003.3	1.29143	0.381928	0.000109388	0.00225559
NM_001112367.1	6.24253	1.82683	0.000109742	0.00226151
NM_001346763.1	-1.10666	0.320911	0.00011007	0.00226691
NM_001153656.2	6.90406	2.41873	0.0001102	0.00226823
NM_001323064.1	-2.05612	0.652781	0.000110426	0.00227152
XM_008655475.3	-2.09356	0.667955	0.000110887	0.00227825
XM_020547138.2	2.32243	0.747467	0.000111286	0.00228508
XM_008654057.4	1.35661	0.405197	0.000111981	0.00229796
NM_001196673.1	1.73479	0.538439	0.000112616	0.0023096
XM_008670003.4	2.29241	0.736121	0.000113054	0.00231581
XM_008654597.2	-1.97626	0.626191	0.000113362	0.00232074
XM_020553392.1	1.34189	0.400381	0.000114158	0.00233283
XM_008645561.2	1.34189	0.400381	0.000114158	0.00233283
XM_035968081.1	1.34189	0.400381	0.000114158	0.00233283
XM_020545839.2	-1.62977	0.503127	0.000114443	0.00233712
XM_020551083.1	-3.01364	0.993959	0.0001152	0.00234851
XM_008645940.4	6.58866	2.38171	0.000115196	0.00234851
XM_008674367.4	4.96947	1.56661	0.000116084	0.00236231
NM_001154249.1	1.06478	0.306726	0.000116036	0.00236231
XM_020551829.3	1.39637	0.421939	0.000115974	0.00236231
NM_001111381.1	1.41602	0.42533	0.000116515	0.00236967
NM_001149201.2	2.05483	0.654606	0.000117682	0.00239199
XM_008651304.4	-1.55607	0.477704	0.000118421	0.00240557
NM_001174219.3	-1.97431	0.630079	0.000118763	0.00241109
XM_008667025.3	-7.32028	3.27303	0.000119828	0.00243126
NM_001155989.1	1.67815	0.521283	0.000120239	0.00243542
NM_001322283.1	1.603	0.490446	0.00012024	0.00243542
XM_008674635.2	1.31943	0.395049	0.000121594	0.00246125
NM_001324298.1	1.92971	0.611821	0.000121683	0.0024616
XM_035960404.1	-3.42355	1.16754	0.000122189	0.00247037
NM_001374054.1	-1.84536	0.583388	0.000122404	0.00247325
XM_008667460.4	-3.32091	1.13469	0.000123266	0.00248919
XM_008668685.2	-1.8025	0.567627	0.000123517	0.0024928
NM_001196717.1	-3.87453	1.29121	0.000124078	0.00250264
NM_001353416.1	4.28853	1.50686	0.000124152	0.00250265
XM_008651201.2	-1.91094	0.606714	0.000124453	0.00250725
NM_001151741.2	1.1325	0.332005	0.000125535	0.00252458
NM_001154549.1	2.12835	0.680418	0.000125469	0.00252458
XM_035960942.1	-2.26361	0.736794	0.000125901	0.00253045
XM_008678543.4	4.16811	1.45695	0.000126064	0.00253162
XM_020548334.3	1.25771	0.375018	0.000126231	0.00253262
NM_001138872.1	1.13474	0.333099	0.000126684	0.00253783
XM_020552493.2	1.20454	0.356303	0.000126711	0.00253783
XM_008670793.4	1.39049	0.421441	0.000127026	0.00254
XM_008656944.4	1.76326	0.553949	0.000127119	0.00254
XM_020542202.3	1.76326	0.553949	0.000127119	0.00254
XM_008656947.4	1.76326	0.553949	0.000127119	0.00254
NM_001148450.2	-1.72866	0.542679	0.000127198	0.00254009
XM_035961532.1	6.97504	2.21158	0.000127586	0.00254636
NM_001112795.2	1.57989	0.485857	0.000127699	0.00254712
XM_020553227.3	-1.33251	0.402575	0.000128082	0.00255328
NM_001151128.2	1.16782	0.344991	0.000129417	0.00257839
NM_001156899.2	2.03931	0.65451	0.000130404	0.00259527
NM_001154563.1	-1.29949	0.39181	0.000130416	0.00259527
XM_008675483.4	-2.34349	0.773626	0.000130715	0.00259722
NM_001372461.1	1.27058	0.380647	0.000130679	0.00259722
NM_001324194.1	1.64703	0.509121	0.000130742	0.00259722
XM_008665742.3	1.12576	0.330837	0.000130881	0.00259847
XM_008680076.4	3.27244	1.09919	0.000130962	0.00259857
NM_001371883.1	1.94031	0.619907	0.000131267	0.0026031
NM_001154164.2	3.47416	1.19936	0.000131756	0.00260978
NM_001144014.1	-1.65816	0.520387	0.000131697	0.00260978
NM_001138538.1	-1.39784	0.42632	0.000132097	0.00261501
NM_001156135.2	5.52999	1.84151	0.000133026	0.00263188
XM_035965428.1	3.66884	1.27482	0.000135084	0.00267055
XM_020540317.3	1.0534	0.307366	0.000135136	0.00267055
NM_001369530.1	-4.6484	1.65391	0.000135541	0.00267699
NM_001176222.1	-4.7459	1.51322	0.000136725	0.00269881
NM_001174635.2	1.45157	0.445534	0.000137582	0.00271416
XM_020551509.3	1.06406	0.31153	0.000137996	0.00272077
NM_001112043.1	2.42161	0.801764	0.000138166	0.00272255
NM_001374042.1	4.05565	1.39902	0.000138618	0.00272989
NM_001361683.1	-1.1556	0.343515	0.000138932	0.00273448
NM_001157113.1	1.65018	0.518263	0.000139739	0.00274878
XM_035962241.1	1.07123	0.314479	0.000140055	0.00275342
NM_001148015.1	-3.0546	1.02928	0.0001406	0.00275938
XM_035963082.1	2.20389	0.721738	0.000140532	0.00275938
XM_008663813.4	2.20389	0.721738	0.000140532	0.00275938
NM_001137700.2	4.97343	1.6101	0.000141163	0.00276726
XM_035964781.1	1.50959	0.468205	0.000141681	0.00277582
XM_035963128.1	2.3196	0.76585	0.000142268	0.00278572
NM_001319213.1	6.83924	2.66815	0.000143711	0.00281075
NM_001155128.1	-1.06655	0.314127	0.000144243	0.00281955
NM_001138766.1	-3.52946	1.21022	0.000145352	0.00283797
NM_001157962.1	1.44082	0.444611	0.000145594	0.00284107
NM_001150962.3	-1.60653	0.506539	0.000145846	0.00284438
NM_001152533.2	1.00345	0.290914	0.000146265	0.00285092
NM_001155650.2	-3.86802	1.31206	0.000146918	0.00286202
NM_001158627.1	2.28184	0.753051	0.000147058	0.0028631
NM_001155003.1	-1.59801	0.509343	0.000147622	0.00287246
XM_008672982.3	1.83118	0.586834	0.000148503	0.00288794
NM_001158291.1	1.74124	0.554341	0.000149189	0.00289965
NM_001320809.1	-2.52269	0.854293	0.00015013	0.00291461
NM_001155978.1	-2.2506	0.746356	0.000150107	0.00291461
XM_008672455.4	-1.75351	0.561607	0.000151309	0.00293251
NM_001366703.1	1.93588	0.627476	0.000151263	0.00293251
NM_001154625.2	-2.09578	0.692733	0.000153363	0.00296895
NM_001361492.1	3.27116	1.11679	0.000153277	0.00296895
NM_001153449.3	3.12811	1.07015	0.00015395	0.0029769
XM_008672107.4	-1.82204	0.589407	0.000153866	0.0029769
XM_035966738.1	2.0054	0.655018	0.000154034	0.0029769
NM_001319215.1	1.1925	0.358626	0.000154382	0.00298074
NM_001154163.1	4.21712	1.51713	0.000154408	0.00298074
NM_001159132.2	3.3589	1.15906	0.000154607	0.0029829
XM_008652936.4	5.13693	1.70523	0.000155672	0.00300007
XM_008679136.3	4.87787	1.59032	0.000156464	0.00301194
XM_020551591.2	4.87787	1.59032	0.000156464	0.00301194
NM_001137003.1	-1.15604	0.347312	0.000156614	0.00301312
XM_008670872.3	-1.04505	0.309214	0.00015751	0.00302866
XM_035962359.1	1.55366	0.488943	0.000157881	0.00303239
NM_001367376.1	-2.27197	0.757727	0.000158287	0.00303677
XM_035962546.1	-2.31593	0.777349	0.000158223	0.00303677
NM_001196441.1	1.04114	0.30737	0.000159095	0.00305056
XM_020539738.3	-5.12644	1.84236	0.000159832	0.00306297
NM_001372204.1	2.27861	0.760422	0.000160284	0.00306819
NM_001112010.1	3.06894	1.06002	0.000160281	0.00306819
NM_001111613.2	2.91401	1.0061	0.000160671	0.00307388
NM_001138910.2	-5.03119	1.86169	0.000160918	0.00307688
NM_001176049.1	1.15417	0.346728	0.000161232	0.00308117
XM_008670353.3	-1.36606	0.422769	0.000161347	0.00308163
NM_001196622.1	-1.66929	0.535174	0.000164837	0.00314479
XM_020538452.2	-3.39074	1.21114	0.000165529	0.00315446
XM_008651699.4	-1.29287	0.39759	0.000165738	0.00315668
XM_035963042.1	5.93937	2.27516	0.000166569	0.00316898
XM_035963044.1	5.93937	2.27516	0.000166569	0.00316898
NM_001153075.2	-1.67544	0.538651	0.000166676	0.00316925
NM_001365686.1	1.39189	0.432325	0.000166919	0.00317212
XM_008648706.3	3.29834	1.14914	0.000167863	0.00318828
XM_035967762.1	6.35583	2.00754	0.000171177	0.00324582
XM_035967760.1	6.35583	2.00754	0.000171177	0.00324582
NM_001196428.1	-4.25545	1.5926	0.00017238	0.00326681
NM_001176073.1	7.5172	2.62071	0.000174333	0.00330002
NM_001138554.2	2.9145	1.01618	0.000174422	0.00330002
XM_035958978.1	3.85626	1.39892	0.000176296	0.00333179
XM_035958977.1	3.85626	1.39892	0.000176296	0.00333179
XM_008645214.4	4.02332	1.46462	0.000179438	0.00338929
NM_001139198.1	-3.69362	1.27368	0.000179717	0.00339083
NM_001196836.1	2.83725	0.988777	0.00017984	0.00339128
NM_001137437.1	2.05028	0.682147	0.000180559	0.00340294
NM_001372380.1	1.20841	0.36942	0.00018089	0.0034073
NM_001156686.1	1.45117	0.457744	0.000181619	0.00341915
NM_001149845.2	-2.43476	0.839126	0.000181985	0.00342417
XM_008677387.4	2.56999	0.885773	0.00018241	0.00342954
XM_008676418.1	-2.32052	0.791569	0.000182542	0.00342954
XM_008646595.3	-2.4987	0.859582	0.000182672	0.00342954
XM_008645440.4	-1.89596	0.628105	0.000183343	0.00344024
XM_020538252.1	-1.51424	0.482708	0.000184514	0.00346032
NM_001151957.2	4.31069	1.59304	0.000185006	0.00346765
XM_008680939.3	2.86079	1.00394	0.000186146	0.00348495
XM_035965672.1	1.60285	0.516034	0.000186337	0.00348495
XM_008674006.3	1.60285	0.516034	0.000186337	0.00348495
NM_001301597.1	1.41782	0.446648	0.000186861	0.00349283
NM_001319719.2	-4.62798	1.70252	0.000187084	0.0034951
NM_001368226.1	1.55949	0.498129	0.000187524	0.00350141
NM_001174947.1	7.20389	2.48341	0.000188607	0.0035197
NM_001362842.1	1.46575	0.464922	0.000188736	0.00352019
XM_023300808.2	-1.24845	0.386208	0.000189512	0.00353273
XM_008676282.4	2.99112	1.06009	0.000191254	0.00356132
XM_020551672.1	1.18372	0.362564	0.000191435	0.00356276
XM_023302466.2	1.02337	0.306131	0.000192129	0.00357373
NM_001374368.1	-1.51401	0.484812	0.000192786	0.00358399
NM_001151594.1	-1.52166	0.488387	0.000194302	0.00360836
NM_001154218.2	1.3368	0.418566	0.000194308	0.00360836
NM_001154260.2	3.18461	1.1402	0.000194496	0.00360851
NM_001349953.1	1.30592	0.40722	0.000194632	0.00360851
NM_001149750.2	2.04381	0.682655	0.000194606	0.00360851
NM_001143008.1	1.15293	0.352101	0.000194868	0.00361092
XM_008654940.4	4.36491	1.63695	0.000196522	0.0036396
XM_023300709.2	6.81356	2.76808	0.00019751	0.00364809
NM_001149973.1	-3.07594	1.09645	0.000197838	0.00364809
NM_001112184.1	1.28838	0.401515	0.000198004	0.00364809
XM_035962118.1	4.86053	1.63714	0.000198048	0.00364809
XM_008659971.4	4.86053	1.63714	0.000198048	0.00364809
XM_020543523.2	4.86053	1.63714	0.000198048	0.00364809
XM_035962125.1	4.86053	1.63714	0.000198048	0.00364809
XM_035962111.1	4.86053	1.63714	0.000198048	0.00364809
XM_035962105.1	4.86053	1.63714	0.000198048	0.00364809
NM_001151661.1	1.82145	0.601428	0.000198167	0.00364833
XM_008663113.4	-3.1719	1.12639	0.00019965	0.00367364
XM_008664303.4	2.14806	0.727589	0.000200374	0.00368499
NM_001359521.1	1.81976	0.601933	0.000200721	0.00368938
NM_001112440.1	1.21533	0.375556	0.000201223	0.00369463
XM_035963742.1	1.68253	0.550809	0.000201122	0.00369463
XM_008677166.4	4.26983	1.59593	0.000202166	0.00370996
NM_001138776.1	-3.42427	1.23727	0.000202321	0.0037108
XM_008668092.2	-2.06454	0.699838	0.00020251	0.00371229
NM_001159441.3	1.40985	0.447104	0.000202848	0.00371648
NM_001196495.1	-5.01854	1.69147	0.000204254	0.00373977
NM_001138875.2	1.33058	0.419304	0.000205398	0.00375515
XM_008658160.2	-1.55168	0.507591	0.000207339	0.00378861
NM_001157147.1	4.4139	1.54218	0.000208261	0.0038014
XM_020545707.2	-2.75007	0.966558	0.00020907	0.00381413
NM_001362220.1	-1.45138	0.46552	0.000210158	0.00383193
XM_008672382.4	-2.15845	0.73645	0.000211361	0.00385183
NM_001155888.1	1.72698	0.570003	0.000213444	0.00388771
NM_001309873.1	1.27126	0.398062	0.000214042	0.00389653
NM_001154785.2	-4.70311	1.59395	0.000214223	0.00389773
XM_008649502.3	4.79387	1.62846	0.000216088	0.00392849
NM_001154093.2	2.99893	1.07943	0.000216143	0.00392849
XM_008657394.3	-1.93915	0.656738	0.000217689	0.00395449
NM_001322813.1	-1.53434	0.499458	0.000217947	0.00395708
NM_001148068.2	1.43945	0.461494	0.000218594	0.00396671
XM_020546049.3	1.44419	0.46377	0.000219009	0.00396794
NM_001367381.1	2.26193	0.780926	0.000218813	0.00396794
NM_001154105.2	2.0211	0.686017	0.000219008	0.00396794
NM_001137161.1	-1.15013	0.355774	0.000219683	0.00397803
NM_001361667.1	1.95722	0.661979	0.000219965	0.00398102
NM_001361941.1	-1.21519	0.379626	0.00022011	0.00398154
NM_001176013.1	8.13248	3.15984	0.000221946	0.00401171
NM_001371981.1	1.20336	0.374576	0.000222012	0.00401171
NM_001138191.1	4.93691	1.70411	0.000222584	0.00401991
NM_001147356.2	-2.47942	0.878598	0.000223778	0.00403935
NM_001371679.1	6.02246	1.92672	0.000224667	0.00405112
NM_001147112.1	-1.65519	0.548379	0.000225569	0.00406523
NM_001155942.2	6.45	2.15044	0.00022622	0.00407482
NM_001175232.1	-5.35036	1.8761	0.000226739	0.00408202
NM_001155735.1	5.31872	1.89317	0.000227058	0.00408561
NM_001111542.2	-1.09473	0.33678	0.000227741	0.00409145
NM_001137011.1	1.44087	0.46107	0.000228271	0.00409881
NM_001137728.1	-2.04901	0.702332	0.000228938	0.00410863
NM_001147587.1	1.28614	0.406338	0.000229211	0.00410969
XM_020539563.1	4.44825	1.73087	0.000229238	0.00410969
NM_001361344.1	2.09067	0.715134	0.000229968	0.00412062
NM_001320710.1	1.05967	0.324221	0.000230602	0.00412981
XM_035960569.1	-2.05284	0.703247	0.000231366	0.00413916
XM_008665324.3	-2.64335	0.932445	0.000231339	0.00413916
XM_035963764.1	2.86458	1.0334	0.000231693	0.00414284
NM_001156037.2	1.96897	0.669006	0.000233549	0.00417385
XM_035965009.1	-1.40547	0.453024	0.000234616	0.00418853
NM_001151507.2	3.15999	1.15658	0.000234939	0.00419058
XM_008646152.4	2.13572	0.736406	0.000234975	0.00419058
NM_001148812.1	3.42983	1.26536	0.000235267	0.00419359
NM_001320462.1	-2.66274	0.94329	0.000236318	0.00421013
NM_001149413.1	-2.0558	0.709009	0.000239508	0.00426474
XM_020538865.3	6.30117	2.56922	0.000241061	0.00428793
NM_001196767.1	-1.32592	0.424805	0.000242276	0.0043073
NM_001155211.2	-1.57665	0.520835	0.000247492	0.0043909
NM_001112380.2	6.11004	2.67039	0.000247752	0.00439323
NM_001196119.1	1.38127	0.444286	0.000248182	0.00439857
XM_020543844.2	-1.04866	0.322897	0.000250072	0.00442518
NM_001371522.1	1.73949	0.585254	0.000252161	0.00445985
XM_008656093.4	-1.36094	0.439751	0.00025285	0.00446971
NM_001159100.2	3.55925	1.349	0.000253783	0.00448343
NM_001153020.1	-2.25859	0.799993	0.000253888	0.00448343
NM_001174779.1	-1.53422	0.509432	0.000254468	0.00449136
XM_023300977.2	3.97044	1.52261	0.000255663	0.00450779
XM_008660268.3	3.97044	1.52261	0.000255663	0.00450779
NM_001364312.1	-3.83354	1.40799	0.000255855	0.00450885
XM_008661903.3	-3.32973	1.26438	0.00025896	0.00455887
NM_001136709.1	-1.79922	0.612466	0.000259897	0.00457302
NM_001112503.2	2.78733	1.01217	0.000260065	0.00457362
NM_001165769.1	2.16958	0.757745	0.000261171	0.00459071
NM_001155046.1	1.16397	0.365834	0.000262247	0.00460725
NM_001317829.1	-2.62244	0.948863	0.000262854	0.00461554
NM_001158649.2	-1.66825	0.561549	0.000264	0.00463329
XM_035965966.1	1.13235	0.354394	0.000264427	0.00463663
NM_001196309.2	4.35892	1.73043	0.000264462	0.00463663
NM_001156652.1	2.02009	0.694614	0.000264757	0.00463942
XM_035966736.1	7.32506	3.50861	0.000267656	0.00468782
XM_008682750.4	5.35554	2.16723	0.000268792	0.00470531
XM_035966448.1	1.38048	0.448891	0.000270027	0.00472451
XM_035961859.1	1.555	0.516752	0.000271233	0.00474317
NM_001358514.1	-1.69318	0.57323	0.000272696	0.0047639
XM_020547307.3	-2.46588	0.883037	0.000272637	0.0047639
XM_020548633.2	-1.47148	0.485998	0.000273345	0.00477279
XM_035959103.1	-4.82895	1.76751	0.00027828	0.00485152
NM_001158841.2	-1.00844	0.311887	0.000279758	0.00487481
NM_001112335.2	2.10877	0.739149	0.000280095	0.00487819
XM_008676920.2	7.16421	3.45125	0.000280673	0.00488577
NM_001149055.1	3.15779	1.18964	0.000281578	0.00489653
NM_001155539.1	-2.14671	0.757628	0.000281444	0.00489653
NM_001150080.2	4.5069	1.79428	0.000282582	0.004909
NM_001367083.1	1.51442	0.503807	0.000284318	0.00493666
NM_001149559.2	3.64824	1.41063	0.000284892	0.00494411
XM_008671026.4	-1.8336	0.633043	0.000286412	0.00496796
NM_001348000.1	1.02585	0.318313	0.00028978	0.00502383
NM_001320829.1	1.04095	0.324059	0.000291387	0.00504658
XM_008649379.4	1.18299	0.376465	0.000292298	0.00505801
XM_008661416.3	-1.50596	0.50328	0.000292343	0.00505801
NM_001150386.2	1.76566	0.597297	0.000292617	0.00505915
NM_001360032.1	1.14488	0.36233	0.000292917	0.00506026
XM_008668624.4	5.81021	1.90341	0.000293185	0.00506232
XM_035965716.1	7.39579	2.85026	0.000294486	0.00508222
XM_008679900.3	1.6632	0.565539	0.000299502	0.00516358
NM_001154192.2	3.04633	1.15123	0.000308427	0.00531209
NM_001153385.1	-1.70162	0.586049	0.000308758	0.00531512
NM_001357541.1	-2.23541	0.806215	0.000310236	0.00533519
NM_001147736.1	1.11648	0.353337	0.000310846	0.00534299
NM_001149059.2	-3.04136	1.14174	0.000315062	0.00540485
NM_001362591.1	6.19301	2.79109	0.000315194	0.00540485
NM_001153917.1	2.36303	0.860649	0.000315236	0.00540485
XM_035961368.1	1.83174	0.636211	0.00031512	0.00540485
NM_001136954.1	6.62841	2.81794	0.000314719	0.00540485
NM_001138008.1	1.34071	0.440614	0.000315894	0.00541343
XM_008652475.2	2.24627	0.810083	0.000316435	0.00541998
XM_035964675.1	-4.62723	1.66086	0.000316869	0.00542469
NM_001155419.1	1.42645	0.4761	0.000318227	0.00544521
XM_008678816.3	1.53192	0.516892	0.000318957	0.00545498
NM_001155634.1	2.05557	0.732467	0.000319929	0.00546886
NM_001137495.1	2.72718	1.02243	0.000320115	0.00546931
XM_023301786.2	-2.5009	0.91868	0.000321137	0.00548403
NM_001362081.1	-2.7652	1.02067	0.000321381	0.00548546
NM_001138086.1	7.12382	3.49465	0.000323079	0.00551169
NM_001176793.1	-3.10407	1.17715	0.000327842	0.00559016
NM_001347854.1	2.02667	0.722867	0.000329441	0.00561463
XM_008654308.3	1.05617	0.33365	0.000332617	0.0056631
XM_035963741.1	1.88305	0.661398	0.000333457	0.00567247
NM_001150935.2	2.32995	0.855901	0.0003373	0.00572857
NM_001147640.1	1.55344	0.517204	0.000339422	0.00576174
XM_008665779.3	2.63124	0.978724	0.000340556	0.00577527
XM_020547789.2	4.02891	1.60008	0.000343605	0.00582071
NM_001156819.1	-1.5058	0.511675	0.000343895	0.00582071
NM_001150850.2	1.06841	0.339203	0.00034383	0.00582071
NM_001112766.2	1.05898	0.335917	0.000344837	0.00583339
XM_008661253.2	2.95135	1.11042	0.000345127	0.0058354
NM_001111768.2	1.02201	0.322379	0.000348443	0.00588857
NM_001370688.1	1.57741	0.539848	0.000348714	0.00589023
NM_001148991.1	-3.79413	1.52142	0.000350699	0.00591791
NM_001195915.1	1.05763	0.335884	0.000351117	0.00592205
NM_001149838.2	-2.02544	0.731849	0.0003524	0.00594075
NM_001347046.1	-2.38716	0.880333	0.000353508	0.0059565
NM_001371932.1	-1.21264	0.39645	0.000353786	0.00595825
NM_001357051.1	1.61429	0.556685	0.000354828	0.00597285
NM_001156228.1	1.74779	0.61169	0.000355295	0.00597776
NM_001176233.1	1.6708	0.580048	0.000355783	0.00598304
NM_001176203.1	-1.03959	0.330382	0.00035609	0.00598525
NM_001158048.1	1.03892	0.329567	0.000357687	0.00600899
NM_001321723.1	-5.87452	2.14468	0.000357854	0.00600899
XM_008671333.4	-1.35193	0.452275	0.000360508	0.00604761
XM_020545710.3	-1.16417	0.378545	0.00036288	0.00608144
NM_001357848.1	-1.66024	0.578501	0.000363079	0.0060818
XM_020552561.1	-4.72544	1.80121	0.000364831	0.00610764
NM_001367511.1	1.60311	0.551775	0.000365965	0.00612115
XM_008679677.4	-3.06578	1.21101	0.000367877	0.00615011
NM_001175169.1	1.04846	0.33412	0.000368545	0.00615226
NM_001151361.2	1.58774	0.547844	0.000368538	0.00615226
XM_008669810.3	-1.79058	0.634549	0.000371427	0.00619432
XM_008669809.4	-1.79058	0.634549	0.000371427	0.00619432
XM_008666449.3	1.18811	0.387992	0.000372844	0.00621492
NM_001158779.1	-2.5368	0.951961	0.000375195	0.00625106
XM_020537899.3	1.61835	0.563122	0.000376231	0.00625917
NM_001146733.2	1.47103	0.504474	0.000377944	0.00628156
NM_001137546.1	-1.00209	0.318278	0.000379152	0.0062955
NM_001111693.2	3.14293	1.23975	0.000380692	0.00631801
XM_008653253.3	1.78165	0.631531	0.000381844	0.00633098
XM_008653252.3	1.78165	0.631531	0.000381844	0.00633098
NM_001146793.1	-2.99862	1.17015	0.000383505	0.00635544
NM_001148449.1	-2.72346	1.03401	0.000386104	0.00639541
NM_001149510.1	2.00755	0.7293	0.000387311	0.00641229
XM_035959926.1	1.73275	0.61251	0.00038798	0.00642026
NM_001150221.2	1.06585	0.342452	0.000388987	0.00643382
NM_001158908.1	1.6281	0.5582	0.00038935	0.0064367
NM_001154815.1	1.16956	0.382753	0.000391503	0.00646917
XM_008647295.3	-1.04888	0.337152	0.000392601	0.0064748
NM_001165498.1	-1.31333	0.441493	0.000392369	0.0064748
NM_001155404.1	-1.22022	0.403858	0.000392547	0.0064748
NM_001150269.1	-1.34484	0.453875	0.000393381	0.00648453
NM_001150618.2	1.42096	0.481473	0.000394707	0.00650324
NM_001364191.1	-2.32303	0.870594	0.000395432	0.00650893
XM_008666272.1	-1.90345	0.688321	0.000396606	0.00652511
XM_008646594.2	-1.89831	0.688843	0.000396972	0.00652799
XM_035965463.1	6.17515	2.93716	0.000397365	0.0065313
NM_001137365.1	2.53075	0.962505	0.00039817	0.0065414
NM_001158979.1	-1.95237	0.711503	0.000399836	0.00656123
NM_001367776.1	-1.44691	0.499973	0.000400855	0.00657288
NM_001291568.2	2.28302	0.85334	0.000403417	0.00661171
XM_020549276.3	1.09799	0.355282	0.000403943	0.00661399
NM_001348695.1	1.67918	0.585434	0.000404458	0.00661846
NM_001139221.1	-3.30138	1.2963	0.00040526	0.00662603
NM_001150911.1	1.02698	0.328983	0.000406017	0.00663524
NM_001159004.2	1.61296	0.564755	0.000406989	0.00664794
NM_001150149.1	2.49832	0.946586	0.000407559	0.0066493
NM_001177237.2	-1.45462	0.501017	0.000407565	0.0066493
XM_008673838.4	-4.54461	1.76967	0.000408062	0.00664958
NM_001130460.1	1.9605	0.709885	0.000409777	0.00667435
NM_001138816.1	-1.1238	0.367525	0.000409989	0.00667462
XM_008664673.2	-4.49784	1.67245	0.000412343	0.00670656
XM_020538738.3	1.28409	0.43056	0.00041454	0.00673908
XM_008648219.3	-1.57654	0.552503	0.000415103	0.00674502
XM_035964207.1	-3.42149	1.31438	0.000416923	0.00677139
NM_001111399.2	1.08215	0.350706	0.000418057	0.00678657
NM_001149356.2	4.96167	2.11228	0.000421597	0.0068408
NM_001371882.1	1.91344	0.697374	0.0004235	0.00686836
XM_020550433.3	-1.42857	0.492014	0.000423698	0.00686836
NM_001147338.1	3.95718	1.67497	0.000423988	0.00686982
NM_001374066.1	1.13447	0.371647	0.000425172	0.00688573
XM_008650705.2	3.89884	1.642	0.000427235	0.00690933
NM_001352045.1	2.20756	0.826727	0.000427065	0.00690933
NM_001358030.1	1.81533	0.645306	0.000427185	0.00690933
NM_001156010.1	1.82069	0.658546	0.000428185	0.00692142
NM_001148159.2	-1.00306	0.322426	0.000428729	0.00692694
XM_035960459.1	-5.42599	1.88949	0.000429595	0.0069311
XM_008661919.3	1.08236	0.352287	0.000429398	0.0069311
XM_008679007.4	1.73392	0.619253	0.000430587	0.00694382
XM_008661387.2	2.11565	0.786271	0.000432626	0.00697341
NM_001152693.1	1.18231	0.3919	0.000435569	0.00701425
XM_020547664.3	1.44254	0.498993	0.000438225	0.00704893
NM_001159621.1	-1.01087	0.326171	0.000438126	0.00704893
XM_035962452.1	-1.51326	0.529483	0.000438342	0.00704893
XM_008646844.4	-1.61993	0.576763	0.000442	0.00709774
NM_001152590.1	1.4826	0.516651	0.000441807	0.00709774
[truncated: 149 more rows]

## Sheet: Table S2 List of peps in S1
Supplementary Table S2: List of peptides identified in S1
Annotated Sequence	Modifications	Master Protein Accessions	Positions in Master Proteins	Theo. MH+ [Da]	Abundances CK1d/128	Abundances IF1d/129	AbundancesCK5d/130	Abundances IF5d/131	IF1d/CK1d,(129/ 128)	IF5d/CK5d, (131/130)
[A].GIDSANILINYIFK.[N]	1xTMT6plex [G/K]	A0A1D6JSI0	A0A1D6JSI0 [336-349]	2039.19	208	69.9	164.7	157.4	0.336	0.955677
[G].LKAITKVFK.[S]	TMT6plex [L]	B6SSH9	B6SSH9 [165-173]	1964.34	145.9	58.9	231.4	163.8	0.404	0.707865
[S].FRSRINPLVRLK.[A]	1xTMT6plex [F/K]	B6SSH9	B6SSH9 [141-152]	1957.26	150.2	61.5	234.9	153.4	0.409	0.653044
[H].GAYLAGIDSANILINYIFKN.[E]	1xTMT6plex [G/K]	A0A1D6JSI0	A0A1D6JSI0 [331-350]	2628.48	177.9	80.5	134.3	207.4	0.452	1.5443
[R].SRINPLVRLK.[A]	1xTMT6plex [S/K]	B6SSH9	B6SSH9 [143-152]	1654.09	147.6	68.3	223	161.2	0.463	0.72287
[A].GIDSANILINYIFKN.[E]	1xTMT6plex [G/K]	A0A1D6JSI0	A0A1D6JSI0 [336-350]	2153.24	169.1	81.2	185.8	163.8	0.481	0.881593
[K].AKGIEPDFGLYGLK.[A]	TMT6plex [A]	B6SSH9	B6SSH9 [153-166]	2195.3	132.9	65.2	211.7	190.3	0.49	0.898914
[R].LKAKGIEPDFGLYGLK.[A]	TMT6plex [L]	B6SSH9	B6SSH9 [151-166]	2665.65	126.6	63.5	223.2	186.8	0.502	0.836918
[S].RINPLVRLK.[A]	1xTMT6plex [R/K]	B6SSH9	B6SSH9 [144-152]	1567.06	154.9	78.3	202.2	164.6	0.506	0.814045
[D].AVTRILRVKF.[T]	1xTMT6plex [A/K]	A0A1D6L4F0	A0A1D6L4F0 [418-427]	1661.1	214.3	114	177.3	94.4	0.532	0.532431
[K].AKGIEPDFGLYGLKAITKVF.[K]	TMT6plex [A]	B6SSH9	B6SSH9 [153-172]	3083.87	132	73	157.3	237.7	0.553	1.51113
[A].GEVGVNYGMVANDLPNPASVVQLL.[K]	1xTMT6plex [N-Term]; 1xOxidation [M9]	A0A1D6IE38	A0A1D6IE38 [24-47]	2701.41	214.8	124	63.3	197.8	0.577	3.1248
[A].ASGDVEMVFLKA.[A]	1xTMT6plex [A/K]	B4FVG6	B4FVG6 [29-40]	1724.97	170.6	98.8	178.5	152	0.579	0.851541
[S].EKDYFETALSFR.[RS]	1xTMT6plex [E/K]	B6SSH9	B6SSH9 [131-142]	1964.05	130.8	77.8	214.2	177.2	0.594	0.827264
[A].GIDSANILINYIFKNE.[E]	1xTMT6plex [G/K]	A0A1D6JSI0	A0A1D6JSI0 [336-351]	2282.28	165	99.5	158.9	176.6	0.603	1.11139
[L].KAKGIEPDFGLYGLK.[A]	TMT6plex [K]	B6SSH9	B6SSH9 [152-166]	2552.56	131.5	82.7	207.8	178	0.629	0.856593
[D].DAQVKKLKSVLGGSG.[-]	TMT6plex [D]	Q6TM44	Q6TM44 [198-212]	2403.51	160.5	102.9	230.8	105.8	0.641	0.458406
[A].ASGDVEMVFLKA.[A]	1xTMT6plex [A/K]; 1xOxidation [M7]	B4FVG6	B4FVG6 [29-40]	1740.96	176.6	113.5	157.5	152.4	0.642	0.967619
[A].ATVGPRVIVVGAGMSGISAAKRLSEAGITD.[L]	1xTMT6plex [A/K]; 1xOxidation [M14]	K7TH00	K7TH00 [29-58]	3357.89	169.5	109.5	163.2	157.8	0.646	0.966912
[E].DAHDIVNYAKKRGINVM.[A]	TMT6plex [D]; 1xOxidation [M17]	B6ST04	B6ST04 [258-274]	2647.5	182.6	118.7	154.2	144.5	0.65	0.937095
[K].VSLGVLGAISQ.[V]	1xTMT6plex [N-Term]	A0A1D6KQI1	A0A1D6KQI1 [238-248]	1272.77	164.7	107.2	184.2	143.9	0.651	0.781216
[Q].LVQGLNELTLL.[S]	1xTMT6plex [N-Term]	A0A1D6MYX1	A0A1D6MYX1 [596-606]	1441.88	200.2	132.9	127	139.8	0.664	1.10079
[PR].INPLVRLK.[A]	1xTMT6plex [I/K]	B6SSH9	B6SSH9 [145-152]	1410.96	138.3	91.8	216.3	153.6	0.664	0.710125
[K].AKGIEPDFGLYGLKA.[I]	TMT6plex [A]	B6SSH9	B6SSH9 [153-167]	2266.34	124	82.9	205.4	187.7	0.668	0.913827
[G].FDILQILGKHD.[E]	1xTMT6plex [F/K]	B6SL10	B6SL10 [30-40]	1757.04	144.1	97.6	217.5	140.9	0.678	0.647816
[G].GASSSAVVGVLDTGLYPIGRSSFAAADG.[L]	1xTMT6plex [N-Term]	A0A1D6HM49	A0A1D6HM49 [138-165]	2854.48	183.1	125.1	136.7	155.2	0.683	1.13533
[G].ADGTGIRIR.[D]	1xTMT6plex [N-Term]	B6TMF3	B6TMF3 [80-88]	1187.71	178.6	123.1	153.5	144.8	0.689	0.943322
[T].AEQALADFAVLL.[T]	1xTMT6plex [N-Term]	K7V4K2	K7V4K2 [159-170]	1489.85	200.4	139.3	101.4	158.8	0.695	1.56607
[Q].KAVANQPVSVAIEAAGTAFQ.[L]	1xTMT6plex [K]	O22500	O22500 [257-276]	2430.38	188.9	132.3	131.6	147.3	0.7	1.1193
[D].YIGINEYTSSYMKGQK.[L]	TMT6plex [Y]; 1xOxidation [M12]	B4G004	B4G004 [334-349]	2585.39	191.5	134.1	146.1	128.3	0.701	0.878166
[S].ARAYHSLF.[M]	1xTMT6plex [N-Term]	A0A1D6JWH6	A0A1D6JWH6 [249-256]	1193.66	174.1	122.3	146.2	157.4	0.702	1.07661
[A].AAGYTGYLK.[L]	1xTMT6plex [A/K]	A0A1D6LZP8	A0A1D6LZP8 [207-215]	1401.81	168.7	119.3	169.8	142.1	0.707	0.836867
[D].QLIEADNGLGEVMK.[P]	1xTMT6plex [Q/K]; 1xOxidation [M13]	A0A1D6PS59	A0A1D6PS59 [247-260]	1991.09	150.5	106.4	177.7	165.5	0.707	0.931345
[S].VAIEAGGREFQLY.[K]	1xTMT6plex [N-Term]	B4FS90	B4FS90 [284-296]	1681.91	178.5	126.6	160.9	134	0.709	0.832815
[LI].ADDPEAFAELK.[V]	1xTMT6plex [A/K]	B4FQ80	B4FQ80 [201-211]	1663.89	181.3	128.6	154.8	135.4	0.709	0.874677
[K].AITKVFKSGINATPVIQ.[C]	TMT6plex [A]	B6SSH9	B6SSH9 [167-183]	2474.53	159.5	113.4	156	171.1	0.711	1.09679
[K].AASSGGVTSAPVASGQ.[T]	1xTMT6plex [N-Term]	B4FMW6	B4FMW6 [59-74]	1575.82	189.5	135.1	121.3	154.1	0.713	1.2704
[D].AAFDFIIK.[N]	1xTMT6plex [A/K]	B4FS90	B4FS90 [221-228]	1382.84	179.7	128.5	148.4	143.4	0.715	0.966307
[E].IASFPSFF.[Q]	1xTMT6plex [N-Term]	Q38JE7	Q38JE7 [36-43]	1144.62	168.4	121.1	133	177.5	0.719	1.33459
[E].AEAPAPAATLVLDVAAAAD.[-]	1xTMT6plex [N-Term]	B6TUI7	B6TUI7 [105-123]	1966.07	172.6	124.3	130.1	173.1	0.72	1.33051
[K].AKGIEPDFGLYGLKAIT.[K]	TMT6plex [A]	B6SSH9	B6SSH9 [153-169]	2480.47	146	105.3	178.1	170.7	0.721	0.95845
[D].ALAKYFIGSVLSGG.[G]	1xTMT6plex [A/K]	A0A1D6L4E9	A0A1D6L4E9 [101-114]	1841.09	168.9	122	152.7	156.4	0.722	1.02423
[D].AAPNLTLRGFGFID.[R]	1xTMT6plex [N-Term]	C0PKS1	C0PKS1 [89-102]	1720.96	148.2	107.4	193.7	150.7	0.724	0.778007
[S].AVGLHYDPFVASD.[T]	1xTMT6plex [N-Term]	B6U1Y8	B6U1Y8 [471-483]	1619.83	183.3	133.5	142	141.2	0.728	0.994366
[A].SIEGVHQIKTGRLVS.[L]	1xTMT6plex [S/K]	A0A1D6NUP6	A0A1D6NUP6 [167-181]	2082.24	174	127	131.9	167.1	0.73	1.26687
[A].AAFPSFLGKLR.[K]	1xTMT6plex [A/K]	B4F8D7	B4F8D7 [265-275]	1665.03	135.3	99.6	214.1	151	0.736	0.705278
[G].AFHAVSKGIVVS.[C]	1xTMT6plex [A/K]	A0A1D6HM49	A0A1D6HM49 [314-325]	1673.02	177.1	131.1	144.9	146.9	0.74	1.0138
[L].DHAAKIKSTPEAEKYFAATKDALGDVLAKLG.[-]	TMT6plex [D]	B6TI20	B6TI20 [187-217]	4633.71	211.9	157	110.4	120.7	0.741	1.0933
[K].LVKGSADYIGINE.[Y]	1xTMT6plex [L/K]	B4G004	B4G004 [327-339]	1837.05	173.4	129	169.4	128.2	0.744	0.756789
[G].AEVGFDAFYF.[F]	1xTMT6plex [N-Term]	A0A1D6F5T1	A0A1D6F5T1 [182-191]	1394.68	176.9	131.5	129.2	162.4	0.744	1.25697
[Q].AGGEAASVANAQAYNNYLIK.[R]	1xTMT6plex [A/K]	A0A1D6IE31	A0A1D6IE31 [308-327]	2483.33	174.1	129.8	137.8	158.3	0.746	1.14877
[S].IVGGAIIEANTIYGAIRGLE.[T]	1xTMT6plex [N-Term]	B6ST04	B6ST04 [140-159]	2259.29	173.2	129.7	150.9	146.2	0.749	0.968854
[L].GVLGAISQVTL.[A]	1xTMT6plex [N-Term]	A0A1D6KQI1	A0A1D6KQI1 [241-251]	1286.79	176.6	132.7	129.3	161.3	0.751	1.24749
[D].ALAKYFIGSVLSGGGSVPAPQAS.[A]	1xTMT6plex [A/K]	A0A1D6L4E9	A0A1D6L4E9 [101-123]	2635.49	165.2	124.3	125.5	185	0.753	1.4741
[A].SIEGVHQIK.[T]	1xTMT6plex [S/K]	A0A1D6NUP6	A0A1D6NUP6 [167-175]	1468.89	175.4	132.4	145.9	146.3	0.755	1.00274
[G].AGHDYYERGNLD.[I]	1xTMT6plex [N-Term]	B6TMF3	B6TMF3 [99-110]	1638.77	172.8	131.3	157.7	138.2	0.76	0.876347
[A].AVYKVKLLGPEGQESVLDVPEDSYILD.[A]	TMT6plex [A]	B4FYW4	B4FYW4 [58-84]	3664.03	154.4	117.4	137.3	190.9	0.76	1.39039
[N].AVAVGNEVFDDPNVD.[K]	1xTMT6plex [N-Term]	A0A1D6IE38	A0A1D6IE38 [113-127]	1789.88	173	131.6	144	151.3	0.761	1.05069
[A].AVTPAFVGQFPGVNGLGISAARL.[D]	1xTMT6plex [N-Term]	Q6TM44	Q6TM44 [70-92]	2471.4	174.7	133.1	123.2	169	0.762	1.37175
[K].AQELAIKLN.[W]	1xTMT6plex [A/K]	B6ST04	B6ST04 [370-378]	1457.91	160.4	122.6	170.1	146.9	0.765	0.86361
[D].ADVGEQAARLE.[A]	1xTMT6plex [N-Term]	B6T0C0	B6T0C0 [154-164]	1387.74	159.8	122.6	172.1	145.5	0.767	0.845439
[N].GVLFTGGSEKEGVYFD.[T]	1xTMT6plex [G/K]	A0A1D6FTB8	A0A1D6FTB8 [117-132]	2163.14	169.7	130.4	154.5	145.5	0.769	0.941748
[K].ALADYVHAKGLK.[L]	TMT6plex [A]	B4FFJ4	B4FFJ4 [139-150]	1973.22	190.9	147.5	125.5	136.1	0.773	1.08446
[D].SIVVHDSEGREIESQLLPIA.[T]	1xTMT6plex [N-Term]	A0A1D6F5T1	A0A1D6F5T1 [756-775]	2421.32	166.4	129.4	143	161.2	0.778	1.12727
[K].AVQEAIKETNQAASLL.[-]	1xTMT6plex [A/K]	C0PES7	C0PES7 [399-414]	2144.23	162.9	127.1	165.3	144.7	0.781	0.875378
[D].ALVNTGLAKLGYEYVNID.[D]	1xTMT6plex [A/K]	B4FFJ4	B4FFJ4 [95-112]	2411.36	167.5	130.7	141.3	160.5	0.781	1.13588
[D].LAATTLVFLD.[A]	1xTMT6plex [N-Term]	B7ZYG0	B7ZYG0 [382-391]	1292.77	153.3	119.7	132.8	194.3	0.781	1.4631
[R].GFLNSDQTLF.[S]	1xTMT6plex [N-Term]	A0A1D6I6C2	A0A1D6I6C2 [522-531]	1370.72	176.3	138.3	129	156.4	0.784	1.2124
[A].IANGVEKLIEL.[G]	1xTMT6plex [I/K]	B6TKT8	B6TKT8 [227-237]	1657.03	165.3	129.9	139.5	165.3	0.786	1.18495
[A].EIRGAVADAGGKVTLA.[A]	1xTMT6plex [E/K]	C0P4G2	C0P4G2 [309-324]	1986.17	172.6	135.8	145.4	146.2	0.787	1.0055
[A].GVVGVSYGRLG.[N]	1xTMT6plex [N-Term]	A0A1D6IE31	A0A1D6IE31 [26-36]	1292.75	176.7	139.3	148.2	135.7	0.788	0.915655
[K].EAIQEQLERFSLQEQT.[-]	1xTMT6plex [N-Term]	A0A1D6DRM6	A0A1D6DRM6 [2332-2347]	2178.12	141.4	111.5	176.2	170.9	0.788	0.969921
[A].ASGDVEMVFL.[K]	1xTMT6plex [N-Term]; 1xOxidation [M7]	B4FVG6	B4FVG6 [29-38]	1312.67	146.7	116.1	156.2	181.1	0.791	1.15941
[R].AVVDAAPIQ.[T]	1xTMT6plex [N-Term]	B7ZYP6	B7ZYP6 [87-95]	1112.65	176	139.4	135.7	148.8	0.792	1.09654
[E].GVHQIKTGRLVS.[L]	1xTMT6plex [G/K]	A0A1D6NUP6	A0A1D6NUP6 [170-181]	1753.08	187.8	149.1	129	134.1	0.794	1.03953
[K].AKGIEPDFGLYGL.[K]	1xTMT6plex [A/K]	B6SSH9	B6SSH9 [153-165]	1838.05	146	116.2	157.5	180.3	0.795	1.14476
[D].PLHTTIFDTFGGSS.[-]	1xTMT6plex [N-Term]	B4FJG1	B4FJG1 [278-291]	1708.87	170.1	135.1	142.3	152.6	0.795	1.07238
[D].AQVKKLKSVLGGSG.[-]	TMT6plex [A]	Q6TM44	Q6TM44 [199-212]	2288.48	160.7	127.8	191.5	120	0.796	0.626632
[A].AVRRFGGFVADADVGEQAARLEASLQ.[G]	1xTMT6plex [N-Term]	B6T0C0	B6T0C0 [143-168]	2962.57	171.9	137.4	140.1	150.6	0.799	1.07495
[R].AQQTNLEYLLL.[L]	1xTMT6plex [N-Term]	B7ZYF5	B7ZYF5 [143-153]	1534.87	174.1	139.1	120.7	166.1	0.799	1.37614
[K].AASEDTSASGDELIEDLK.[A]	1xTMT6plex [A/K]	B6TCN7	B6TCN7 [48-65]	2309.18	163.1	130.4	181.8	124.7	0.8	0.685919
[A].DDPEAFAELK.[V]	1xTMT6plex [D/K]	B4FQ80	B4FQ80 [202-211]	1592.86	167.4	133.9	153	145.7	0.8	0.952288
[D].AQLDATYFAMEKLG.[T]	1xTMT6plex [A/K]; 1xOxidation [M10]	A0A1D6IE31	A0A1D6IE31 [244-257]	2032.08	147	117.7	145.2	190	0.801	1.30854
[D].GVNTVLNVIASM.[Q]	1xTMT6plex [N-Term]; 1xOxidation [M12]	B4F8P0	B4F8P0 [413-424]	1462.81	158.6	127	145	169.5	0.801	1.16897
[G].IILSSRAGQSRA.[D]	1xTMT6plex [N-Term]	A0A1D6MYY4	A0A1D6MYY4 [160-171]	1487.89	158.7	127.1	158.1	156	0.801	0.986717
[FP].AFDPATGAG.[T]	1xTMT6plex [N-Term]	B4FMW6; B4F8P0	B4FMW6 [294-302]; B4F8P0 [317-325]	1035.53	161.5	129.5	165.2	143.8	0.802	0.87046
[T].GSISGLKPGLH.[G]	1xTMT6plex [G/K]	A0A1D6INM7	A0A1D6INM7 [95-105]	1523.93	162.7	130.8	151.8	154.6	0.804	1.01845
[F].ISHTHEQLPSTDY.[-]	1xTMT6plex [N-Term]	B6SKR6	B6SKR6 [238-250]	1756.87	170.1	137	140.6	152.3	0.805	1.08321
[A].AALVSAFASKGLDSRDLVALSG.[A]	1xTMT6plex [A/K]	A0A1D6H658	A0A1D6H658 [169-190]	2606.49	171.8	138.3	149.2	140.7	0.805	0.943029
[G].ESAHEAPVLPT.[D]	1xTMT6plex [N-Term]	B4FX40	B4FX40 [124-134]	1379.74	166.8	134.4	142.7	156.1	0.805	1.0939
[G].ISSASINSGFFASM.[V]	1xTMT6plex [N-Term]; 1xOxidation [M14]	A0A1D6I9U6	A0A1D6I9U6 [280-293]	1663.82	171.6	138.6	128.1	161.7	0.808	1.2623
[F].SAALALSSVLLSSAATSPPPAAA.[D]	1xTMT6plex [N-Term]	A0A096RAV0	A0A096RAV0 [51-73]	2282.28	161	130.2	114.9	193.9	0.809	1.68755
[D].ALAKYFIGSVLSGGGSVPAPQASA.[Q]	1xTMT6plex [A/K]	A0A1D6L4E9	A0A1D6L4E9 [101-124]	2706.52	161.1	130.8	152.2	155.9	0.812	1.02431
[G].IEPDFGLYGLK.[A]	1xTMT6plex [I/K]	B6SSH9	B6SSH9 [156-166]	1709.99	146.5	119.4	171.2	163	0.815	0.952103
[S].VAIEAAGTAFQ.[L]	1xTMT6plex [N-Term]	O22500	O22500 [266-276]	1306.72	168.5	137.6	151.6	142.3	0.817	0.938654
[N].AAFFDYAKGT.[A]	1xTMT6plex [A/K]	K7U9N2	K7U9N2 [242-251]	1548.85	150.9	123.4	178.6	147.2	0.817	0.824188
[F].IVGPIPVDDGNGKEVATEIVTNM.[V]	1xTMT6plex [I/K]	A0A1D6F5T1	A0A1D6F5T1 [953-975]	2826.53	180	147.2	121	151.8	0.818	1.25455
[D].ATKKAVAVLKGASEVEGVVTLT.[Q]	TMT6plex [A]	B1PEY4	B1PEY4 [53-74]	3087.92	172.9	141.8	128.8	156.5	0.82	1.21506
[A].LDIISLLQNQE.[T]	1xTMT6plex [N-Term]	B6TMN1	B6TMN1 [205-215]	1514.86	162.8	133.4	150.4	153.4	0.82	1.01995
[S].VAIEAGGREFQLYK.[AS]	1xTMT6plex [V/K]	B4FS90	B4FS90 [284-297]	2039.17	151.8	124.5	156.5	167.2	0.82	1.06837
[A].IGINAAYMQTYIG.[G]	1xTMT6plex [N-Term]	B4FX40	B4FX40 [277-289]	1643.87	169.7	139.2	132	159.1	0.82	1.2053
[L].ADDPDTAAELK.[V]	1xTMT6plex [A/K]	B6SZT9	B6SZT9 [195-205]	1603.86	147.5	121.1	149.8	181.6	0.822	1.21228
[A].GIDSANILINYIF.[K]	1xTMT6plex [N-Term]	A0A1D6JSI0	A0A1D6JSI0 [336-348]	1681.94	198.9	163.5	75.7	162	0.822	2.14003
[S].AVGDVAAEGNTYLIAGAV.[A]	1xTMT6plex [N-Term]	B6TQK0	B6TQK0 [54-71]	1920.03	167.2	137.6	147.3	147.9	0.823	1.00407
[Y].AAAGEESDVVVVGGGPGGYVAAIK.[A]	1xTMT6plex [A/K]	A0A1D6MSE3	A0A1D6MSE3 [34-57]	2631.44	163	134.4	143.3	159.3	0.825	1.11165
[M].GKDDVIESGAGGGEFAAKDY.[T]	TMT6plex [G]	B4FER1	B4FER1 [2-21]	2673.4	163	134.7	148.4	153.9	0.826	1.03706
[A].DDDSGIYYQLA.[L]	1xTMT6plex [N-Term]	B6SSH9	B6SSH9 [24-34]	1488.71	161.5	133.3	147.2	158	0.826	1.07337
[D].FISYVGDGFKLL.[I]	1xTMT6plex [F/K]	A0A1D6F9C2	A0A1D6F9C2 [90-101]	1817.06	160.4	132.9	188	118.8	0.828	0.631915
[C].AIAIEPYYPVM.[-]	1xTMT6plex [N-Term]; 1xOxidation [M11]	A0A1D6NUQ6; A0A1D6NUP6	A0A1D6NUQ6 [355-365]; A0A1D6NUP6 [346-356]	1511.8	156.6	129.8	131.4	182.2	0.829	1.38661
[A].QEVLLGAGDGGLVFEPSQFTV.[K]	1xTMT6plex [N-Term]	B4FCL1	B4FCL1 [59-79]	2392.26	138.6	115.1	130.1	216.2	0.83	1.6618
[R].AALVGGVAAF.[A]	1xTMT6plex [N-Term]	B6SQB3	B6SQB3 [11-20]	1104.66	161.3	133.8	131.8	173	0.83	1.31259
[QMR].KAVANQPVSVA.[IV]	1xTMT6plex [K]	O22500	O22500 [257-267]	1541.94	172.8	143.6	145.1	138.5	0.831	0.954514
[G].GAIIEANTIYGAIRGLE.[T]	1xTMT6plex [N-Term]	B6ST04	B6ST04 [143-159]	1990.12	168.8	140.4	141.1	149.6	0.832	1.06024
[A].ADAPFVVAHKKISLS.[R]	TMT6plex [A]	A0A1D6MWX6	A0A1D6MWX6 [22-36]	2270.38	147.9	123.1	190.8	138.2	0.832	0.724319
[N].KVNYAGVSTNNYALDEIL.[E]	1xTMT6plex [K]	B6TH55	B6TH55 [119-136]	2442.33	164.7	137	139.4	158.9	0.832	1.13989
[T].ALVQEPAITM.[KR]	1xTMT6plex [N-Term]; 1xOxidation [M10]	B4FU13	B4FU13 [31-40]	1317.73	168	140	153	139	0.833	0.908497
[A].KAKEIVASAPLVVF.[S]	TMT6plex [K]	B6THA1	B6THA1 [23-36]	2159.38	168.3	140.3	140.2	151.2	0.834	1.07846
[A].IGINAAYMQTY.[I]	1xTMT6plex [N-Term]; 1xOxidation [M8]	B4FX40	B4FX40 [277-287]	1489.76	166.1	138.5	143.6	151.8	0.834	1.0571
[D].GVVSRAADAQRDLPDSTFTVSEL.[I]	1xTMT6plex [N-Term]	B4F8D7	B4F8D7 [163-185]	2663.38	166.4	139	149.6	145.1	0.835	0.96992
[K].AFGEQPITTPH.[I]	1xTMT6plex [N-Term]	K7U9N2	K7U9N2 [444-454]	1426.75	165.4	138.4	140	156.1	0.837	1.115
[T].GGPEIPFHPGREDKPQPPPE.[G]	1xTMT6plex [G/K]	A0A1D6PD09	A0A1D6PD09 [109-128]	2639.4	162.1	135.8	142.5	159.6	0.838	1.12
[L].ISAGGNDFSAFSE.[M]	1xTMT6plex [N-Term]	B6TJQ3	B6TJQ3 [176-188]	1530.73	162.2	136.1	146	155.7	0.839	1.06644
[KR].RIGEATALEVRA.[T]	1xTMT6plex [N-Term]	A0A1D6L4E9	A0A1D6L4E9 [183-194]	1514.89	169.2	142	155.7	133.1	0.839	0.854849
[F].LLLGGGSLL.[A]	1xTMT6plex [N-Term]	B4FLT7	B4FLT7 [104-112]	1071.7	147.8	124.2	195.6	132.4	0.84	0.676892
[D].ALAKYFIGSVLSGGGSVPAPQA.[S]	1xTMT6plex [A/K]	A0A1D6L4E9	A0A1D6L4E9 [101-122]	2548.45	160.5	135.2	119.5	184.7	0.842	1.54561
[S].VAIEAAGTAFQLY.[S]	1xTMT6plex [N-Term]	O22500	O22500 [266-278]	1582.87	163.9	138.2	143.2	154.7	0.843	1.08031
[G].VGIVLGLKNTGALDQIIG.[-]	1xTMT6plex [V/K]	B6SX34	B6SX34 [117-134]	2239.38	153.2	129.2	139.1	178.5	0.843	1.28325
[E].AAGTAFQLYS.[S]	1xTMT6plex [N-Term]	O22500	O22500 [270-279]	1257.67	154.7	130.4	158.7	156.2	0.843	0.984247
[D].STFTVSEL.[I]	1xTMT6plex [N-Term]	B4F8D7	B4F8D7 [178-185]	1112.6	149.5	126	148.3	176.2	0.843	1.18813
[R].AASEDTSASGGDELIEDLK.[A]	1xTMT6plex [A/K]	B4FTJ9	B4FTJ9 [48-66]	2366.2	166.8	140.8	151.4	141	0.844	0.931308
[K].VVAVGPGERDKAGNLIPVAL.[K]	1xTMT6plex [V/K]	A0A1D6F2C6; A0A1D6IL03	A0A1D6F2C6 [42-61]; A0A1D6IL03 [42-61]	2433.46	146.6	123.7	145.3	184.4	0.844	1.2691
[K].LVQLAPSSYSAD.[W]	1xTMT6plex [N-Term]	B4G004	B4G004 [350-361]	1479.79	159.2	134.4	151.8	154.5	0.844	1.01779
[M].APPQPKSGLFVG.[I]	1xTMT6plex [A/K]	A0A1D6M5V2	A0A1D6M5V2 [19-30]	1655.99	154.1	130.4	155.1	160.4	0.846	1.03417
[A].AAAAVGAGGYVF.[H]	1xTMT6plex [N-Term]	B4G0Q9	B4G0Q9 [93-104]	1282.7	158.8	134.9	148.2	158.1	0.849	1.0668
[A].AVRSSEGGTSLDAADKV.[-]	1xTMT6plex [A/K]	A0A1D6F2Q3	A0A1D6F2Q3 [359-375]	2121.16	155.3	132.2	174.2	138.4	0.851	0.794489
[F].GSGDDEVTQRRVVR.[N]	1xTMT6plex [N-Term]	K7U9N2	K7U9N2 [682-695]	1802.97	159.5	135.7	127.1	177.7	0.851	1.39811
[C].GEKGASVPGGVGPFGLIVM.[A]	1xTMT6plex [G/K]; 1xOxidation [M19]	Q9ZTQ4	Q9ZTQ4 [439-457]	2246.26	149	127	135.1	188.9	0.852	1.39822
[A].QEVLLGAGDGGLVFEPSQFT.[V]	1xTMT6plex [N-Term]	B4FCL1	B4FCL1 [59-78]	2293.19	167.4	142.6	114.7	175.3	0.852	1.52833
[F].LGSISAMQF.[I]	1xTMT6plex [N-Term]; 1xOxidation [M7]	P69523	P69523 [28-36]	1198.63	152.4	129.9	159.6	158.1	0.852	0.990602
[C].KPPAPSPPKPTP.[C]	TMT6plex [K]	B6STT7	B6STT7 [168-179]	1901.18	157.3	134.3	147.5	160.9	0.854	1.09085
[D].ALAKYFIGSVLSGGG.[S]	1xTMT6plex [A/K]	A0A1D6L4E9	A0A1D6L4E9 [101-115]	1898.12	162.1	138.6	147.5	151.8	0.855	1.02915
[K].AVAVLAGTDVK.[G]	1xTMT6plex [A/K]	A0A1D6INM7	A0A1D6INM7 [43-53]	1501.94	161.1	137.7	159.7	141.5	0.855	0.886036
[S].YGVTKSSVLLYKMNGM.[K]	TMT6plex [Y]; 1xOxidation [M13]	Q85431	Q85431 [2597-2612]	2494.4	162.7	139.2	136.5	161.6	0.856	1.18388
[S].VDEAQISANLIK.[H]	1xTMT6plex [V/K]	B4FX40	B4FX40 [260-271]	1759.04	172.4	148	139.4	140.1	0.858	1.00502
[D].GIHMTEAAYRKVAD.[G]	1xTMT6plex [G/K]	B6TKT8	B6TKT8 [369-382]	2020.11	155.7	133.8	164.4	146.1	0.859	0.888686
[E].ILKPDVTAPGVDIL.[A]	1xTMT6plex [I/K]	K7U9N2	K7U9N2 [514-527]	1909.18	162.2	139.4	141	157.3	0.86	1.1156
[N].VAGAGDVVRASV.[K]	1xTMT6plex [N-Term]	B6UA99	B6UA99 [194-205]	1329.77	168.3	144.8	145.9	140.9	0.861	0.96573
[K].AASSGGVTSAPVASG.[Q]	1xTMT6plex [N-Term]	B4FMW6	B4FMW6 [59-73]	1447.76	165.6	142.7	131.4	160.4	0.862	1.2207
[K].GLDIETIQQSYTV.[-]	1xTMT6plex [N-Term]	A0A1D6MV33	A0A1D6MV33 [944-956]	1695.9	155.7	134.3	145.8	164.1	0.862	1.12551
[A].GEVGVNYGMVAN.[D]	1xTMT6plex [N-Term]; 1xOxidation [M9]	A0A1D6IE38	A0A1D6IE38 [24-35]	1454.71	167.9	144.7	154.8	132.6	0.862	0.856589
[M].GKDDVIESGAGGGEFAAKDYTD.[P]	TMT6plex [G]	B4FER1	B4FER1 [2-23]	2889.47	166	143.4	148.4	142.2	0.864	0.958221
[M].GKDDVIESGAGGGEFAAKDYT.[D]	TMT6plex [G]	B4FER1	B4FER1 [2-22]	2774.45	136.3	118	161.6	184.1	0.866	1.13923
[A].AYGEAANVFGKTKKNTDFISYVGDGFKLL.[I]	TMT6plex [A]	A0A1D6F9C2	A0A1D6F9C2 [73-101]	4299.44	155.9	134.9	128.4	180.8	0.866	1.4081
[G].APAGVGDLGHHAGYFR.[L]	1xTMT6plex [N-Term]	B8A0Q3	B8A0Q3 [93-108]	1853.96	162.2	141.2	151.5	145.1	0.871	0.957756
[A].VGYGVEDGVPY.[W]	1xTMT6plex [N-Term]	B4F9B5	B4F9B5 [312-322]	1383.7	167.7	146	141.3	144.9	0.871	1.02548
[AT].ATAAAEADRIG.[R]	1xTMT6plex [N-Term]	B4FCB4	B4FCB4 [23-33]	1274.69	167.8	146.3	128.4	157.6	0.871	1.22741
[N].AVYYALVND.[F]	1xTMT6plex [N-Term]	A0A1D6P7Y4	A0A1D6P7Y4 [70-78]	1256.67	174.8	152.3	138	134.9	0.871	0.977536
[A].FPVSVPPLGFNTYFVSNLKK.[S]	TMT6plex [F]	A0A1D6F5T1	A0A1D6F5T1 [804-823]	2941.72	158.2	137.8	125.3	178.7	0.871	1.42618
[A].DDDSGIYYQLALM.[W]	1xTMT6plex [N-Term]; 1xOxidation [M13]	B6SSH9	B6SSH9 [24-36]	1748.83	147.5	128.6	155.5	168.3	0.872	1.08232
[T].AIKANVLGVVVDVPIKL.[S]	TMT6plex [A]	B6SZZ1	B6SZZ1 [99-115]	2435.59	166.7	145.3	118.2	169.8	0.872	1.43655
[T].EIFGDDSVLQ.[F]	1xTMT6plex [N-Term]	A0A096TUU6	A0A096TUU6 [399-408]	1351.69	149	130.1	132.7	188.2	0.873	1.41824
[K].AKGIEPDFGLY.[G]	1xTMT6plex [A/K]	B6SSH9	B6SSH9 [153-163]	1667.94	154.8	135.2	161.7	148.3	0.873	0.91713
[R].ADNEAAAAEAAEGEG.[A]	1xTMT6plex [N-Term]	B6TEI9	B6TEI9 [45-59]	1604.72	159.2	139.3	139.9	161.5	0.875	1.1544
[K].AASSGGVTSAPVASGQTPPSYVVRAGLGTPVQQLL.[L]	1xTMT6plex [N-Term]	B4FMW6	B4FMW6 [59-93]	3552.92	149	130.3	155.2	165.5	0.875	1.06637
[Q].ASYGDSSFSVGYLSKD.[T]	1xTMT6plex [A/K]	B4FYP5	B4FYP5 [213-228]	2141.08	158.8	139	163.4	138.8	0.876	0.849449
[M].ASSSLDDSLYFIK.[M]	1xTMT6plex [A/K]	B4FYP5	B4FYP5 [311-323]	1904.04	184.2	161.3	122.9	131.6	0.876	1.07079
[S].YIGTNPANDDNTFIE.[D]	1xTMT6plex [N-Term]	B4FAJ3	B4FAJ3 [314-328]	1912.91	164.3	144.1	128	163.5	0.877	1.27734
[G].APPPPSGGLPGTLNSDQARDFDLPLK.[E]	1xTMT6plex [A/K]	A0A1D6EXK9; B6TI20	A0A1D6EXK9 [77-102]; B6TI20 [78-103]	3118.69	171.3	150.3	149.3	129.2	0.877	0.865372
[A].AALVSAFASKGLD.[S]	1xTMT6plex [A/K]	A0A1D6H658	A0A1D6H658 [169-181]	1708	140	122.9	205.4	131.7	0.878	0.641188
[S].AVGAMEGLIMIT.[T]	1xTMT6plex [N-Term]; 2xOxidation [M5; M10]	B4FZ79	B4FZ79 [180-191]	1466.78	161.4	141.8	138.8	158.1	0.878	1.13905
[R].ADEESPAEPAPTAEGEGAVA.[T]	1xTMT6plex [N-Term]	B6TH55	B6TH55 [46-65]	2126.99	164.3	144.3	118.3	173.1	0.878	1.46323
[R].GLQRVDLSGNEFSGPIPSSIA.[S]	1xTMT6plex [N-Term]	C0PHM2	C0PHM2 [161-181]	2373.26	157.9	138.6	135.2	168.3	0.878	1.24482
[A].ARQLEFFK.[G]	1xTMT6plex [A/K]	A0A1D6F5T1	A0A1D6F5T1 [381-388]	1496.9	161.5	142	167.5	129	0.879	0.770149
[K].AKGIEPDFGLYG.[L]	1xTMT6plex [A/K]	B6SSH9	B6SSH9 [153-164]	1724.96	149.1	131	159.4	160.5	0.879	1.0069
[A].LVLEEDDDIELLE.[R]	1xTMT6plex [N-Term]	B6SU36	B6SU36 [104-116]	1773.92	165.9	146	122.5	165.6	0.88	1.35184
[R].IFVDIVAQTPHIG.[-]	1xTMT6plex [N-Term]	B8QVU5	B8QVU5 [62-74]	1638.94	155.2	136.6	146.4	161.9	0.88	1.10587
[A].AYGEAANVFGKPKASTEYIAYSGDGFKLL.[I]	TMT6plex [A]	A0A1D6HS38	A0A1D6HS38 [118-146]	3984.19	173.3	152.8	133.3	140.6	0.882	1.05476
[D].ALAFASEALA.[A]	1xTMT6plex [N-Term]	B4F7Y5	B4F7Y5 [103-112]	1192.68	158.4	139.8	128.4	173.4	0.882	1.35047
[R].AAARKAKEEAEGAPAVAAHH.[-]	TMT6plex [A]	B6SPR5	B6SPR5 [67-86]	2672.52	163.5	144.4	136.7	155.3	0.883	1.13606
[K].HITGGIMGGHAVK.[L]	1xTMT6plex [H/K]; 1xOxidation [M7]	A0A1D6ICV6	A0A1D6ICV6 [287-299]	1752	165.9	146.5	131.4	156.1	0.883	1.18798
[A].ADESSKLPDMVLH.[F]	1xTMT6plex [A/K]; 1xOxidation [M10]	B6TC13	B6TC13 [391-403]	1916.02	162.2	143.2	153.5	141.1	0.883	0.919218
[M].AVESLVFAPF.[FL]	1xTMT6plex [N-Term]	A0A1D6QRV4	A0A1D6QRV4 [838-847]	1308.74	166.6	147.3	131.5	154.6	0.884	1.17567
[S].AVGDVAAEGNTYLIA.[G]	1xTMT6plex [N-Term]	B6TQK0	B6TQK0 [54-68]	1692.9	170.3	150.8	135.8	143.1	0.885	1.05376
[Q].FTVKAGDTITFK.[N]	TMT6plex [F]	B4FCL1	B4FCL1 [77-88]	2015.21	171.8	152.4	125.5	150.3	0.887	1.19761
[ML].VSVHSSQQIYTRATNT.[-]	1xTMT6plex [N-Term]	A0A1D6PYT7	A0A1D6PYT7 [124-139]	2021.06	151.2	134.5	137.9	176.4	0.889	1.27919
[D].GQVSLTVLRGPILD.[E]	1xTMT6plex [N-Term]	A0A1D6F5T1	A0A1D6F5T1 [912-925]	1697.02	153.2	136.2	162.2	148.4	0.889	0.91492
[M].GVTKKPDLNDPVLR.[A]	TMT6plex [G]	A0A059Q6V4	A0A059Q6V4 [2-15]	2239.37	168.4	149.6	185.2	96.8	0.889	0.522678
[N].GIPINDSGSPL.[E]	1xTMT6plex [N-Term]	B6U346	B6U346 [197-207]	1298.72	155.6	138.6	143.2	162.6	0.891	1.13547
[A].AYGEAANVFGKPKASTEYIAYSGD.[G]	TMT6plex [A]	A0A1D6HS38	A0A1D6HS38 [118-141]	3196.68	157	140.1	175.4	127.4	0.892	0.72634
[R].FAHLYEAGEDKDLSSLASIDLK.[R]	TMT6plex [F]	A0A1D6F5T1	A0A1D6F5T1 [1175-1196]	3109.7	162	144.5	129.6	164	0.892	1.26543
[M].AVGDLAFKALTAGLGVATLY.[L]	1xTMT6plex [A/K]	A0A1D6FI52	A0A1D6FI52 [2-21]	2409.42	142	126.8	90.1	241.1	0.892	2.67592
[Q].GVHDNVEITLLPPPAVAAA.[-]	1xTMT6plex [N-Term]	B6T1Q3	B6T1Q3 [69-87]	2113.19	156.6	139.7	143.2	160.5	0.892	1.12081
[S].ATSTTDLPASYGVALGTGNYVVPVRLGTPAERF.[T]	1xTMT6plex [N-Term]	A0A1D6LRY4	A0A1D6LRY4 [142-174]	3609.91	154.7	138.3	134.3	172.7	0.894	1.28593
[F].FYGSYSGLGSSL.[-]	1xTMT6plex [N-Term]	A0A059Q6P3	A0A059Q6P3 [29-40]	1466.74	167.1	149.4	152.1	131.4	0.894	0.863905
[ST].DAFFNGIK.[NS]	1xTMT6plex [D/K]	B4FTS6	B4FTS6 [86-93]	1369.79	173	154.7	121.6	150.7	0.894	1.23931
[D].VVYGFGYGLSYSKY.[S]	1xTMT6plex [V/K]	A0A1D6E4T8	A0A1D6E4T8 [613-626]	2061.11	153.4	137.2	159.2	150.2	0.894	0.943467
[M].AKDIEASGPEAGEFSAKDYTD.[P]	TMT6plex [A]	B6T7B8	B6T7B8 [2-22]	2888.48	157.3	140.9	140.2	161.6	0.896	1.15264
[L].SENVIGVIHDHYVT.[F]	1xTMT6plex [N-Term]	K7U2E4	K7U2E4 [523-536]	1811.95	166	149	145.5	139.5	0.897	0.958763
[D].YFETALSFR.[RS]	1xTMT6plex [N-Term]	B6SSH9	B6SSH9 [134-142]	1362.73	128.6	115.4	194.3	161.8	0.897	0.832733
[Q].LLEAAAASTS.[-]	1xTMT6plex [N-Term]	B6SRG5	B6SRG5 [82-91]	1162.65	160	143.5	157	139.5	0.897	0.888535
[L].GVLGAISQVT.[L]	1xTMT6plex [N-Term]	A0A1D6KQI1	A0A1D6KQI1 [241-250]	1173.7	160.6	144.1	147.9	147.5	0.897	0.997295
[S].AAKLIRTQLASAK.[-]	TMT6plex [A]	C0P5Y3	C0P5Y3 [754-766]	2058.34	138.6	124.5	222.6	114.3	0.898	0.513477
[K].LTPDYDALDVANKIGII.[-]	1xTMT6plex [L/K]	B6TN30	B6TN30 [166-182]	2289.31	163.8	147.2	139	150	0.899	1.07914
[D].ALGDVLAKLA.[-]	1xTMT6plex [A/K]	A0A1D6EXK9	A0A1D6EXK9 [207-216]	1428.92	151.1	135.9	191.4	121.6	0.9	0.635319
[C].DYIGSATNLIMVT.[T]	1xTMT6plex [N-Term]; 1xOxidation [M11]	B6SX34	B6SX34 [46-58]	1642.86	157.6	141.8	136	164.7	0.9	1.21103
[L].LVYNTSALSG.[-]	1xTMT6plex [N-Term]	B6SQV5	B6SQV5 [119-128]	1253.69	169.9	152.9	141.3	136	0.9	0.962491
[A].AYGEAANVFGKPKASTEYIAY.[S]	TMT6plex [A]	A0A1D6HS38	A0A1D6HS38 [118-138]	2937.6	164.8	148.4	162.9	124	0.901	0.761203
[K].AITEYGSPEEFL.[S]	1xTMT6plex [N-Term]	A0A1D6F9C2	A0A1D6F9C2 [142-153]	1584.8	165.9	149.6	121.3	163.2	0.902	1.34542
[S].ATSTTDLPASYGVALGTGN.[Y]	1xTMT6plex [N-Term]	A0A1D6LRY4	A0A1D6LRY4 [142-160]	2025.03	161.5	145.7	148.5	144.3	0.902	0.971717
[R].GAGHEVPLHRPKQALT.[L]	1xTMT6plex [G/K]	B6TQW0	B6TQW0 [438-453]	2169.27	155.7	140.6	150.9	152.8	0.903	1.01259
[R].ATAGEAVTEEAPKGFVAPQLD.[P]	1xTMT6plex [A/K]	A0A1D6GF65	A0A1D6GF65 [82-102]	2559.37	160.2	144.9	155.5	139.4	0.904	0.896463
[M].ASSDLREHTAVFFR.[A]	1xTMT6plex [N-Term]	Q9ZTQ4	Q9ZTQ4 [458-471]	1864.99	151.8	137.4	155.6	155.2	0.905	0.997429
[E].AAYTQATGKPIS.[L]	1xTMT6plex [A/K]	B4F9B5	B4F9B5 [178-189]	1665.96	164.8	149.1	144.5	141.5	0.905	0.979239
[A].QEVLLGAGDGGLVFEPSQFTVKA.[G]	1xTMT6plex [Q/K]	B4FCL1	B4FCL1 [59-81]	2820.55	179.2	162.2	106.3	152.3	0.905	1.43274
[AG].SHHGGAGLKLG.[Y]	1xTMT6plex [S/K]	B4F8D7	B4F8D7 [30-40]	1491.88	156.4	141.7	177.3	124.6	0.906	0.702764
[A].DDGLTTFKVYFHDVVAGTNPT.[A]	1xTMT6plex [D/K]	B6T8I3	B6T8I3 [22-42]	2755.43	152.5	138.1	131.6	177.7	0.906	1.3503
[V].LGVVVDVPIKLSA.[L]	1xTMT6plex [L/K]	B6SZZ1	B6SZZ1 [105-117]	1768.13	160.1	145.3	128.5	166.2	0.908	1.29339
[D].DLSAADAYL.[-]	1xTMT6plex [N-Term]	A0A1D6GHI2	A0A1D6GHI2 [927-935]	1167.61	152.9	138.8	148.9	159.4	0.908	1.07052
[F].LRYDTFTAEVGKELLG.[T]	1xTMT6plex [L/K]	C0P4G2	C0P4G2 [449-464]	2270.28	148.3	134.8	131.5	185.4	0.909	1.40989
[TA].DLTEEEFKDTYLM.[K]	1xTMT6plex [D/K]; 1xOxidation [M13]	A0A1D6NUQ6; A0A1D6NUP6	A0A1D6NUQ6 [92-104]; A0A1D6NUP6 [90-102]	2108.05	159.6	145.3	134.6	160.5	0.91	1.19242
[A].ADKEYLLFREHDILGTLVD.[-]	1xTMT6plex [A/K]	A0A1D6IL03	A0A1D6IL03 [81-99]	2705.49	135.7	123.6	142.6	198.1	0.911	1.3892
[T].IEEGIFEVK.[A]	1xTMT6plex [I/K]	K7VJF3	K7VJF3 [219-227]	1521.89	137.4	125.2	165.4	172.1	0.911	1.04051
[L].AEAGEVVHDLPGGLRAYVSG.[A]	1xTMT6plex [N-Term]	Q9ZT66	Q9ZT66 [44-63]	2226.17	159	145.2	145.9	150	0.913	1.0281
[K].GPAPDTFSLFR.[I]	1xTMT6plex [N-Term]	A0A1D6GDM6	A0A1D6GDM6 [377-387]	1436.77	162.1	147.9	157.1	132.9	0.913	0.845958
[G].AYHTVFDFGNDRIGFAESA.[-]	1xTMT6plex [N-Term]	C0P7L5	C0P7L5 [491-509]	2346.14	165.2	150.9	128.5	155.4	0.914	1.20934
[Y].AVIFQQKKTASG.[-]	TMT6plex [A]	A0A096QKD0	A0A096QKD0 [131-142]	1965.21	142.2	130	160.8	166.9	0.914	1.03794
[H].SFTAFDLALAEP.[K]	1xTMT6plex [N-Term]	A0A1D6NQF1	A0A1D6NQF1 [672-683]	1510.8	159	145.3	149.4	146.2	0.914	0.978581
[A].TIFDEYLEKSKA.[N]	TMT6plex [T]	B4FAC2	B4FAC2 [61-72]	2131.23	167.1	153	143.1	136.8	0.915	0.955975
[T].AEVGKELLGTSVIF.[T]	1xTMT6plex [A/K]	C0P4G2	C0P4G2 [456-469]	1921.14	146.6	134.2	148.2	171.1	0.916	1.15452
[S].AVGLHYDPFVA.[AS]	1xTMT6plex [N-Term]	B6U1Y8	B6U1Y8 [471-481]	1417.77	159.3	146.1	168.6	126	0.917	0.747331
[N].DVPRHPLDPLT.[I]	1xTMT6plex [N-Term]	K7U2E4	K7U2E4 [76-86]	1488.84	157.7	144.7	149.5	148.1	0.917	0.990635
[M].ADLFTDYAD.[F]	1xTMT6plex [N-Term]	B4G004	B4G004 [175-183]	1259.6	151.9	139.3	146.6	162.2	0.917	1.10641
[Y].HTVFDFGNDRIGFAESA.[-]	1xTMT6plex [N-Term]	C0P7L5	C0P7L5 [493-509]	2112.03	158.6	145.6	142.1	153.7	0.918	1.08163
[T].LLSEIVGLQ.[N]	1xTMT6plex [N-Term]	A0A1D6MYX1	A0A1D6MYX1 [605-613]	1200.74	156.7	143.8	141.2	158.2	0.918	1.1204
[L].AYVSASASPDLLPIKK.[G]	TMT6plex [A]	B4FLT7	B4FLT7 [113-128]	2347.42	153.3	140.8	150.7	155.2	0.919	1.02986
[A].AYGEAANVFGKTKKNTDFISYVGD.[G]	TMT6plex [A]	A0A1D6F9C2	A0A1D6F9C2 [73-96]	3511.92	171.1	157.3	151	120.7	0.919	0.799338
[A].QEVLLGAGDGGLVFEPSQ.[F]	1xTMT6plex [N-Term]	B4FCL1	B4FCL1 [59-76]	2045.08	156.7	143.9	123.1	176.3	0.919	1.43217
[D].DVYILDQAEED.[G]	1xTMT6plex [N-Term]	B1P759	B1P759 [73-83]	1538.74	155.2	142.7	144.8	157.3	0.92	1.08633
[T].SFDLLLEPSK.[H]	1xTMT6plex [S/K]	A0A1D6F4L9	A0A1D6F4L9 [706-715]	1606.95	155.6	143.1	158.3	143	0.92	0.903348
[S].DVIDTIKHAFG.[G]	1xTMT6plex [D/K]	A0A1D6N4Q6	A0A1D6N4Q6 [266-276]	1673.96	158.9	146.7	152.5	141.9	0.924	0.930492
[L].VAFSSPNPGLQIT.[D]	1xTMT6plex [N-Term]	Q6TM44	Q6TM44 [164-176]	1559.86	154.9	143.1	139.1	162.9	0.924	1.1711
[A].DDDSGIYYQ.[L]	1xTMT6plex [N-Term]	B6SSH9	B6SSH9 [24-32]	1304.58	153.4	141.7	142.7	162.2	0.924	1.13665
[A].AVRRFGGFVADADVGEQAARLE.[A]	1xTMT6plex [N-Term]	B6T0C0	B6T0C0 [143-164]	2563.36	154.8	143	149.2	153	0.924	1.02547
[E].EDLLLGAHSQFDICKGVFADIIM.[L]	1xTMT6plex [E/K]	A0A1D6EG02	A0A1D6EG02 [210-232]	2993.59	157.7	145.9	129	167.4	0.925	1.29767
[D].PGHATIFQAFTPK.[-]	1xTMT6plex [P/K]	B6T892	B6T892 [258-270]	1873.07	164.3	152.1	143.6	140.1	0.926	0.975627
[D].AVRELPVVGGTGAFRFARGYALL.[R]	1xTMT6plex [N-Term]	B6TQI8	B6TQI8 [144-166]	2649.52	169	156.5	139.5	135	0.926	0.967742
[N].LPAEKPPKEVTAEVQKALS.[-]	TMT6plex [L]	C0PM74	C0PM74 [223-241]	2951.8	148.6	137.8	171	142.5	0.927	0.833333
[A].AYGEAANVFGKTKKNTDFIS.[Y]	TMT6plex [A]	A0A1D6F9C2	A0A1D6F9C2 [73-92]	3077.74	185.3	171.9	122.7	120.1	0.927	0.97881
[K].VIILGDSGVGKTSLM.[N]	1xTMT6plex [V/K]; 1xOxidation [M15]	B4FI29	B4FI29 [11-25]	1964.15	156.5	145.3	145.4	152.7	0.928	1.05021
[N].LPAEKPPKEVTAEVLKALS.[-]	TMT6plex [L]	A0A1D6NHS6	A0A1D6NHS6 [289-307]	2936.82	147.4	136.8	144.2	171.6	0.928	1.19001
[G].GFVADADVGEQAARLEASLQ.[G]	1xTMT6plex [N-Term]	B6T0C0	B6T0C0 [149-168]	2276.17	161.3	149.8	119.6	169.3	0.929	1.41555
[D].ALGDVLAKLG.[-]	1xTMT6plex [A/K]	B6TI20	B6TI20 [208-217]	1414.9	146.3	135.9	204.8	113	0.929	0.551758
[K].EHVIKPVIPE.[RQK]	1xTMT6plex [E/K]	A0A1D6FUX8	A0A1D6FUX8 [290-299]	1618.99	129.4	120.3	178	172.3	0.929	0.967978
[D].EGAYPSDILAAID.[Q]	1xTMT6plex [N-Term]	B7ZYG0	B7ZYG0 [272-284]	1563.81	158	146.8	138.6	156.6	0.929	1.12987
[K].ASSDDSSAASGDELIADLK.[A]	1xTMT6plex [A/K]	B4FR11	B4FR11 [56-74]	2310.17	166.9	155.1	161.1	116.9	0.93	0.725636
[G].DTLVFNYVS.[K]	1xTMT6plex [N-Term]	A0A096QP96	A0A096QP96 [54-62]	1286.68	152.8	142.2	151	154	0.93	1.01987
[S].AFDDLSVTL.[D]	1xTMT6plex [N-Term]	A0A1D6NW85	A0A1D6NW85 [115-123]	1209.66	160	149.1	138.8	152.1	0.932	1.09582
[G].ASFFDADLTSADL.[S]	1xTMT6plex [N-Term]	K7VAE7	K7VAE7 [109-121]	1601.79	155.5	144.9	132.2	167.4	0.932	1.26626
[L].AEAGEVVHDLPGGLRAYVSGAASSSRAVVLASD.[V]	1xTMT6plex [N-Term]	Q9ZT66	Q9ZT66 [44-76]	3440.8	143.9	134.3	157.7	164	0.933	1.03995
[S].AVGDVAAEGNTYLIAGAVAVALVG.[T]	1xTMT6plex [N-Term]	B6TQK0	B6TQK0 [54-77]	2430.34	121.2	113.1	76.7	289	0.933	3.76793
[G].AKFFYQGYEAALG.[H]	1xTMT6plex [A/K]	A0A1D6HM49	A0A1D6HM49 [196-208]	1923.04	152.8	142.8	157.1	147.3	0.935	0.937619
[S].AVYQRSGGAPGGDADGGVDDDHDEL.[-]	1xTMT6plex [N-Term]	B4FWJ8	B4FWJ8 [639-663]	2702.21	159.1	148.7	124.8	167.5	0.935	1.34215
[C].GRHLDHGVLL.[V]	1xTMT6plex [N-Term]	B4FX40	B4FX40 [298-307]	1345.79	150.8	141.1	155.8	152.3	0.936	0.977535
[K].RLATSGANFARA.[Y]	1xTMT6plex [N-Term]	B4FAC2	B4FAC2 [81-92]	1463.83	151.8	142.3	155.3	150.7	0.937	0.97038
[A].IEAAGTAFQLYS.[S]	1xTMT6plex [N-Term]	O22500	O22500 [268-279]	1499.79	157.4	147.6	134.8	160.2	0.937	1.18843
[L].GLPDTGYALILIN.[T]	1xTMT6plex [N-Term]	B6SSB7	B6SSB7 [131-143]	1588.91	159.2	149.1	121.4	170.3	0.937	1.4028
[G].DDLVDVLK.[K]	1xTMT6plex [D/K]	B4FAJ3	B4FAJ3 [180-187]	1374.82	173.2	162.4	137.9	126.6	0.938	0.918057
[L].AAVFAVTATTGSAKA.[T]	1xTMT6plex [A/K]	B4FAC2	B4FAC2 [46-60]	1824.06	141.2	132.7	175.6	150.5	0.939	0.857062
[L].AGVAAVGAKASPAAA.[A]	1xTMT6plex [A/K]	A0A1D6F9C2	A0A1D6F9C2 [58-72]	1670	152.4	143.2	140.5	164	0.94	1.16726
[A].AYGEAANVFGKPKASTEYIAYSG.[D]	TMT6plex [A]	A0A1D6HS38	A0A1D6HS38 [118-140]	3081.65	169.1	159.1	149.3	122.4	0.941	0.819826
[D].GSHVKHNKATGDNVGPLLVKK.[-]	TMT6plex [G]	B6SI08	B6SI08 [85-105]	3345.05	146.8	138.2	159.5	155.6	0.941	0.975549
[R].GSFDFVGFNHY.[I]	1xTMT6plex [N-Term]	A0A1D6I8D5	A0A1D6I8D5 [341-351]	1518.72	148.4	139.7	164.2	147.6	0.941	0.898904
[F].LDLGPGAPAANARLTPML.[V]	1xTMT6plex [N-Term]; 1xOxidation [M17]	A0A1D6LRY4	A0A1D6LRY4 [320-337]	2023.12	155.5	146.6	154.5	143.5	0.943	0.928803
[G].LLHYQYNAGTGAAVGL.[V]	1xTMT6plex [N-Term]	Q6TM44	Q6TM44 [148-163]	1877.01	153.7	144.9	144.5	157	0.943	1.08651
[H].ATIEEIEAEKSLIED.[Q]	1xTMT6plex [A/K]	A0A1D6LE43	A0A1D6LE43 [88-102]	2148.17	154.5	145.9	153.2	146.4	0.944	0.955614
[S].VAIEAGGREF.[Q]	1xTMT6plex [N-Term]	B4FS90	B4FS90 [284-293]	1277.71	152.8	144.3	150	153	0.944	1.02
[V].SGTDSGVAFFLH.[F]	1xTMT6plex [N-Term]	A0A1D6M373	A0A1D6M373 [974-985]	1466.75	152.8	144.2	152.1	150.9	0.944	0.99211
[Q].DYSEVTGRARAN.[I]	1xTMT6plex [N-Term]	B4FU50	B4FU50 [175-186]	1567.8	152.4	143.9	156.5	147.2	0.944	0.940575
[G].EAGAIAAGAFALY.[E]	1xTMT6plex [N-Term]	B4G0Q9	B4G0Q9 [58-70]	1453.79	158.6	149.8	133	158.6	0.945	1.19248
[A].GTGFLDLGPGAPAANARLTPML.[V]	1xTMT6plex [N-Term]; 1xOxidation [M21]	A0A1D6LRY4	A0A1D6LRY4 [316-337]	2385.28	155.8	147.3	133	163.9	0.945	1.23233
[Q].DVETTVLSRLH.[R]	1xTMT6plex [N-Term]	B6ST04	B6ST04 [501-511]	1498.84	143.3	135.4	139.4	181.9	0.945	1.30488
[A].ATVGPRVIVVGAGMSGISAAK.[R]	1xTMT6plex [A/K]; 1xOxidation [M14]	K7TH00	K7TH00 [29-49]	2415.42	157.1	148.5	136.6	157.8	0.945	1.1552
[G].AALVSPEHRYYG.[K]	1xTMT6plex [N-Term]	A0A1D6KR27	A0A1D6KR27 [121-132]	1591.84	139.7	132	143.9	184.5	0.945	1.28214
[A].AEAPPAAPAAPE.[I]	1xTMT6plex [N-Term]	B6SHX8	B6SHX8 [92-103]	1320.7	147	138.9	155.1	159	0.945	1.02515
[-KGQ].MQIFVKTLTG.[K]	1xTMT6plex [M/K]; 1xOxidation [M1]	B4FD80	B4FD80 [1-10]	1611.95	151.2	143	157.3	148.5	0.946	0.944056
[K].SSIDKGIKFAHGN.[-]	TMT6plex [S]	B4FZU8	B4FZU8 [328-340]	2061.21	152.1	143.9	147.7	156.3	0.946	1.05823
[D].AQLDATYFAMEKLGTS.[R]	1xTMT6plex [A/K]; 1xOxidation [M10]	A0A1D6IE31	A0A1D6IE31 [244-259]	2220.16	154.4	146.1	149.9	149.6	0.947	0.997999
[K].EHVIKPVIP.[ES]	1xTMT6plex [E/K]	A0A1D6FUX8	A0A1D6FUX8 [290-298]	1489.95	140.3	132.8	179.3	147.6	0.947	0.823201
[M].VEEEITEGLKNLT.[V]	1xTMT6plex [V/K]	A0A1D6FF13	A0A1D6FF13 [2-14]	1933.09	149.3	141.4	139.6	169.7	0.947	1.21562
[L].FVFGEFGGNDYNAM.[LI]	1xTMT6plex [N-Term]; 1xOxidation [M14]	C0PBS1	C0PBS1 [164-177]	1812.81	155.5	147.2	138.8	158.4	0.947	1.14121
[A].SAIESFALEQLEAN.[S]	1xTMT6plex [N-Term]	A0A1D6ERC1	A0A1D6ERC1 [259-272]	1750.91	156.6	148.4	131.6	163.4	0.948	1.24164
[L].LRVEAAVEESE.[-]	1xTMT6plex [N-Term]	A0A1D6L621	A0A1D6L621 [107-117]	1460.78	160.9	152.6	147.3	139.2	0.948	0.94501
[L].IFAEALALYG.[L]	1xTMT6plex [N-Term]	A0A1D6MYY4	A0A1D6MYY4 [146-155]	1296.74	140.5	133.2	135.9	190.4	0.948	1.40103
[G].AGDGGLVFEPSQFTVKAGDTITFK.[N]	TMT6plex [A]	B4FCL1	B4FCL1 [65-88]	3172.75	162.5	154.2	134.9	148.5	0.949	1.10082
[R].GLQRVDLSGNEFSGPIPSSIASSARLL.[S]	1xTMT6plex [N-Term]	C0PHM2	C0PHM2 [161-187]	3000.63	162.7	154.7	127.8	154.8	0.95	1.21127
[D].ALGDVLAKL.[AG]	1xTMT6plex [A/K]	A0A1D6EXK9; B6TI20	A0A1D6EXK9 [207-215]; B6TI20 [208-216]	1357.88	157	149.1	180.3	113.6	0.95	0.630061
[R].LPYTRKIIDAIHSGELLT.[A]	1xTMT6plex [L/K]	A0A1D6JWH6	A0A1D6JWH6 [577-594]	2498.47	154.7	147	154.5	143.9	0.95	0.931392
[D].IINLKPLIDK.[K]	TMT6plex [I]	A0A1D6EXK9; B6TI20	A0A1D6EXK9 [126-135]; B6TI20 [127-136]	1854.24	148.2	140.8	171.7	139.2	0.95	0.810716
[A].QEVLLGAGDGGLVF.[E]	1xTMT6plex [N-Term]	B4FCL1	B4FCL1 [59-72]	1603.89	167.1	159.1	128.2	145.6	0.952	1.13573
[D].EAQISANLIK.[H]	1xTMT6plex [E/K]	B4FX40	B4FX40 [262-271]	1544.94	156.9	149.4	157.1	136.6	0.952	0.86951
[M].GLQEEFEEHAEKAKTLPESTSNENKLILY.[G]	TMT6plex [G]	A0A1D6IZQ8	A0A1D6IZQ8 [2-30]	4264.32	158.6	151.2	132.6	157.5	0.953	1.18778
[D].AQRDLPDSTFTVSEL.[I]	1xTMT6plex [N-Term]	B4F8D7	B4F8D7 [171-185]	1907.99	153	145.8	141.9	159.3	0.953	1.12262
[D].IVVLPVGSVVTAD.[Y]	1xTMT6plex [N-Term]	B8QVU5	B8QVU5 [42-54]	1497.91	149.5	142.5	157	151	0.953	0.961783
[D].EAIAYAEGLKLG.[G]	1xTMT6plex [E/K]	B6TV55	B6TV55 [127-138]	1692.99	153.6	146.6	152.6	147.2	0.954	0.964613
[N].AKVVTIDSYEDVPANDEKSLQ.[K]	TMT6plex [A]	O22500	O22500 [236-256]	3008.64	163.3	155.7	137.5	143.5	0.954	1.04364
[F].VGYQDTLYVHSL.[R]	1xTMT6plex [N-Term]	B8A2X5	B8A2X5 [376-387]	1623.86	147.8	140.9	158.4	152.8	0.954	0.964646
[N].AKVVTIDSYEDVPANSEKSLQ.[K]	TMT6plex [A]	A0A1D6JG12	A0A1D6JG12 [238-258]	2980.64	181.1	173	112.6	133.3	0.955	1.18384
[S].FALFTGGLS.[NS]	1xTMT6plex [N-Term]	A0A1D6KKC7	A0A1D6KKC7 [177-185]	1141.65	167.1	159.6	120.4	152.8	0.955	1.2691
[E].AISAQDVETTVL.[S]	1xTMT6plex [N-Term]	B6ST04	B6ST04 [496-507]	1475.82	156.8	149.9	134.2	159.1	0.956	1.18554
[S].APTPDIPSFHVATKLG.[F]	1xTMT6plex [A/K]	B4FSU4	B4FSU4 [61-76]	2109.21	155	148.5	138	158.5	0.958	1.14855
[D].AVHGHNNVYKATIFPH.[N]	1xTMT6plex [A/K]	A0A1D6L4E9	A0A1D6L4E9 [153-168]	2263.25	156.8	150.3	145.9	147	0.959	1.00754
[L].YVDDDYQYALVG.[E]	1xTMT6plex [N-Term]	Q38JE7	Q38JE7 [118-129]	1649.79	147.7	141.6	148.4	162.2	0.959	1.09299
[H].GAYLAGIDSANIL.[I]	1xTMT6plex [N-Term]	A0A1D6JSI0	A0A1D6JSI0 [331-343]	1506.84	153.9	147.8	140.8	157.5	0.96	1.11861
[D].TITFKNNAGFPHNVVFDEDEVPSGVDASK.[I]	TMT6plex [T]	B4FCL1	B4FCL1 [84-112]	3822	160	153.8	132.8	153.4	0.961	1.15512
[D].SLEQLDEFSRSF.[-]	1xTMT6plex [N-Term]	P69388	P69388 [72-83]	1686.85	154.1	148.1	140.4	157.4	0.961	1.12108
[M].ALPASSSGLFR.[F]	1xTMT6plex [N-Term]	A0A1D6F4F7	A0A1D6F4F7 [2-12]	1334.76	143.5	138	157.9	160.6	0.961	1.0171
[G].ASSSAVVGVLDTGLYPIGRSSFAAADG.[L]	1xTMT6plex [N-Term]	A0A1D6HM49	A0A1D6HM49 [139-165]	2797.46	149.3	143.6	131.1	176	0.962	1.34249
[D].AIGKGVEQLISLGAM.[Y]	1xTMT6plex [A/K]; 1xOxidation [M15]	A0A1D6NV48	A0A1D6NV48 [254-268]	1961.15	150	144.2	159.4	146.5	0.962	0.919072
[W].ITTAPIEDISFVA.[A]	1xTMT6plex [N-Term]	B6T0C0	B6T0C0 [54-66]	1605.89	156.5	150.5	123.1	169.9	0.962	1.38018
[A].DDDSGIYYQLAL.[M]	1xTMT6plex [N-Term]	B6SSH9	B6SSH9 [24-35]	1601.79	152.3	146.7	127.2	173.8	0.963	1.36635
[A].AGVPGELAGLH.[A]	1xTMT6plex [N-Term]	A0A1D6FEB9	A0A1D6FEB9 [209-219]	1249.71	152.6	147	155.9	144.4	0.963	0.926235
[T].IAHGGVLPNINPVL.[L]	1xTMT6plex [N-Term]	B6T0Q2	B6T0Q2 [114-127]	1642.98	159.4	153.5	138.5	148.5	0.963	1.0722
[A].ATDANDVTALNTLFT.[S]	1xTMT6plex [N-Term]	C0HFX9	C0HFX9 [29-43]	1795.93	153.6	148.4	139.7	158.4	0.966	1.13386
[G].GFVADADVGEQAARLE.[A]	1xTMT6plex [N-Term]	B6T0C0	B6T0C0 [149-164]	1876.96	143	138.1	156	162.9	0.966	1.04423
[L].FVFGEFGGNDYNAML.[F]	1xTMT6plex [N-Term]; 1xOxidation [M14]	C0PBS1	C0PBS1 [164-178]	1925.89	147.1	142.2	113.8	196.9	0.966	1.73023
[S].TYVQHIDALYKLG.[A]	1xTMT6plex [T/K]	B6TJQ3	B6TJQ3 [206-218]	1979.14	140.4	135.7	161.6	162.3	0.967	1.00433
[Q].VALVQGHVLPQF.[Y]	1xTMT6plex [N-Term]	B4FB81	B4FB81 [106-117]	1536.91	148.9	144	147.7	159.4	0.967	1.07921
[A].AYGEAANVFGKTKKNTD.[F]	TMT6plex [A]	A0A1D6F9C2	A0A1D6F9C2 [73-89]	2730.56	154.7	149.7	182	113.6	0.967	0.624176
[K].TAPINIGLAA.[F]	1xTMT6plex [N-Term]	B4F8D7	B4F8D7 [102-111]	1169.71	147.6	142.7	140.8	168.9	0.967	1.19957
[M].AVYKVKLVGPEGEEHEFDAPDDAYILD.[A]	TMT6plex [A]	P27788	P27788 [56-82]	3706.95	137.4	133	161.9	167.7	0.968	1.03582
[D].ATKKAVAVLK.[G]	TMT6plex [A]	B1PEY4	B1PEY4 [53-62]	1945.33	135.8	131.4	173.8	159	0.968	0.914845
[EG].LNVKHLFSYIGTNPANDDNTF.[I]	1xTMT6plex [L/K]	B4FAJ3	B4FAJ3 [306-326]	2838.48	156.1	151.3	113.4	179.3	0.969	1.58113
[F].SGDETAPFFGFLG.[A]	1xTMT6plex [N-Term]	A0A1D6MYY4	A0A1D6MYY4 [6-18]	1573.77	140.4	136	141.4	182.1	0.969	1.28784
[A].APGPGVKHVL.[K]	1xTMT6plex [A/K]	P49175	P49175 [348-357]	1432.9	160.6	155.5	153.8	130.1	0.969	0.845904
[Q].KAVANQPVSVAIE.[A]	1xTMT6plex [K]	O22500	O22500 [257-269]	1784.07	172.1	166.7	127.4	133.8	0.969	1.05024
[T].IYHFDFPQALQ.[D]	1xTMT6plex [N-Term]	A0A1D6I8D5	A0A1D6I8D5 [160-170]	1607.84	149.9	145.3	126.5	178.3	0.969	1.40949
[A].AYGEAANVFG.[K]	1xTMT6plex [N-Term]	A0A1D6F9C2; A0A1D6HS38	A0A1D6F9C2 [73-82]; A0A1D6HS38 [118-127]	1227.62	151.3	146.6	156.2	145.9	0.969	0.934059
[S].GTDSGVAFFLH.[F]	1xTMT6plex [N-Term]	A0A1D6M373	A0A1D6M373 [975-985]	1379.72	152.5	147.9	174	125.6	0.97	0.721839
[A].FAGAAFGDVELSD.[N]	1xTMT6plex [N-Term]	B6TYX7	B6TYX7 [165-177]	1527.75	162.6	157.8	129.7	149.9	0.97	1.15574
[A].GEVGVNYGMVAN.[D]	1xTMT6plex [N-Term]	A0A1D6IE38	A0A1D6IE38 [24-35]	1438.72	162.3	157.6	130.3	149.9	0.971	1.15042
[V].LGVVVDVPIKL.[S]	1xTMT6plex [L/K]	B6SZZ1	B6SZZ1 [105-115]	1610.07	150.8	146.8	139.2	163.1	0.973	1.1717
[A].AYGEAANVFGKTKKNTDFISYVG.[D]	TMT6plex [A]	A0A1D6F9C2	A0A1D6F9C2 [73-95]	3396.9	162.1	157.8	144.9	135.1	0.973	0.932367
[S].AVGDVAAEGNTYLIAGAVA.[V]	1xTMT6plex [N-Term]	B6TQK0	B6TQK0 [54-72]	1991.06	159.6	155.3	128.8	156.3	0.973	1.21351
[Y].LPVDVIKQVIDSMSF.[A]	1xTMT6plex [L/K]; 1xOxidation [M13]	B6ST04	B6ST04 [203-217]	2165.23	172.2	167.6	102.1	158.1	0.973	1.54848
[A].ADEEYVSETK.[E]	1xTMT6plex [A/K]	B4FRJ4; B6T2V3	B4FRJ4 [63-72]; B6T2V3 [66-75]	1628.84	165.1	160.9	129.1	144.9	0.974	1.12239
[E].GINQIVTGDMISLS.[E]	1xTMT6plex [N-Term]; 1xOxidation [M10]	A0A1D6JG12	A0A1D6JG12 [170-183]	1692.9	154.6	150.6	155.8	139.1	0.974	0.892811
[D].ILEIDHNM.[V]	1xTMT6plex [N-Term]; 1xOxidation [M8]	B6TYX7	B6TYX7 [219-226]	1229.64	152.4	148.5	141.3	157.7	0.974	1.11607
[A].AVEGINQIVTGDLIS.[L]	1xTMT6plex [N-Term]	O22500	O22500 [165-179]	1757.98	149.5	145.6	124.2	180.7	0.974	1.45491
[D].RFDSLEQLDEFSRSF.[-]	1xTMT6plex [N-Term]	P69388	P69388 [69-83]	2105.05	150	146.2	144.5	159.2	0.975	1.10173
[G].ASGFAPIRLK.[D]	1xTMT6plex [A/K]	B4FX40	B4FX40 [312-321]	1517.96	141.7	138.2	182.3	137.7	0.975	0.755348
[N].GQGSAVTPVAVNEIPGLNTLGISLARID.[F]	1xTMT6plex [N-Term]	A0A1D6DZA4	A0A1D6DZA4 [73-100]	2991.67	153.5	149.7	110.4	186.4	0.975	1.68841
[K].AYAVGASFKGTDFTNAVID.[R]	1xTMT6plex [A/K]	B4FHA0	B4FHA0 [143-161]	2405.28	159.8	156	133.7	150.5	0.976	1.12565
[A].AYRELINGDLVVDDKDIGYY.[-]	1xTMT6plex [A/K]	A0A096RAV0	A0A096RAV0 [213-232]	2789.48	155.4	151.7	137.5	155.4	0.976	1.13018
[W].SQLEAISAQDVETTVLSRLH.[R]	1xTMT6plex [N-Term]	B6ST04	B6ST04 [492-511]	2426.31	160.7	157.1	118.7	163.5	0.977	1.37742
[Q].GAAPDLALLAPLR.[S]	1xTMT6plex [N-Term]	C0PHM2	C0PHM2 [100-112]	1506.92	157.6	154	140	148.4	0.977	1.06
[T].AFDLALAEPK.[L]	1xTMT6plex [A/K]	A0A1D6NQF1	A0A1D6NQF1 [675-684]	1532.91	151.3	148	180.5	120.2	0.978	0.665928
[R].IEEELGDAAVYAGAKFRAPVEPY.[-]	1xTMT6plex [I/K]	B8A0W7	B8A0W7 [424-446]	2953.57	150.7	147.4	131.1	170.8	0.978	1.30282
[T].EFIDDLTTQVQNKVIPM.[S]	1xTMT6plex [E/K]; 1xOxidation [M17]	A0A1D6L4E9	A0A1D6L4E9 [379-395]	2465.34	164.8	161.3	117.8	156	0.979	1.32428
[Q].KGALSTRLGIPLIYGID.[A]	1xTMT6plex [K]	A0A1D6L4E9	A0A1D6L4E9 [136-152]	2245.37	119.6	117.1	250.2	113.1	0.979	0.452038
[Y].ALDEVLEVK.[-]	1xTMT6plex [A/K]	B6TEI9	B6TEI9 [128-136]	1473.89	158.2	155	135.2	151.7	0.98	1.12204
[A].AYYPATQIH.[A]	1xTMT6plex [N-Term]	A0A1D6IE31	A0A1D6IE31 [106-114]	1292.68	146.6	143.6	157.4	152.3	0.98	0.967598
[F].LLLGGGSLLA.[Y]	1xTMT6plex [N-Term]	B4FLT7	B4FLT7 [104-113]	1142.73	140.5	137.8	176.4	145.3	0.981	0.823696
[T].LQELEDGSVLLR.[F]	1xTMT6plex [N-Term]	A0A1D6F5T1	A0A1D6F5T1 [1163-1174]	1600.91	150	147.4	152.2	150.3	0.982	0.987516
[G].ALLVYNTSALSG.[-]	1xTMT6plex [N-Term]	B6SQV5	B6SQV5 [117-128]	1437.82	158.6	155.8	132.3	153.3	0.983	1.15873
[E].GIAEATIVDTQ.[I]	1xTMT6plex [N-Term]	B1PEY4	B1PEY4 [145-155]	1346.74	160.1	157.6	130.1	152.2	0.984	1.16987
[T].AIKANVLGVVVDVPIKLSA.[L]	TMT6plex [A]	B6SZZ1	B6SZZ1 [99-117]	2593.66	140.2	138.3	117.7	203.8	0.986	1.73152
[L].ISGLQGDAPAD.[S]	1xTMT6plex [N-Term]	A0A1D6L4E9	A0A1D6L4E9 [234-244]	1272.66	151.7	149.5	137.4	161.4	0.986	1.17467
[H].SFTAFDLALAEPK.[L]	1xTMT6plex [S/K]	A0A1D6NQF1	A0A1D6NQF1 [672-684]	1868.06	155.8	153.9	143.7	146.6	0.987	1.02018
[G].GDDDSDVIALK.[N]	1xTMT6plex [G/K]	B6T706	B6T706 [68-78]	1605.87	156.5	154.5	141.7	147.2	0.987	1.03881
[A].IEAAGTAFQLY.[S]	1xTMT6plex [N-Term]	O22500	O22500 [268-278]	1412.76	149.9	148.1	145.6	156.4	0.988	1.07418
[D].TVYAFGDGLSYTS.[F]	1xTMT6plex [N-Term]	A0A1D6JFG2	A0A1D6JFG2 [630-642]	1609.79	155.9	154	126.8	163.3	0.988	1.28785
[S].VVSVDEAQISANLIKHGPLA.[I]	1xTMT6plex [V/K]	B4FX40	B4FX40 [257-276]	2519.46	153.9	152.2	133.7	160.3	0.989	1.19895
[T].LIKSFLTGSPMPVQ.[S]	1xTMT6plex [L/K]; 1xOxidation [M11]	B6TQW0	B6TQW0 [454-467]	1992.16	144.1	142.5	148.8	164.6	0.989	1.10618
[L].AEAGEVVHDLPGGLRAYVSGAASSSRAVVLA.[S]	1xTMT6plex [N-Term]	Q9ZT66	Q9ZT66 [44-74]	3238.74	153.7	152	133.1	161.2	0.989	1.21112
[A].TSGTIVFTTLG.[R]	1xTMT6plex [N-Term]	A0A1D6GDM6	A0A1D6GDM6 [24-34]	1325.75	151.4	149.8	163.2	135.6	0.989	0.830882
[D].TITFKNNAGFPHNVVFD.[E]	1xTMT6plex [T/K]	B4FCL1	B4FCL1 [84-100]	2379.29	141.8	140.3	174.6	143.4	0.989	0.821306
[F].LGSISAMQFIQR.[-]	1xTMT6plex [N-Term]	P69523	P69523 [28-39]	1579.88	153.1	151.5	134.3	161	0.99	1.19881
[K].GLDIDTIQQNYTV.[-]	1xTMT6plex [N-Term]	A0A1D6JGC8	A0A1D6JGC8 [970-982]	1708.9	161	159.5	137.1	142.4	0.99	1.03866
[S].KPQREFDYFALSLQ.[W]	1xTMT6plex [K]	A0A1D6N4Q6	A0A1D6N4Q6 [34-47]	2200.22	154.6	153	159.6	132.8	0.99	0.83208
[A].AYGEAANVFGK.[TP]	1xTMT6plex [A/K]	A0A1D6F9C2; A0A1D6HS38	A0A1D6F9C2 [73-83]; A0A1D6HS38 [118-128]	1584.88	154.7	153.3	162.9	129.1	0.991	0.792511
[K].AVKYVDAAHFAVPQGARAVELVGGRE.[S]	1xTMT6plex [A/K]	B7ZYH3	B7ZYH3 [291-316]	3168.77	141.1	140	151.4	167.5	0.992	1.10634
[K].ESVIGAVPKSTLTTLIDKYIGSS.[S-]	TMT6plex [E]	K7TXW7	K7TXW7 [151-173]	3066.79	177.6	176.4	114.2	131.7	0.993	1.15324
[R].ATPEQVAAYTLK.[L]	1xTMT6plex [A/K]	B4FTI5	B4FTI5 [271-282]	1750.02	146.4	145.7	144.5	163.4	0.995	1.1308
[L].AAAKGVAVDVEPAELEFTSVGEKK.[S]	TMT6plex [A]	A0A1D6KWW2	A0A1D6KWW2 [702-725]	3361.94	166	165.4	126	142.6	0.996	1.13175
[D].GYTTFRSATVAVVGNNF.[L]	1xTMT6plex [N-Term]	B8A2X5	B8A2X5 [324-340]	2033.07	133.7	133.3	171.7	161.4	0.996	0.940012
[G].LPGLYVVNSDGSGGRRRVF.[S]	1xTMT6plex [N-Term]	A0A1D6GDM6	A0A1D6GDM6 [407-425]	2278.26	152.6	152	138	157.5	0.996	1.1413
[C].EPHQGAGMVGKITVN.[-]	1xTMT6plex [E/K]; 1xOxidation [M8]	B4FCL1	B4FCL1 [141-155]	2012.1	159.6	159.1	142.5	138.8	0.997	0.974035
[L].AAAGLGHIKVTTS.[V]	1xTMT6plex [A/K]	B6T391	B6T391 [144-156]	1684.02	156.2	155.8	147.4	140.6	0.998	0.953867
[L].FVFGEFGGNDYNAML.[F]	1xTMT6plex [N-Term]	C0PBS1	C0PBS1 [164-178]	1909.9	150.7	150.3	123.4	175.6	0.998	1.42301
[T].IDSYEDVPANDEKSLQ.[K]	1xTMT6plex [I/K]	O22500	O22500 [241-256]	2281.16	160.7	160.4	135.7	143.2	0.998	1.05527
[D].EIEGPLEVGSDGTLKFEEKD.[G]	TMT6plex [E]	B6T3B2	B6T3B2 [170-189]	2879.55	147.4	147.1	143.9	161.6	0.998	1.123
[G].SVGDLNYPAF.[S]	1xTMT6plex [N-Term]	K7U9N2	K7U9N2 [668-677]	1311.68	144.8	144.5	150.1	160.6	0.998	1.06995
[P].APDPVPVPAPAPAPAPAPA.[A]	1xTMT6plex [N-Term]	Q768R5	Q768R5 [82-100]	1932.08	147.4	147.1	153.8	151.7	0.998	0.986346
[D].AVATANVLESSTPVVD.[G]	1xTMT6plex [N-Term]	A0A1D6F9C2	A0A1D6F9C2 [179-194]	1801.97	146.2	146.1	167.3	140.4	0.999	0.839211
[D].TITFKNNAGFPHNVVFDED.[E]	1xTMT6plex [T/K]	B4FCL1	B4FCL1 [84-102]	2623.36	140.2	140	169.9	150	0.999	0.882872
[F].YIAGESYAGVYVPT.[L]	1xTMT6plex [N-Term]	B6TDA5	B6TDA5 [187-200]	1718.88	155	154.9	136.5	153.6	1	1.12527
[F].ATFEKVSTLL.[P]	1xTMT6plex [A/K]	B6TK17	B6TK17 [123-132]	1566.95	127.4	127.3	204.5	140.7	1	0.68802
[A].AVTPAFVGQFPGVNGLGISAARLD.[I]	1xTMT6plex [N-Term]	Q6TM44	Q6TM44 [70-93]	2586.42	145.8	146.1	141	167.1	1.002	1.18511
[K].RLATSGANFARAYTVEF.[G]	1xTMT6plex [N-Term]	B4FAC2	B4FAC2 [81-97]	2103.12	157.7	158	132.2	152.1	1.002	1.15053
[A].AGAFLSEASLH.[D]	1xTMT6plex [N-Term]	B7ZYF5	B7ZYF5 [120-130]	1331.72	146	146.3	151.2	156.5	1.002	1.03505
[Q].ATYNVKLITPEGEVELQVPD.[D]	1xTMT6plex [A/K]	B1P758; A0A1Q1AMW4; B1P759	B1P758 [42-61]; A0A1Q1AMW4 [45-64]; B1P759 [53-72]	2673.48	146	146.6	145.2	162.3	1.004	1.11777
[A].LQEYFAVYRLID.[M]	1xTMT6plex [N-Term]	B6UB57	B6UB57 [269-280]	1758.96	128.6	129.2	171.7	170.4	1.005	0.992429
[G].AGDGGLVFEPSQF.[T]	1xTMT6plex [N-Term]	B4FCL1	B4FCL1 [65-77]	1552.78	162.6	163.4	119.8	154.2	1.005	1.28715
[D].TVYAFGDGLSYTSF.[A]	1xTMT6plex [N-Term]	A0A1D6JFG2	A0A1D6JFG2 [630-643]	1756.86	144.9	145.7	145.2	164.2	1.006	1.13085
[C].EIGDSLEEFLT.[K]	1xTMT6plex [N-Term]	B6T2L2	B6T2L2 [64-74]	1481.76	152.7	153.7	122.3	171.3	1.006	1.40065
[V].ANIEEGGQFTISGAEEILKAL.[-]	1xTMT6plex [A/K]	B4FN24	B4FN24 [142-162]	2648.45	143.6	144.6	144.4	167.4	1.007	1.15928
[D].AFSKFGNLTEAKVVLD.[K]	TMT6plex [A]	C4JAE0	C4JAE0 [26-41]	2426.43	155.1	156.2	146.2	142.5	1.007	0.974692
[A].DADVGEQAARLEASLQ.[G]	1xTMT6plex [N-Term]	B6T0C0	B6T0C0 [153-168]	1901.98	149.6	150.6	151.7	148.1	1.007	0.976269
[C].VAYPTSDVVIETHKEDDLIS.[-]	1xTMT6plex [V/K]	B1P758	B1P758 [119-138]	2689.43	147	148.1	134.5	170.4	1.008	1.26691
[A].APPEFSKDAVTVAVPLLD.[E]	1xTMT6plex [A/K]	A0A1D6MR47	A0A1D6MR47 [105-122]	2327.33	157.2	158.5	123.5	160.8	1.009	1.30202
[F].LLLGGGSLLAY.[V]	1xTMT6plex [N-Term]	B4FLT7	B4FLT7 [104-114]	1305.8	120.9	122.6	179.7	176.8	1.014	0.983862
[D].QVISFEEIKEATSKF.[-]	TMT6plex [Q]	B6TNR7	B6TNR7 [138-152]	2443.41	136.8	138.7	141.7	182.8	1.015	1.29005
[C].KPPAPPPPKPPP.[Q]	TMT6plex [K]	B6STT7	B6STT7 [186-197]	1907.21	155.1	157.7	125.5	161.7	1.016	1.28845
[F].YLQPLPPAEAVARVKTSA.[Q]	1xTMT6plex [Y/K]	A0A1D6EXK9	A0A1D6EXK9 [106-123]	2369.4	157.9	160.7	144.2	137.2	1.017	0.951456
[D].ALAKYFIGSVL.[S]	1xTMT6plex [A/K]	A0A1D6L4E9	A0A1D6L4E9 [101-111]	1640.02	128.4	130.8	201.8	139	1.019	0.688801
[N].AALTKIVNYGVPI.[-]	1xTMT6plex [A/K]	B6U0D3	B6U0D3 [266-278]	1817.13	147.6	150.6	146.1	155.6	1.02	1.06502
[A].GAFPDVSPLPALR.[F]	1xTMT6plex [N-Term]	C0PHM2	C0PHM2 [126-138]	1568.9	154.8	157.9	142.4	144.9	1.02	1.01756
[G].IAAADFGIDNFLE.[C]	1xTMT6plex [N-Term]	B6SJ69	B6SJ69 [131-143]	1624.84	147.4	150.4	136.8	165.4	1.021	1.20906
[A].GLLIEINRLFPDA.[L]	1xTMT6plex [N-Term]	A0A059Q6V0	A0A059Q6V0 [24-36]	1699.99	167.6	171.1	116.9	144.4	1.021	1.23524
[Q].DYSEVTGRARA.[N]	1xTMT6plex [N-Term]	B4FU50	B4FU50 [175-185]	1453.76	149.6	152.7	143.8	153.8	1.021	1.06954
[F].EVITGFRLY.[K]	1xTMT6plex [N-Term]	B4F9B5	B4F9B5 [280-288]	1326.76	147.3	150.4	168.2	134.2	1.021	0.79786
[D].ALAKYFIGSVLSGGGSVPAPQASAQA.[W]	1xTMT6plex [A/K]	A0A1D6L4E9	A0A1D6L4E9 [101-126]	2905.62	124.6	127.3	176.8	171.3	1.022	0.968891
[C].GRHLDHGVL.[L]	1xTMT6plex [N-Term]	B4FX40	B4FX40 [298-306]	1232.71	150.7	154.1	136.4	158.8	1.023	1.16422
[A].ETVKTIKIGAPPPPSGGLPGTL.[N]	TMT6plex [E]	A0A1D6EXK9; B6TI20	A0A1D6EXK9 [68-89]; B6TI20 [69-90]	2817.71	148.7	152.2	139.3	159.8	1.024	1.14716
[S].GFQDLPSGDENALA.[N]	1xTMT6plex [N-Term]	B4FZ79	B4FZ79 [259-272]	1662.82	151.4	155	132.4	161.2	1.024	1.21752
[D].LLPIKKGPQEPPQPGPRGKI.[-]	TMT6plex [L]	B4FLT7	B4FLT7 [123-142]	3066.93	124.5	127.5	229.8	118.2	1.024	0.51436
[A].LILDTGNGGGVL.[G]	1xTMT6plex [N-Term]	B4FNA7	B4FNA7 [80-91]	1357.79	140.4	144	137.5	178.1	1.026	1.29527
[E].AISAQDVETTVLS.[R]	1xTMT6plex [N-Term]	B6ST04	B6ST04 [496-508]	1562.85	150.5	154.4	122.1	173	1.026	1.41687
[E].AAYTQATGKPISLS.[E]	1xTMT6plex [A/K]	B4F9B5	B4F9B5 [178-191]	1866.07	158.1	162.6	147	132.3	1.028	0.9
[L].FAASPELPDAVLAKA.[F]	1xTMT6plex [F/K]	B6TWC3	B6TWC3 [198-212]	1958.14	139.9	143.9	164.2	152	1.029	0.9257
[A].GILSGFSGLE.[S]	1xTMT6plex [N-Term]	B4F9J7	B4F9J7 [58-67]	1208.67	150.5	155.1	138.4	156	1.03	1.12717
[L].LVLLEEFGGDLPG.[V]	1xTMT6plex [N-Term]	B6T0D0	B6T0D0 [703-715]	1587.88	175	180.3	96.2	148.6	1.03	1.5447
[F].IVGPIPVDDGNGKEVATEIVTNM.[V]	1xTMT6plex [I/K]; 1xOxidation [M23]	A0A1D6F5T1	A0A1D6F5T1 [953-975]	2842.53	135.5	139.7	154.5	170.3	1.031	1.10227
[Q].AVTSDFGFDRVRVFVGTVAQTPHVG.[-]	1xTMT6plex [N-Term]	B6U463	B6U463 [49-73]	2891.54	131.2	135.4	143.1	190.2	1.032	1.32914
[D].ILEIDHNMVYGSIPAAAAERK.[W]	1xTMT6plex [I/K]; 1xOxidation [M8]	B6TYX7	B6TYX7 [219-239]	2772.51	140.7	145.1	145.5	168.7	1.032	1.15945
[E].GINQIVTGDLIS.[L]	1xTMT6plex [N-Term]	O22500	O22500 [168-179]	1458.84	149.7	154.5	133.4	162.4	1.032	1.21739
[A].FAGAAFGDVEL.[S]	1xTMT6plex [N-Term]	B6TYX7	B6TYX7 [165-175]	1325.69	138.6	142.9	150	168.5	1.032	1.12333
[N].GKEYALSDVIDTIKHAFG.[G]	TMT6plex [G]	A0A1D6N4Q6	A0A1D6N4Q6 [259-276]	2651.5	172.6	178.2	102.6	146.6	1.033	1.42885
[Y].ATPEEFQQRFMVY.[S]	1xTMT6plex [N-Term]; 1xOxidation [M11]	A0A1D6NUQ6	A0A1D6NUQ6 [52-64]	1890.93	159.6	164.9	132.9	142.7	1.033	1.07374
[A].EAGGGINPAIRKEEDKVVD.[T]	TMT6plex [E]	B6SI08	B6SI08 [39-57]	2684.52	133.4	137.9	187.3	141.3	1.034	0.754405
[R].ADEESPAEPAPTAEGEGAVATKPK.[A]	TMT6plex [A]	B6TH55	B6TH55 [46-69]	3039.61	159.1	164.5	131.4	145	1.034	1.1035
[L].ASVPLGPGTSVGVGN.[Y]	1xTMT6plex [N-Term]	B4FYP5	B4FYP5 [114-128]	1540.85	150.1	155.3	136.5	158.1	1.034	1.15824
[A].ADEEYVSETKEVIG.[K]	1xTMT6plex [A/K]	B4FRJ4; B6T2V3	B4FRJ4 [63-76]; B6T2V3 [66-79]	2027.06	153.4	158.8	150.7	137.1	1.035	0.909754
[F].TAEVGKELLGTSVIFTGVTKATSGPG.[S]	TMT6plex [T]	C0P4G2	C0P4G2 [455-480]	3207.84	146.6	151.8	132.4	169.3	1.035	1.2787
[L].APHSFTAFDLALAEPK.[L]	1xTMT6plex [A/K]	A0A1D6NQF1	A0A1D6NQF1 [669-684]	2173.21	168.4	174.3	119.6	137.7	1.035	1.15134
[H].GAYLAGIDSANILINY.[I]	1xTMT6plex [N-Term]	A0A1D6JSI0	A0A1D6JSI0 [331-346]	1897.03	140.1	145	151.8	163	1.035	1.07378
[A].QEVLLGAGDGGLVFEPSQF.[T]	1xTMT6plex [N-Term]	B4FCL1	B4FCL1 [59-77]	2192.14	145.7	150.9	124.3	179	1.035	1.44006
[L].LFDVEYVGRATG.[-]	1xTMT6plex [N-Term]	B6SZG7	B6SZG7 [202-213]	1555.83	162.5	168.2	130.5	138.7	1.035	1.06284
[G].ASGGYGLGVNYGRVAD.[D]	1xTMT6plex [N-Term]	B6TIF7	B6TIF7 [27-42]	1784.91	150.7	156.4	147.4	145.5	1.038	0.98711
[Y].ALDEILEVK.[-]	1xTMT6plex [A/K]	B6TH55	B6TH55 [131-139]	1487.91	160.4	166.7	124.9	148	1.039	1.18495
[A].QDIINLKPLID.[K]	1xTMT6plex [Q/K]	A0A1D6EXK9; B6TI20	A0A1D6EXK9 [124-134]; B6TI20 [125-135]	1740.07	145.7	151.4	154	148.9	1.039	0.966883
[T].ALQPNSDYKTLYFVHLQ.[N]	1xTMT6plex [A/K]	B6TC13	B6TC13 [302-318]	2495.37	156.7	162.9	116.9	163.6	1.04	1.39949
[L].AYVSASASPDLLPIKKGPQEPPQPGPRGKI.[-]	TMT6plex [A]	B4FLT7	B4FLT7 [113-142]	4015.35	150.7	157	155.3	136.9	1.041	0.88152
[H].GAVGNAVADDKHLVF.[A]	1xTMT6plex [G/K]	A0A1D6NDY9	A0A1D6NDY9 [186-200]	1971.11	151.5	158	134.3	156.2	1.043	1.16307
[A].VQADSISGFHSNTHIPVVIG.[A]	1xTMT6plex [N-Term]	B7ZYF5	B7ZYF5 [348-367]	2307.23	146.5	152.8	127.6	173	1.043	1.3558
[R].ASTEEAVEAPKGFVAPQLD.[P]	1xTMT6plex [A/K]	B4FAW3	B4FAW3 [47-65]	2417.3	145.1	151.6	117.5	185.8	1.045	1.58128
[S].VDEAQISANLIKHGPLA.[I]	1xTMT6plex [V/K]	B4FX40	B4FX40 [260-276]	2234.29	139.4	145.6	147.4	167.6	1.045	1.13704
[A].AYGEAANVFGKPKASTEYIAYSGDGFKLLIPS.[K]	TMT6plex [A]	A0A1D6HS38	A0A1D6HS38 [118-149]	4281.36	156.1	163.1	135.4	145.4	1.045	1.07386
[R].ALIYSGDHDAVVPHVG.[T]	1xTMT6plex [N-Term]	C0P9Z0	C0P9Z0 [387-402]	1878.99	158.5	165.9	141	134.6	1.047	0.95461
[G].IVLGLKNTGALDQIIG.[-]	1xTMT6plex [I/K]	B6SX34	B6SX34 [119-134]	2083.29	145.6	152.5	148.3	153.6	1.048	1.03574
[D].GVHFTEAANKFVFD.[Q]	1xTMT6plex [G/K]	B4FZ87	B4FZ87 [360-373]	2040.1	153.5	160.8	148.5	137.2	1.048	0.923906
[Q].GLIHFQLNNGKTPAVAIA.[A]	1xTMT6plex [G/K]	A0A1D6DZA4	A0A1D6DZA4 [157-174]	2322.37	156.4	164.1	136	143.4	1.049	1.05441
[S].VPPLGFNTYFVSNLKK.[S]	TMT6plex [V]	A0A1D6F5T1	A0A1D6F5T1 [808-823]	2511.49	154.1	161.8	127.8	156.3	1.05	1.223
[K].RLSEAGITDLLILE.[A]	1xTMT6plex [N-Term]	K7TH00	K7TH00 [50-63]	1772.04	152.9	160.7	119	167.5	1.051	1.40756
[T].APAKGADIPTYVVG.[V]	1xTMT6plex [A/K]	B4F8L7	B4F8L7 [204-217]	1817.06	153.4	161.5	140.5	144.6	1.053	1.02918
[D].DLDHAAKIKSTPEAEK.[Y]	TMT6plex [D]	A0A1D6EXK9; B6TI20	A0A1D6EXK9 [184-199]; B6TI20 [185-200]	2669.56	137.8	145.2	184.9	132.1	1.054	0.71444
[A].ADEEYVSETKE.[V]	1xTMT6plex [A/K]	B4FRJ4; B6T2V3	B4FRJ4 [63-73]; B6T2V3 [66-76]	1757.88	143.4	151.3	134.3	171.1	1.056	1.27401
[A].FEVITGFRL.[Y]	1xTMT6plex [N-Term]	B4F9B5	B4F9B5 [279-287]	1310.77	157.2	166	125.1	151.8	1.056	1.21343
[R].VPTPNVSVVDLVINTVK.[T]	1xTMT6plex [V/K]	B4F8L7	B4F8L7 [318-334]	2252.36	140.7	148.7	95.7	214.9	1.057	2.24556
[E].IYNSSVLLDGILTN.[-]	1xTMT6plex [N-Term]	A0A172FJH6	A0A172FJH6 [60-73]	1750.98	139.8	147.9	128.1	184.1	1.058	1.43716
[L].FVFGEFGG.[N]	1xTMT6plex [N-Term]	C0PBS1	C0PBS1 [164-171]	1088.56	134.4	142.2	149.3	174.1	1.058	1.16611
[A].GILSGFSGLESTPGPDLPRLEF.[L]	1xTMT6plex [N-Term]	B4F9J7	B4F9J7 [58-79]	2518.34	151.1	160.1	123.8	165	1.059	1.33279
[T].VRGAGHEVPLH.[R]	1xTMT6plex [N-Term]	B6TQW0; B4FCB4	B6TQW0 [436-446]; B4FCB4 [425-435]	1400.8	147.8	156.8	142.5	152.9	1.06	1.07298
[S].VAIEAAGTAFQLYS.[S]	1xTMT6plex [N-Term]	O22500	O22500 [266-279]	1669.9	146.1	155.1	129.9	168.9	1.061	1.30023
[A].ATKDALGDVLAKLG.[-]	TMT6plex [A]	B6TI20	B6TI20 [204-217]	2059.27	161.6	171.7	152.1	114.6	1.062	0.753452
[Y].LFLGAGEAGTGIAEL.[I]	1xTMT6plex [N-Term]	A0A1D6NDJ5	A0A1D6NDJ5 [408-422]	1647.92	136.3	144.8	134.6	184.3	1.062	1.36924
[-R].MKVIAAYLL.[A]	1xTMT6plex [M/K]	A0A1D6FPC0	A0A1D6FPC0 [24-32]	1479.94	131.3	139.5	167.6	161.6	1.062	0.9642
[D].TITFKNNAGFPH.[N]	1xTMT6plex [T/K]	B4FCL1	B4FCL1 [84-95]	1805.01	142.2	151.2	149	157.6	1.063	1.05772
[D].AAPNGSLGGFDVID.[T]	1xTMT6plex [N-Term]	B4F7T9	B4F7T9 [113-126]	1561.81	146.6	156	142.2	155.2	1.064	1.09142
[A].TIFDEYLEK.[S]	1xTMT6plex [T/K]	B4FAC2	B4FAC2 [61-69]	1615.9	147.1	156.6	143.2	153.1	1.064	1.06913
[T].APKDVPGSYGLPLVG.[A]	1xTMT6plex [A/K]	C0P4G2	C0P4G2 [11-25]	1928.13	144	153.3	157	145.7	1.065	0.928025
[L].AAADLPLGGLGLPTDTGLYFTEIK.[L]	1xTMT6plex [A/K]	A0A1D6NKR0	A0A1D6NKR0 [69-92]	2891.62	138	147	120.4	194.7	1.065	1.61711
[G].AVVAVSNFDPVRRG.[-]	1xTMT6plex [N-Term]	B6T4G5	B6T4G5 [109-122]	1715.98	155	165.3	145.7	134	1.066	0.919698
[A].ATDANDVTALNTLF.[T]	1xTMT6plex [N-Term]	C0HFX9	C0HFX9 [29-42]	1694.88	151	160.9	131.9	156.2	1.066	1.18423
[G].DYEYETRYFR.[Q]	1xTMT6plex [N-Term]	K7V4K2	K7V4K2 [45-54]	1670.8	145.1	154.6	167.5	132.7	1.066	0.792239
[A].QEVLLGAGDGGLVFEPSQFTVKAGD.[T]	1xTMT6plex [Q/K]	B4FCL1	B4FCL1 [59-83]	2992.6	146	155.7	129.1	169.3	1.067	1.31139
[S].AGIASILESKLS.[V]	1xTMT6plex [A/K]	B6TSN0	B6TSN0 [79-90]	1647.01	137.5	146.6	142.4	173.5	1.067	1.2184
[A].AVVATEAAQID.[Y]	1xTMT6plex [N-Term]	A0A1D6MP26	A0A1D6MP26 [41-51]	1316.73	156.3	166.8	142.5	134.3	1.067	0.942456
[G].AGDGGLVFEPSQFTVKAGD.[T]	1xTMT6plex [A/K]	B4FCL1	B4FCL1 [65-83]	2353.24	144.7	154.6	140.9	159.8	1.068	1.13414
[D].GLDHIAREVFGGFVTYQE.[I]	1xTMT6plex [N-Term]	A0A1D6JMW2	A0A1D6JMW2 [119-136]	2267.17	133	142.1	138.5	186.3	1.068	1.34513
[A].ETVKTIKIGAPPPPSGGLPGTLN.[S]	TMT6plex [E]	A0A1D6EXK9; B6TI20	A0A1D6EXK9 [68-90]; B6TI20 [69-91]	2931.75	150.9	161.4	143.6	144	1.07	1.00279
[K].AAFAEFISTL.[I]	1xTMT6plex [N-Term]	B6SKR6	B6SKR6 [22-31]	1298.72	150.1	160.7	133.1	156.2	1.071	1.17355
[V].AAKGYNVQILVD.[E]	1xTMT6plex [A/K]	B6TRC5	B6TRC5 [43-54]	1749.03	147.6	158.1	144.5	149.8	1.071	1.03668
[R].FAHLYEAGEDKDLSSLA.[S]	1xTMT6plex [F/K]	A0A1D6F5T1	A0A1D6F5T1 [1175-1191]	2324.22	150.2	161.1	163.7	124.9	1.072	0.762981
[K].AASSGGVTSAPVASGQTPPSYVVRAGLGTPVQQL.[L]	1xTMT6plex [N-Term]	B4FMW6	B4FMW6 [59-92]	3439.84	147.6	158.4	137.4	156.6	1.073	1.13974
[R].FNKVNYAGVSTNNYALDEVLEVK.[-]	TMT6plex [F]	B6TEI9	B6TEI9 [114-136]	3274.79	148.9	160.1	142.7	148.3	1.075	1.03924
[M].VVEEIAEGVKNLT.[V]	1xTMT6plex [V/K]	A0A1D6MK44	A0A1D6MK44 [2-14]	1859.09	138	148.3	149.5	164.1	1.075	1.09766
[A].KYGDKSVYFDLD.[D]	TMT6plex [K]	B4FLT7	B4FLT7 [48-59]	2137.18	128.2	137.8	219.6	114.4	1.075	0.520947
[L].GAGDGGLVFEPSQFTVKAGD.[T]	1xTMT6plex [G/K]	B4FCL1	B4FCL1 [64-83]	2410.27	154.5	166.3	129.2	149.9	1.076	1.16022
[L].KELTGKLFSTID.[D]	TMT6plex [K]	A0A1D6EXK9; B6TI20	A0A1D6EXK9 [172-183]; B6TI20 [173-184]	2039.24	134.4	144.7	199.7	121.2	1.076	0.60691
[D].NVGPLLVKK.[-]	TMT6plex [N]	B6SI08	B6SI08 [97-105]	1655.12	125.3	134.9	211.7	128.1	1.077	0.605102
[VHA].AYPTSDVVIETH.[K]	1xTMT6plex [N-Term]	B1P758; A0A1Q1AMW4; B1P759	B1P758 [120-131]; A0A1Q1AMW4 [123-134]; B1P759 [131-142]	1560.81	149	160.5	127.1	163.5	1.078	1.28639
[N].AISFSGPIAVFV.[S]	1xTMT6plex [N-Term]	A0A1D6DRM5	A0A1D6DRM5 [144-155]	1436.84	153.2	165.2	134.3	147.3	1.078	1.0968
[A].ADKEYLLFREDDILGTLVD.[-]	1xTMT6plex [A/K]	A0A1D6F2C6	A0A1D6F2C6 [81-99]	2683.46	136.2	146.8	133.6	183.4	1.078	1.37275
[T].GLEKNSDIVQMA.[S]	1xTMT6plex [G/K]; 1xOxidation [M11]	A0A1D6NQF1	A0A1D6NQF1 [509-520]	1778.97	151.8	163.7	149.6	134.8	1.079	0.90107
[L].LVGNRLTGPIPAAFAGAAFGDVELSD.[N]	1xTMT6plex [N-Term]	B6TYX7	B6TYX7 [152-177]	2787.49	148.4	160.2	110.9	180.5	1.079	1.62759
[F].FLGSISAMQF.[I]	1xTMT6plex [N-Term]; 1xOxidation [M8]	P69523	P69523 [27-36]	1345.7	140.4	151.6	147.7	160.2	1.08	1.08463
[K].VPFLSDDLE.[I]	1xTMT6plex [N-Term]	B4FAC2	B4FAC2 [118-126]	1263.67	139.6	150.9	155.3	154.2	1.081	0.992917
[E].MQKGALSTRLGIPIIYGID.[A]	1xTMT6plex [M/K]	A0A1D6L4E9	A0A1D6L4E9 [134-152]	2504.47	137.6	148.9	150	163.6	1.082	1.09067
[F].FDADLTSADLSDADLRGADLSLANL.[T]	1xTMT6plex [N-Term]	K7VAE7	K7VAE7 [112-136]	2808.41	165.2	178.9	101.3	154.5	1.083	1.52517
[E].VAQPKLEPFPFDKDTDLPV.[-]	TMT6plex [V]	P55005	P55005 [470-488]	2843.62	144.6	156.8	138.4	160.2	1.084	1.15751
[G].GGIYTKAADVGADLVG.[K]	1xTMT6plex [G/K]	A0A1D6QRV4	A0A1D6QRV4 [338-353]	1965.11	137.5	149.1	135.2	178.2	1.085	1.31805
[D].DLDHAAKIKSTPEAEKYFAATKD.[A]	TMT6plex [D]	A0A1D6EXK9; B6TI20	A0A1D6EXK9 [184-206]; B6TI20 [185-207]	3695.1	120.8	131.4	205.4	142.5	1.087	0.693768
[A].ETVKTIKIGAPPPPSGGLPGTLNSD.[Q]	TMT6plex [E]	A0A1D6EXK9; B6TI20	A0A1D6EXK9 [68-92]; B6TI20 [69-93]	3133.81	145	157.8	142.1	155	1.088	1.09078
[G].GPVDPSKLVVELGPMEIR.[T]	1xTMT6plex [G/K]; 1xOxidation [M15]	A0A1D6F5T1	A0A1D6F5T1 [1243-1260]	2410.38	146.8	159.7	152.3	141.3	1.088	0.927774
[A].ATAVFLIYP.[I]	1xTMT6plex [N-Term]	A0A059Q8E1	A0A059Q8E1 [154-162]	1223.72	130.8	142.5	152.6	174.2	1.089	1.14155
[R].FNKVNYAGVSTNNYALD.[E]	1xTMT6plex [F/K]	B6TEI9; B6TH55	B6TEI9 [114-130]; B6TH55 [117-133]	2348.23	135.9	148.1	163.1	152.9	1.09	0.937462
[D].ALAKYFIGSVLSGGGSVPAPQ.[A]	1xTMT6plex [A/K]	A0A1D6L4E9	A0A1D6L4E9 [101-121]	2477.42	127.2	138.9	162.3	171.6	1.091	1.0573
[G].DDDSDVIALK.[N]	1xTMT6plex [D/K]	B6T706	B6T706 [69-78]	1548.85	161.7	176.5	135	126.8	1.092	0.939259
[E].YLNAPGETYSVTL.[T]	1xTMT6plex [N-Term]	B4FCL1	B4FCL1 [118-130]	1656.87	146.8	160.5	136.2	156.5	1.093	1.14905
[A].AKGYNVQILVD.[E]	1xTMT6plex [A/K]	B6TRC5	B6TRC5 [44-54]	1677.99	142.7	156.1	143.7	157.6	1.094	1.09673
[F].YLQPLPPAEAAARVKTSA.[Q]	1xTMT6plex [Y/K]	B6TI20	B6TI20 [107-124]	2341.36	147.2	161.1	143	148.6	1.094	1.03916
[L].VVELGPMEIRTFIVSFDHIS.[D]	1xTMT6plex [N-Term]; 1xOxidation [M7]	A0A1D6F5T1	A0A1D6F5T1 [1251-1270]	2534.35	147.1	161.2	98.4	193.3	1.095	1.96443
[K].ALKAHDGDIVSAIMELTA.[-]	1xTMT6plex [A/K]; 1xOxidation [M14]	B6SU89	B6SU89 [211-228]	2329.28	142.6	156.4	131.3	169.7	1.096	1.29246
[N].SYNSKTAINLRGILVGNPLLD.[W]	1xTMT6plex [S/K]	A0A1D6ERU4	A0A1D6ERU4 [252-272]	2716.58	149.6	164	117.6	168.8	1.096	1.43537
[E].VAFTVYEDFAHYKSGVY.[K]	1xTMT6plex [V/K]	A0A1D6ICV6	A0A1D6ICV6 [269-285]	2454.27	157.8	173.1	118.7	150.4	1.097	1.26706
[L].SEIVGLQNYGAF.[L]	1xTMT6plex [N-Term]	A0A1D6MYX1	A0A1D6MYX1 [607-618]	1526.81	145.5	159.7	132.2	162.7	1.098	1.23071
[L].ALLAGVTAAAGAKVGPAAA.[A]	1xTMT6plex [A/K]	A0A1D6HS38	A0A1D6HS38 [99-117]	2038.24	139.4	153.2	145.8	161.6	1.099	1.10837
[F].SYIGTNPANDDNTF.[I]	1xTMT6plex [N-Term]	B4FAJ3	B4FAJ3 [313-326]	1757.82	153.7	168.9	117	160.5	1.099	1.37179
[D].VAEAVDKHYNFE.[-]	1xTMT6plex [V/K]	B4F9Z6	B4F9Z6 [129-140]	1880	137	150.7	172.1	140.2	1.1	0.814643
[G].MPTYPYLYGDDLVDVLK.[K]	1xTMT6plex [M/K]; 1xOxidation [M1]	B4FAJ3	B4FAJ3 [171-187]	2476.31	147.2	162.2	132.9	157.6	1.102	1.18585
[D].AQIASLSDEIVKKVLPSA.[-]	TMT6plex [A]	B6T0F6	B6T0F6 [199-216]	2556.56	144	158.6	129	168.4	1.102	1.30543
[A].LDIISLLQN.[Q]	1xTMT6plex [N-Term]	B6TMN1	B6TMN1 [205-213]	1257.76	140.6	155.2	126.9	177.3	1.104	1.39716
[A].QEVLLGAGDGGLVFEPS.[Q]	1xTMT6plex [N-Term]	B4FCL1	B4FCL1 [59-75]	1917.02	150.3	166.1	126.1	157.5	1.105	1.24901
[C].EPHQGAGMVGKITVN.[-]	1xTMT6plex [E/K]	B4FCL1	B4FCL1 [141-155]	1996.11	136.7	151.1	158.2	154	1.105	0.973451
[G].IILSSRAGQSRAD.[-]	1xTMT6plex [N-Term]	A0A1D6MYY4	A0A1D6MYY4 [160-172]	1602.91	136.1	150.6	156.5	156.7	1.106	1.00128
[A].AEASAFTVGNFIDGDL.[W]	1xTMT6plex [N-Term]	B8A2X5	B8A2X5 [535-550]	1855.93	145.1	160.7	135.6	158.6	1.107	1.16962
[Y].HTVFDFGENRIGFAKSA.[-]	1xTMT6plex [H/K]	A0A1D6FAT4	A0A1D6FAT4 [543-559]	2354.27	147.6	163.5	142.3	146.6	1.108	1.03022
[A].ADEEYVSETKEVIGKVRSTIGLDK.[S]	TMT6plex [A]	B4FRJ4	B4FRJ4 [63-86]	3583.04	162.2	179.8	109.1	148.9	1.109	1.3648
[A].AYGEAANVF.[G]	1xTMT6plex [N-Term]	A0A1D6F9C2; A0A1D6HS38	A0A1D6F9C2 [73-81]; A0A1D6HS38 [118-126]	1170.6	138.8	153.9	137	170.3	1.109	1.24307
[N].AKVVTIDSYE.[D]	1xTMT6plex [A/K]	O22500; A0A1D6JG12	O22500 [236-245]; A0A1D6JG12 [238-247]	1582.91	159.7	177.3	119.8	143.3	1.11	1.19616
[G].AEDELKDAVGLVRPVS.[V]	1xTMT6plex [A/K]	B4F9B5	B4F9B5 [261-276]	2156.23	153.7	170.8	144.7	130.9	1.111	0.90463
[K].YAVGYVTGLQGAVSGAGALK.[V]	1xTMT6plex [Y/K]	A0A1D6JFG2	A0A1D6JFG2 [194-213]	2340.33	140.5	156.2	144.2	159.1	1.112	1.10333
[R].AVFGEIYPDPVRVVS.[V]	1xTMT6plex [N-Term]	K7TY03	K7TY03 [727-741]	1877.04	139.2	154.9	137.9	168.1	1.113	1.219
[A].AEASAFTVGNF.[I]	1xTMT6plex [N-Term]	B8A2X5	B8A2X5 [535-545]	1342.68	159.4	177.7	146.8	116.1	1.115	0.790872
[F].NKVNYAGVSTNNYALD.[E]	1xTMT6plex [N/K]	B6TEI9; B6TH55	B6TEI9 [115-130]; B6TH55 [118-133]	2201.16	140.1	156.3	147	156.6	1.115	1.06531
[A].ETVKTIKIGAPPPPSGGLPGTLNSDQARDFDLPLK.[E]	TMT6plex [E]	A0A1D6EXK9; B6TI20	A0A1D6EXK9 [68-102]; B6TI20 [69-103]	4546.61	156.2	174.3	127	142.5	1.116	1.12205
[F].FFIAAINPGNGRFIIGEEEE.[-]	1xTMT6plex [N-Term]	A0A1D6N672	A0A1D6N672 [253-272]	2452.27	141.1	157.6	112.7	188.6	1.116	1.67347
[K].KKHAAGTYKSLVF.[Y]	TMT6plex [K]	B4FAJ3	B4FAJ3 [188-200]	2366.47	150.4	167.9	148.3	133.5	1.116	0.900202
[Q].IEAQTVYGAL.[H]	1xTMT6plex [N-Term]	A0A1D6M4F8	A0A1D6M4F8 [133-142]	1293.73	138.2	154.3	154.5	153	1.117	0.990291
[L].AVQADSISGFHSNTHIPVVIG.[A]	1xTMT6plex [N-Term]	B7ZYF5	B7ZYF5 [347-367]	2378.27	154	172.4	123.9	149.7	1.12	1.20823
[L].VGYGASGFAPIRLK.[D]	1xTMT6plex [V/K]	B4FX40	B4FX40 [308-321]	1894.13	131.7	147.6	167	153.6	1.121	0.91976
[Y].LQPLPPAEAVARVK.[T]	1xTMT6plex [L/K]	A0A1D6EXK9	A0A1D6EXK9 [107-120]	1947.22	142.6	159.8	164.1	133.5	1.121	0.813528
[L].IFIPINNIIVGSG.[-]	1xTMT6plex [N-Term]	B6SPB6	B6SPB6 [57-69]	1585.95	145	162.5	121.2	171.3	1.121	1.41337
[G].GFLSTFDETAQ.[-]	1xTMT6plex [N-Term]	B6SUD2	B6SUD2 [119-129]	1444.72	143.8	161.9	137.7	156.6	1.126	1.13725
[G].AVPKSTLTTLLDKYIGSS.[S-]	TMT6plex [A]	K7TXW7	K7TXW7 [156-173]	2581.54	145.4	164	120.9	169.7	1.128	1.40364
[D].KITALPGQPDGGVDFDQYAGYVTVD.[E]	1xTMT6plex [K]	A0A1D6ERU3	A0A1D6ERU3 [85-109]	3084.59	152.1	171.6	96.1	180.2	1.129	1.87513
[R].AKANSLAQLGKYTSDGEAA.[E]	TMT6plex [A]	B4FTI5	B4FTI5 [357-375]	2582.44	140.6	158.9	115.2	185.3	1.13	1.60851
[Q].DYSEVTGRARANIH.[C]	1xTMT6plex [N-Term]	B4FU50	B4FU50 [175-188]	1817.95	138.2	156.3	163.5	142	1.131	0.868502
[M].TAGYIVGSLVGSF.[A]	1xTMT6plex [N-Term]	A0A1D6LJT6	A0A1D6LJT6 [2-14]	1499.83	156.2	177	103.9	162.9	1.133	1.56785
[G].IVGAVVAVSNFDPVKRA.[-]	1xTMT6plex [I/K]	B6T0I2	B6T0I2 [106-122]	2200.32	131.9	149.5	161.4	157.2	1.134	0.973978
[M].GLQEEFEEHAEKAK.[T]	TMT6plex [G]	A0A1D6IZQ8; B6SRG5	A0A1D6IZQ8 [2-15]; B6SRG5 [2-15]	2332.28	142.9	162.1	106.4	188.6	1.134	1.77256
[L].LVLLEEFGGDLPGVKL.[V]	1xTMT6plex [L/K]	B6T0D0	B6T0D0 [703-718]	2157.29	157.1	178.1	95.8	169	1.134	1.76409
[A].AYGEAANVFGKPKASTEYI.[A]	TMT6plex [A]	A0A1D6HS38	A0A1D6HS38 [118-136]	2703.5	153.7	174.2	155.2	116.9	1.134	0.753222
[A].DDDSGIYYQLALM.[W]	1xTMT6plex [N-Term]	B6SSH9	B6SSH9 [24-36]	1732.83	135.8	154.1	139.1	171.1	1.135	1.23005
[R].AEAGGGINPAIRKEEDKVVD.[T]	TMT6plex [A]	B6SI08	B6SI08 [38-57]	2755.56	135.7	154.1	177	133.2	1.135	0.752542
[Y].AGVPKDYTGREVNVDNFF.[A]	1xTMT6plex [A/K]	B4FAJ3	B4FAJ3 [113-130]	2486.31	149.3	169.5	143.7	137.4	1.135	0.956159
[A].AYGEAANVFGKPKA.[S]	TMT6plex [A]	A0A1D6HS38	A0A1D6HS38 [118-131]	2110.23	159	180.8	140.1	120.1	1.138	0.857245
[D].SIVGGAIIEANTIYGAIRGLE.[T]	1xTMT6plex [N-Term]	B6ST04	B6ST04 [139-159]	2346.32	127.9	145.9	154.8	171.4	1.14	1.10724
[K].YFAATKDALGDVL.[A]	1xTMT6plex [Y/K]	A0A1D6EXK9; B6TI20	A0A1D6EXK9 [200-212]; B6TI20 [201-213]	1842.04	147.9	168.7	133.8	149.5	1.14	1.11734
[Q].LTGDASALFGAEKPLNAL.[S]	1xTMT6plex [L/K]	B6TYX7	B6TYX7 [180-197]	2246.28	135.4	154.9	143.6	166.1	1.143	1.15669
[A].ADEEYVSETKEVIGKVR.[S]	TMT6plex [A]	B4FRJ4; B6T2V3	B4FRJ4 [63-79]; B6T2V3 [66-82]	2639.49	148.4	170	143.9	137.7	1.145	0.956915
[C].AIAIEPYYPVM.[-]	1xTMT6plex [N-Term]	A0A1D6NUQ6; A0A1D6NUP6	A0A1D6NUQ6 [355-365]; A0A1D6NUP6 [346-356]	1495.81	146	167.2	115.3	171.6	1.145	1.48829
[T].EAGAIAGSASKTTITA.[-]	1xTMT6plex [E/K]	B6THA1	B6THA1 [116-131]	1907.08	138.8	159.4	132.8	169	1.148	1.27259
[G].ADGTGIRIRDLA.[G]	1xTMT6plex [N-Term]	B6TMF3	B6TMF3 [80-91]	1486.85	142	163	157.2	137.8	1.148	0.87659
[S].SSEKPFTVDGKEAGVLK.[S]	TMT6plex [S]	B4FBF2	B4FBF2 [458-474]	2708.6	134.4	154.5	159.1	152	1.15	0.955374
[F].GIFFEEIN.[H]	1xTMT6plex [N-Term]	A0A1D6F4L9; A0A1D6NQF1	A0A1D6F4L9 [54-61]; A0A1D6NQF1 [77-84]	1197.64	142.4	164	135.1	158.5	1.151	1.17321
[R].STPVHGQAGALGAAGLVA.[I]	1xTMT6plex [N-Term]	B4FUT9	B4FUT9 [119-136]	1806.01	147.3	169.6	121	162.1	1.151	1.33967
[A].AEASAFTVGNFID.[G]	1xTMT6plex [N-Term]	B8A2X5	B8A2X5 [535-547]	1570.8	135.3	156	149	159.7	1.152	1.07181
[GA].FEVIDEIKAAL.[E]	1xTMT6plex [F/K]	B4F8D7	B4F8D7 [112-122]	1706.01	141.9	163.5	127.6	167.1	1.152	1.30956
[S].GGDDDSDVIALK.[N]	1xTMT6plex [G/K]	B6T706	B6T706 [67-78]	1662.9	148.1	170.5	131.3	150.2	1.152	1.14395
[A].ATKDALGDVLAKLA.[-]	TMT6plex [A]	A0A1D6EXK9	A0A1D6EXK9 [203-216]	2073.29	152	175.2	174.8	98	1.153	0.560641
[W].IALAGLGGQLKGY.[-]	1xTMT6plex [I/K]	B6SU36	B6SU36 [234-246]	1719.06	138.8	160	164.2	137	1.153	0.834348
[D].YITKVKQLLEAAAASTS.[-]	TMT6plex [Y]	B6SRG5	B6SRG5 [75-91]	2481.49	135.2	156	161.6	147.1	1.154	0.910272
[K].VSLGVLGAISQVT.[L]	1xTMT6plex [N-Term]	A0A1D6KQI1	A0A1D6KQI1 [238-250]	1472.89	150.6	174	103.5	172	1.155	1.66184
[D].VVIETHKEDDLIS.[-]	1xTMT6plex [V/K]	B1P758	B1P758 [126-138]	1956.11	139.1	160.8	147.6	152.5	1.156	1.0332
[A].AYGEAANVFGKPKAS.[T]	TMT6plex [A]	A0A1D6HS38	A0A1D6HS38 [118-132]	2197.26	154.4	178.6	135	132	1.157	0.977778
[S].KPQREFDYFALS.[L]	1xTMT6plex [K]	A0A1D6N4Q6	A0A1D6N4Q6 [34-45]	1959.07	136.2	157.6	175.9	130.2	1.157	0.740193
[G].SQLEILAPIKY.[-]	1xTMT6plex [S/K]	A0A1D6L548	A0A1D6L548 [228-238]	1733.06	139.8	161.8	138.9	159.5	1.157	1.14831
[S].VAIEAGGRAFQLY.[N]	1xTMT6plex [N-Term]	A0A1D6JG12	A0A1D6JG12 [268-280]	1623.91	141.4	163.8	143.3	151.5	1.159	1.05722
[A].ASGDVEMVFL.[K]	1xTMT6plex [N-Term]	B4FVG6	B4FVG6 [29-38]	1296.67	151.2	175.6	101.9	171.3	1.161	1.68106
[K].AIANGVEKLIELGA.[T]	1xTMT6plex [A/K]	B6TKT8	B6TKT8 [226-239]	1856.13	159	184.7	125.7	130.6	1.162	1.03898
[Y].GDDLVDVLK.[K]	1xTMT6plex [G/K]	B4FAJ3	B4FAJ3 [179-187]	1431.85	165.7	192.8	140.9	100.6	1.164	0.713982
[D].ELAQAIDTVKSD.[-]	1xTMT6plex [E/K]	K7UGI3	K7UGI3 [169-180]	1747.98	137.6	160.4	164.4	137.6	1.165	0.836983
[SAT].GESYAGHYVPQLA.[AQHDER]	1xTMT6plex [N-Term]	B6TQW0	B6TQW0 [185-197]	1620.82	153.2	178.5	129.8	138.6	1.165	1.0678
[I].AVSEPISFK.[N]	1xTMT6plex [A/K]	A0A1D6KKC7	A0A1D6KKC7 [191-199]	1435.86	133.2	155.4	171.2	140.3	1.166	0.819509
[W].GVIFYGGYKL.[F]	1xTMT6plex [G/K]	B6T180	B6T180 [68-77]	1574.93	121.1	141.2	168.2	169.6	1.166	1.00832
[A].ADEEYVSETKEVIGKVRSTINLD.[K]	TMT6plex [A]	B6T2V3	B6T2V3 [66-88]	3282.8	138.9	162	141.1	158	1.166	1.11977
[GA].FEVIDEIK.[A]	1xTMT6plex [F/K]	B4F8D7	B4F8D7 [112-119]	1450.86	152.6	178	139.5	129.9	1.166	0.931183
[A].AALVSAFASKGLDSRD.[L]	1xTMT6plex [A/K]	A0A1D6H658	A0A1D6H658 [169-184]	2066.16	135.4	158	177.9	128.6	1.167	0.722878
[S].GAILFEETLYQ.[S]	1xTMT6plex [N-Term]	B4FTI5	B4FTI5 [104-114]	1512.81	141.8	165.5	137.3	155.3	1.167	1.1311
[G].ATVENTLFEDGDGANTFRA.[F]	1xTMT6plex [N-Term]	A0A1D6DRM5	A0A1D6DRM5 [217-235]	2257.09	154.8	181	131.9	132.3	1.169	1.00303
[D].VVIETHKEEELTGA.[-]	1xTMT6plex [V/K]	B1P759	B1P759 [137-150]	2013.13	138.3	161.8	152.4	147.5	1.17	0.967848
[D].FALFANNLPSAVVEK.[V]	1xTMT6plex [F/K]	Q6TM44	Q6TM44 [178-192]	2078.21	135.6	159.5	140.4	164.4	1.176	1.17094
[A].AYGEAANVFGKTKKN.[T]	TMT6plex [A]	A0A1D6F9C2	A0A1D6F9C2 [73-87]	2514.49	143.7	169	159.8	127.4	1.176	0.797247
[K].AQAETGEIKGHYLN.[A]	1xTMT6plex [A/K]	A0A096TUU6	A0A096TUU6 [235-248]	1989.08	133.7	157.3	165.7	143.3	1.177	0.864816
[G].LVRPVSVAFEVITGFR.[L]	1xTMT6plex [N-Term]	B4F9B5	B4F9B5 [271-286]	2019.2	140.5	165.3	134.1	160.2	1.177	1.19463
[R].APPSPGQPSLQRVIVF.[G]	1xTMT6plex [N-Term]	A0A1D6KKC7	A0A1D6KKC7 [316-331]	1922.11	146.1	171.9	138.2	143.8	1.177	1.04052
[D].VAFAVARF.[F]	1xTMT6plex [N-Term]	A0A1D6N5T1	A0A1D6N5T1 [276-283]	1109.67	127.4	150.1	167.6	154.9	1.178	0.924224
[D].NQLTGDASALFGAEKPLNAL.[S]	1xTMT6plex [N/K]	B6TYX7	B6TYX7 [178-197]	2488.38	142.4	168.3	133.1	156.1	1.182	1.1728
[M].APPQPKSGLF.[V]	1xTMT6plex [A/K]	A0A1D6M5V2	A0A1D6M5V2 [19-28]	1499.9	129.2	152.9	153.4	164.6	1.183	1.07301
[G].AVVAVSNFDPVKRA.[-]	1xTMT6plex [A/K]	B6T0I2	B6T0I2 [109-122]	1931.15	140.2	166	148.3	145.6	1.184	0.981794
[H].ATIEEIEAEKSLIEDQA.[K]	1xTMT6plex [A/K]	A0A1D6LE43	A0A1D6LE43 [88-104]	2347.26	141.8	168.1	113.9	176.1	1.186	1.54609
[T].ESRQGIPLITDRFDSLEQLDEFSRSF.[-]	1xTMT6plex [N-Term]	P69388	P69388 [58-83]	3314.69	133.2	158.2	139.8	168.8	1.188	1.20744
[D].EAIAYAEGLK.[L]	1xTMT6plex [E/K]	B6TV55	B6TV55 [127-136]	1522.89	139.9	166.3	165.8	128	1.189	0.772014
[M].ATQTVEDSSRPKPKRTGAGSLLKPLN.[S]	TMT6plex [A]	A0A172FJH6	A0A172FJH6 [2-27]	3668.16	147.3	175.2	120.9	156.6	1.189	1.29529
[K].VKVYPEGHGEEFVEIGAGD.[L]	1xTMT6plex [V/K]	B4F9Z6	B4F9Z6 [97-115]	2490.29	144	171.6	132.5	151.9	1.192	1.14642
[A].EFTIGGGGNHDYYDIS.[V]	1xTMT6plex [N-Term]	B6TA80	B6TA80 [103-118]	1973.91	140.6	167.9	150.8	140.8	1.194	0.933687
[F].NKVNYAGVSTNNYALDEILEVK.[-]	TMT6plex [N]	B6TH55	B6TH55 [118-139]	3141.74	138.2	165.2	132.1	164.5	1.195	1.24527
[L].GVGIVLGLKNTGALDQIIG.[-]	1xTMT6plex [G/K]	B6SX34	B6SX34 [116-134]	2296.4	159	190.4	105.5	145.1	1.197	1.37536
[N].YAGVSTNNYALDEILEVK.[-]	1xTMT6plex [Y/K]	B6TH55	B6TH55 [122-139]	2457.33	138.9	166.4	135.7	159	1.198	1.1717
[K].SFLTGSPMPVQ.[S]	1xTMT6plex [N-Term]; 1xOxidation [M8]	B6TQW0	B6TQW0 [457-467]	1408.73	145.8	175.2	124.1	154.9	1.202	1.24819
[L].GPETLEESFPFFG.[Y]	1xTMT6plex [N-Term]	A0A172FJB6	A0A172FJB6 [136-148]	1685.83	132	158.8	108.2	201	1.204	1.85767
[L].FSTIDDLDHAAKIKSTPEAEK.[Y]	TMT6plex [F]	A0A1D6EXK9; B6TI20	A0A1D6EXK9 [179-199]; B6TI20 [180-200]	3232.82	146.4	176.3	150.2	127.1	1.205	0.846205
[A].SAYADELVKTAKTIA.[S]	TMT6plex [S]	B4FTI5	B4FTI5 [39-53]	2268.34	127.9	154.2	138.7	179.2	1.205	1.292
[M].GFSEAQEELVLR.[S]	1xTMT6plex [N-Term]	Q3S3T0	Q3S3T0 [2-13]	1606.86	145.8	175.9	126.2	152.1	1.206	1.20523
[N].AKVVTIDSYED.[V]	1xTMT6plex [A/K]	O22500; A0A1D6JG12	O22500 [236-246]; A0A1D6JG12 [238-248]	1697.94	151.7	183	119.3	146	1.207	1.22381
[Y].YILATSSNGYDPNFF.[-]	1xTMT6plex [N-Term]	B6U534	B6U534 [131-145]	1937.95	139.7	168.8	116.8	174.7	1.208	1.49572
[G].ETIFGFIFKKD.[Q]	TMT6plex [E]	B4FS10	B4FS10 [51-61]	2032.21	128.1	155	165.5	151.4	1.21	0.914804
[C].AAYPTSDVVIETHKEDDLL.[-]	1xTMT6plex [A/K]	A0A1Q1AMW4	A0A1Q1AMW4 [122-140]	2574.37	142.7	172.8	132.4	152	1.211	1.14804
[D].DAGKYTVRSPIVATTVSSD.[R]	1xTMT6plex [D/K]	B7ZYG0	B7ZYG0 [754-772]	2425.33	129.7	157.1	168	145.1	1.211	0.86369
[D].LPASYGVALGTGNYVVPVRLGTPAERF.[T]	1xTMT6plex [N-Term]	A0A1D6LRY4	A0A1D6LRY4 [148-174]	3033.67	139.3	168.7	116.6	175.4	1.212	1.50429
[C].KPPTPSPPKPPP.[PQ]	TMT6plex [K]	B6STT7	B6STT7 [123-134]; [146-157]	1927.2	149.4	181.1	118.2	151.3	1.212	1.28003
[Q].GLNELTLL.[S]	1xTMT6plex [N-Term]	A0A1D6MYX1	A0A1D6MYX1 [599-606]	1101.67	143.3	174	128.9	153.8	1.214	1.19317
[A].GIVVGAVVVGLLILIATVLCVV.[S]	1xTMT6plex [N-Term]	A0A1D6FYU4	A0A1D6FYU4 [275-296]	2349.51	133.1	161.7	162.8	142.4	1.215	0.874693
[N].GKEYALSDVID.[T]	1xTMT6plex [G/K]	A0A1D6N4Q6	A0A1D6N4Q6 [259-269]	1667.93	139.4	169.5	165.4	125.7	1.215	0.759976
[T].LGAEDELKDAVGLVRPVS.[V]	1xTMT6plex [L/K]	B4F9B5	B4F9B5 [259-276]	2326.34	149	181.1	129.2	140.7	1.216	1.08901
[A].ETVKTIKIGAPPPPSGGLPGTLNSDQARDFDLPLKERF.[Y]	TMT6plex [E]	A0A1D6EXK9; B6TI20	A0A1D6EXK9 [68-105]; B6TI20 [69-106]	4978.82	155.6	189.2	121.6	133.6	1.216	1.09868
[L].VGIVGAVVAVSNFDPVKRA.[-]	1xTMT6plex [V/K]	B6T0I2	B6T0I2 [104-122]	2356.41	136.9	166.9	142.4	153.9	1.219	1.08076
[V].RPVSVAFEVITGFR.[L]	1xTMT6plex [N-Term]	B4F9B5	B4F9B5 [273-286]	1807.04	137.5	167.8	127.8	167	1.22	1.30673
[R].AKANSLAQLGKYTSDGEAAE.[A]	TMT6plex [A]	B4FTI5	B4FTI5 [357-376]	2711.48	139	169.6	114.6	176.8	1.22	1.54276
[T].AVDGSPHYVKLGPMQEAHVYSSEN.[V]	1xTMT6plex [A/K]; 1xOxidation [M14]	A0A1D6MYX1	A0A1D6MYX1 [384-407]	3089.54	136.8	166.9	124.2	172.1	1.221	1.38567
[R].ADNEAAAAEAAEGEGAVA.[T]	1xTMT6plex [N-Term]	B6TEI9	B6TEI9 [45-62]	1845.87	152	185.9	106.3	155.8	1.223	1.46566
[R].LVLPGELAKHAVSEGTKAVTKFTSA.[-]	TMT6plex [L]	B6SHU4	B6SHU4 [126-150]	3471.08	135	165.3	115.2	184.5	1.224	1.60156
[N].NYALDEVLEVK.[-]	1xTMT6plex [N/K]	B6TEI9	B6TEI9 [126-136]	1751	143.1	175.3	140.2	141.4	1.225	1.00856
[S].ATSTTDLPASYGVALG.[T]	1xTMT6plex [N-Term]	A0A1D6LRY4	A0A1D6LRY4 [142-157]	1752.92	136.5	167.4	141	155.1	1.227	1.1
[Y].IAYSGDGFKLLIPS.[K]	1xTMT6plex [I/K]	A0A1D6HS38	A0A1D6HS38 [136-149]	1939.13	140.6	172.7	139.9	146.8	1.228	1.04932
[D].DLDHAAKIKSTPEAEKYFAATKDALGD.[V]	TMT6plex [D]	A0A1D6EXK9; B6TI20	A0A1D6EXK9 [184-210]; B6TI20 [185-211]	4051.27	125.2	153.8	181.8	139.2	1.228	0.765677
[A].EPPPSERSALLAFLT.[A]	1xTMT6plex [N-Term]	A0A1D6NLS2	A0A1D6NLS2 [27-41]	1857.03	142.9	175.6	132.2	149.3	1.229	1.12935
[N].KVNYAGVSTNNYALD.[E]	1xTMT6plex [K]	B6TEI9; B6TH55	B6TEI9 [116-130]; B6TH55 [119-133]	2087.12	137	168.6	134.8	159.7	1.23	1.18472
[N].YALDEILEVK.[-]	1xTMT6plex [Y/K]	B6TH55	B6TH55 [130-139]	1650.97	142	174.9	126.2	156.9	1.232	1.24326
[L].AAFEVIDEIK.[A]	1xTMT6plex [A/K]	B4F8D7	B4F8D7 [110-119]	1592.93	143.9	177.8	130.8	147.5	1.236	1.12768
[V].LDISVYVPIALE.[V]	1xTMT6plex [N-Term]	B6T7M1	B6T7M1 [186-197]	1560.91	134.6	166.4	110.4	188.7	1.236	1.70924
[N].KVNYAGVSTNNYALDEVLEVK.[-]	TMT6plex [K]	B6TEI9	B6TEI9 [116-136]	3013.68	143.5	177.8	130.6	148.1	1.239	1.134
[G].AEDELKDAVGLVRPV.[S]	1xTMT6plex [A/K]	B4F9B5	B4F9B5 [261-275]	2069.2	142.9	177.5	139.4	140.2	1.242	1.00574
[YF].YSDHGGPGVLG.[M]	1xTMT6plex [N-Term]	B4FAJ3	B4FAJ3 [160-170]	1287.65	149.4	186.1	128.2	136.3	1.246	1.06318
[L].TLAEKVGFLVDKQ.[A]	TMT6plex [T]	A0A1D6JFG2	A0A1D6JFG2 [73-85]	2135.3	127.5	159	158.8	154.7	1.247	0.974181
[A].VGYGVEDGVPYWLIK.[N]	1xTMT6plex [V/K]	B4F9B5	B4F9B5 [312-326]	2153.2	150.2	187.5	110.5	151.7	1.249	1.37285
[D].ALFDTSAALVFKD.[R]	1xTMT6plex [A/K]	A0A1D6LPQ2	A0A1D6LPQ2 [154-166]	1856.06	125.1	156.4	167.7	150.7	1.25	0.898629
[D].EIEGPLEVGSDGTLKFEEK.[D]	TMT6plex [E]	B6T3B2	B6T3B2 [170-188]	2764.52	137	171.3	152.6	139.1	1.251	0.911533
[I].KKGPQEPPQPGPRGKI.[-]	TMT6plex [K]	B4FLT7	B4FLT7 [127-142]	2630.63	176.6	221.3	115.1	86.9	1.253	0.754996
[A].ADEEYVSETKEVIGKVRSTINLDKSDPSVAD.[A]	TMT6plex [A]	B6T2V3	B6T2V3 [66-96]	4311.34	136	170.7	152.8	140.6	1.255	0.920157
[D].QLVETDPLLNK.[V]	1xTMT6plex [Q/K]	B4FS10	B4FS10 [62-72]	1728.03	133	167.1	134	165.8	1.256	1.23731
[L].DAQLDATHYAME.[A]	1xTMT6plex [N-Term]; 1xOxidation [M11]	A0A1D6IE38	A0A1D6IE38 [238-249]	1609.74	145	182.4	126.1	146.5	1.258	1.16178
[A].GPKNGTPEAKKKY.[A]	TMT6plex [G]	B4G1A1	B4G1A1 [77-89]	2563.59	149	187.5	112.1	151.4	1.259	1.35058
[L].VAIVGAVVAVSNFDPVRRG.[-]	1xTMT6plex [N-Term]	B6T4G5	B6T4G5 [104-122]	2155.25	133.9	168.8	130	167.3	1.26	1.28692
[A].ETVKTIKIGAPPPPSGGLPG.[T]	TMT6plex [E]	A0A1D6EXK9; B6TI20	A0A1D6EXK9 [68-87]; B6TI20 [69-88]	2603.57	143.8	181.2	133.7	141.3	1.26	1.05684
[A].AGQLGGKPLVTAVTKDASTSL.[Y]	TMT6plex [A]	A0A1D6F8J3	A0A1D6F8J3 [32-52]	2701.61	139.6	176.2	140.8	143.4	1.262	1.01847
[A].AYGEAANVFGKTKKNTDFI.[S]	TMT6plex [A]	A0A1D6F9C2	A0A1D6F9C2 [73-91]	2990.71	147.1	185.6	127.3	140	1.262	1.09976
[L].VAFSSPNPGLQITDFAL.[F]	1xTMT6plex [N-Term]	Q6TM44	Q6TM44 [164-180]	2006.08	145.9	184.8	112.5	156.8	1.267	1.39378
[A].KYGDKSVYFD.[L]	TMT6plex [K]	B4FLT7	B4FLT7 [48-57]	1909.07	136	172.4	145.5	146.1	1.267	1.00412
[D].ATPRVFDNQYFEDLVALR.[G]	1xTMT6plex [N-Term]	A0A1D6I6C2	A0A1D6I6C2 [504-521]	2383.26	133.6	169.7	137.9	158.8	1.27	1.15156
[G].AEDELKDAVGLVRPVSVAFE.[V]	1xTMT6plex [A/K]	B4F9B5	B4F9B5 [261-280]	2602.45	133.2	169.4	144.3	153.1	1.272	1.06098
[S].VAFEVITGFR.[L]	1xTMT6plex [N-Term]	B4F9B5	B4F9B5 [277-286]	1367.79	145.6	186	162.2	106.1	1.277	0.654131
[D].GLPEQAFYLVGNIDEASTKAINLEEESKLKK.[-]	TMT6plex [G]	P00827	P00827 [468-498]	4580.62	130.2	166.4	116.4	187	1.278	1.60653
[ST].APGLGQYISGAILFE.[E]	1xTMT6plex [N-Term]	B4FTI5	B4FTI5 [95-109]	1764.97	125.6	160.5	120.9	193	1.278	1.59636
[S].VAIEAGGRAFQ.[L]	1xTMT6plex [N-Term]	A0A1D6JG12	A0A1D6JG12 [268-278]	1347.76	149.6	191.7	133.6	125.1	1.281	0.936377
[D].AAASESLYVKGYKY.[-]	TMT6plex [A]	A0A1D6P3C4	A0A1D6P3C4 [650-663]	2237.28	127.6	163.6	152	156.8	1.282	1.03158
[L].KFRGFVISD.[W]	1xTMT6plex [K]	A0A1D6L4E9	A0A1D6L4E9 [333-341]	1526.91	115.9	148.7	198.6	136.8	1.284	0.688822
[K].YFAATKDALGDVLAKLA.[-]	TMT6plex [Y]	A0A1D6EXK9	A0A1D6EXK9 [200-216]	2454.46	153.4	197.2	125.8	123.6	1.285	0.982512
[H].AVSEGTKAVTKFTSS.[-]	TMT6plex [A]	A0A1D6PKZ8	A0A1D6PKZ8 [224-238]	2200.28	132.9	170.9	140.9	155.3	1.286	1.1022
[L].LVGYGASGFAPIRLK.[D]	1xTMT6plex [L/K]	B4FX40	B4FX40 [307-321]	2007.22	127.9	164.8	150.1	157.2	1.288	1.0473
[D].GIHLTEAAYKQITD.[G]	1xTMT6plex [G/K]	C0PBS1	C0PBS1 [338-351]	2018.13	129.7	167.4	143.2	159.7	1.29	1.11522
[K].IDELAEAIEIANKKSG.[-]	TMT6plex [I]	B4FB80	B4FB80 [186-201]	2388.4	146	188.5	115.8	149.7	1.291	1.29275
[L].LAYVSASASPD.[L]	1xTMT6plex [N-Term]	B4FLT7	B4FLT7 [112-122]	1309.68	147.7	190.7	125.8	135.8	1.291	1.07949
[VA].AYPTSDVVIETHKEDDLL.[S-]	1xTMT6plex [A/K]	B1P758; A0A1Q1AMW4	B1P758 [120-137]; A0A1Q1AMW4 [123-140]	2503.33	133.3	172.5	133.5	160.8	1.294	1.20449
[A].KPTAYEALADYDFPPGILPKG.[V]	TMT6plex [K]	B6SJ69	B6SJ69 [24-44]	2950.65	135.4	175.4	121.4	167.9	1.295	1.38303
[D].ALVRQYSASASLFNAD.[F]	1xTMT6plex [N-Term]	B6SMR2	B6SMR2 [273-288]	1942.02	134.5	174.1	133	158.4	1.295	1.19098
[T].LSLVADGVSRDKILTNY.[-]	1xTMT6plex [L/K]	B4FRC8	B4FRC8 [278-294]	2322.34	139.5	180.6	117.7	162.1	1.295	1.37723
[S].LVADGVSRDKILTNY.[-]	1xTMT6plex [L/K]	B4FRC8	B4FRC8 [280-294]	2122.23	132.5	171.8	138.1	157.6	1.296	1.1412
[N].YALDEVLEVK.[-]	1xTMT6plex [Y/K]	B6TEI9	B6TEI9 [127-136]	1636.96	139.8	181.6	126.2	152.4	1.299	1.20761
[T].SDVVIETHKEEELTGA.[-]	1xTMT6plex [S/K]	B1P759	B1P759 [135-150]	2215.19	143.3	186.5	131.9	138.3	1.301	1.04852
[N].KVNYAGVSTNNYALDEILEVK.[-]	TMT6plex [K]	B6TH55	B6TH55 [119-139]	3027.7	139.4	181.9	125.2	153.5	1.305	1.22604
[Q].ATYNVKLITPEG.[E]	1xTMT6plex [A/K]	B1P758; A0A1Q1AMW4; B1P759	B1P758 [42-53]; A0A1Q1AMW4 [45-56]; B1P759 [53-64]	1764.03	135.3	176.8	121.6	166.3	1.307	1.3676
[L].LVLLEEFGGDLPGVKLVTRT.[A]	1xTMT6plex [L/K]	B6T0D0	B6T0D0 [703-722]	2614.56	140.9	185.2	121.9	152	1.314	1.24692
[L].VGYGASGFAPIRL.[K]	1xTMT6plex [N-Term]	B4FX40	B4FX40 [308-320]	1536.87	121	159.3	163.8	155.9	1.317	0.95177
[C].AEAIYKAQAETGEIKGHYLN.[A]	TMT6plex [A]	A0A096TUU6	A0A096TUU6 [229-248]	2893.6	127.2	167.8	142.2	162.8	1.319	1.14487
[H].AYPTSDVVIETHKEEEL.[T]	1xTMT6plex [A/K]	B1P759	B1P759 [131-147]	2418.28	130.1	172.1	142.1	155.6	1.322	1.095
[D].GIIVATATTPGLPETFQ.[I]	1xTMT6plex [N-Term]	A0A1D6FNV3	A0A1D6FNV3 [182-198]	1945.08	144.6	191.2	126.3	138	1.322	1.09264
[H].AYPTSDVVIETHKEEELTGA.[-]	1xTMT6plex [A/K]	B1P759	B1P759 [131-150]	2647.39	137.7	182.4	128.9	151	1.324	1.17145
[A].AYGEAANVFGKTKKNTDFISYV.[G]	TMT6plex [A]	A0A1D6F9C2	A0A1D6F9C2 [73-94]	3339.88	143.6	190.3	125.3	140.8	1.325	1.1237
[N].GPPEHKLHGFTYLR.[V]	1xTMT6plex [G/K]	P55005	P55005 [405-418]	2110.2	155.6	206.2	111.4	126.8	1.325	1.13824
[D].ELAEAIEIANKKSG.[-]	TMT6plex [E]	B4FB80	B4FB80 [188-201]	2160.28	127.9	169.6	156.5	146	1.326	0.932907
[L].QLGDKITADDAYKFLLN.[W]	TMT6plex [Q]	B6UB57	B6UB57 [150-166]	2612.49	137.7	182.7	118	161.6	1.327	1.36949
[S].VAFEVITGFRLY.[K]	1xTMT6plex [N-Term]	B4F9B5	B4F9B5 [277-288]	1643.94	138	183.7	113	165.3	1.331	1.46283
[A].ADEEYVSETKEVIGKVRSTINLDK.[S]	TMT6plex [A]	B6T2V3	B6T2V3 [66-89]	3640.06	138.5	185.3	113.7	162.5	1.337	1.4292
[M].EGVETFDIDLKEQK.[V]	TMT6plex [E]	B6SHX8	B6SHX8 [30-43]	2338.31	145.1	193.9	131.7	129.3	1.337	0.981777
[G].ASSSAVVGVLDTGLYPIGRSSFA.[A]	1xTMT6plex [N-Term]	A0A1D6HM49	A0A1D6HM49 [139-161]	2483.33	131.1	175.7	112.9	180.3	1.34	1.59699
[K].VNYAGVSTNNYALDEILEVK.[-]	1xTMT6plex [V/K]	B6TH55	B6TH55 [120-139]	2670.44	128.6	172.6	134.4	164.3	1.342	1.22247
[D].AVGLVRPVSVAFEVITGFR.[L]	1xTMT6plex [N-Term]	B4F9B5	B4F9B5 [268-286]	2246.32	133	179.7	119.5	167.8	1.351	1.40418
[L].VSIGGLNPDVNKKLSAGIASILESK.[L]	TMT6plex [V]	B6TSN0	B6TSN0 [64-88]	3427.07	129.9	175.8	145	149.3	1.353	1.02966
[S].AIAAGVEKL.[L]	1xTMT6plex [A/K]	C0PBS1	C0PBS1 [197-205]	1329.85	122.6	166.5	143.1	167.8	1.357	1.17261
[V].RLVLPGELAKHAVSEGTKAVTKFTSS.[-]	TMT6plex [R]	A0A1D6PKZ8	A0A1D6PKZ8 [213-238]	3643.17	125.5	171.3	97.1	206.1	1.365	2.12255
[N].GKEYALSDVIDTIK.[H]	TMT6plex [G]	A0A1D6N4Q6	A0A1D6N4Q6 [259-272]	2239.32	143.7	196.9	125.9	133.5	1.37	1.06037
[R].GGSGKVVDSGPNDHIF.[V]	1xTMT6plex [G/K]	B4FAJ3	B4FAJ3 [142-157]	2044.09	141.4	194.1	126.9	137.6	1.373	1.08432
[R].IDDAVYRILRVKF.[T]	1xTMT6plex [I/K]	A0A1D6L4E9	A0A1D6L4E9 [398-410]	2066.25	126.7	174.9	144.5	153.9	1.381	1.06505
[G].AEDELKDAVGLVRPVSVAF.[E]	1xTMT6plex [A/K]	B4F9B5	B4F9B5 [261-279]	2473.41	130.1	180.9	121.7	167.3	1.39	1.37469
[-].MIYDVNSPLF.[R]	1xTMT6plex [N-Term]; 1xOxidation [M1]	B6SM71	B6SM71 [1-10]	1443.74	137.1	190.5	120.6	151.8	1.39	1.25871
[L].LVLLEEFGGDLPGVKLVTRTA.[-]	1xTMT6plex [L/K]	B6T0D0	B6T0D0 [703-723]	2685.6	130.8	182.9	101.2	185.1	1.398	1.82905
[S].RIDDAVYRILRVKF.[T]	1xTMT6plex [R/K]	A0A1D6L4E9	A0A1D6L4E9 [397-410]	2222.35	136.9	191.5	112.4	159.3	1.399	1.41726
[A].ADEEYVSETKEV.[I]	1xTMT6plex [A/K]	B4FRJ4; B6T2V3	B4FRJ4 [63-74]; B6T2V3 [66-77]	1856.95	144.7	202.5	113.7	139.2	1.4	1.22427
[A].ASRGGPAPAKEEKGLGETIFGFIFKKD.[Q]	TMT6plex [A]	B4FS10	B4FS10 [35-61]	3996.33	142.4	199.5	136.3	121.8	1.401	0.893617
[K].DLAAFVKTVADAGL.[Y]	1xTMT6plex [D/K]	A0A1D6JWI7	A0A1D6JWI7 [134-147]	1849.08	95.8	134.8	161	208.5	1.406	1.29503
[G].MPTYPYLYGDDLVDVLK.[K]	1xTMT6plex [M/K]	B4FAJ3	B4FAJ3 [171-187]	2460.31	133.5	188.3	142.3	135.9	1.41	0.955025
[D].LVLFEHFGGDPSKISF.[V]	1xTMT6plex [L/K]	A0A1D6JWI7	A0A1D6JWI7 [767-782]	2251.25	114.5	162	157	166.4	1.415	1.05987
[V].ALPAGGRGDEEELQKENIKNA.[A]	TMT6plex [A]	B6T3B2	B6T3B2 [255-275]	2926.62	152.4	217	138.7	91.9	1.424	0.662581
[K].VTFLDDAQVKKLKSVLGGSG.[-]	TMT6plex [V]	Q6TM44	Q6TM44 [193-212]	2978.81	134.6	191.8	119.6	154	1.425	1.28763
[K].YFAATKDALGDVLAKLG.[-]	TMT6plex [Y]	B6TI20	B6TI20 [201-217]	2440.44	152.8	218.2	111	118.1	1.428	1.06396
[A].QEVLLGAGDGGLVFEPSQFTVKAG.[D]	1xTMT6plex [Q/K]	B4FCL1	B4FCL1 [59-82]	2877.58	125.6	179.9	117.8	176.7	1.432	1.5
[R].LVLPGELAKHAVSEGTKAVTKFTSS.[-]	TMT6plex [L]	A0A1D6PKZ8	A0A1D6PKZ8 [214-238]	3487.07	117.6	169.8	140.1	172.5	1.443	1.23126
[L].AAAGLGHIK.[V]	1xTMT6plex [A/K]	B6T391	B6T391 [144-152]	1295.82	126	181.9	99.3	192.8	1.444	1.94159
[R].FNKVNYAGVSTNNYALDEILEVK.[-]	TMT6plex [F]	B6TH55	B6TH55 [117-139]	3288.81	135.1	196	126.6	142.3	1.451	1.12401
[V].LPGELAKHAVSEGTKAVTKFTSA.[-]	TMT6plex [L]	B6SHU4	B6SHU4 [128-150]	3258.92	115	169.8	155.2	160	1.477	1.03093
[K].YFAATKDALGDVLAKL.[AG]	TMT6plex [Y]	A0A1D6EXK9; B6TI20	A0A1D6EXK9 [200-215]; B6TI20 [201-216]	2383.42	143.2	213.3	101.7	141.9	1.489	1.39528
[L].LVLLEEFGGDLPGVK.[L]	1xTMT6plex [L/K]	B6T0D0	B6T0D0 [703-717]	2044.21	129.7	193.6	121.6	155.1	1.492	1.27549
[S].ASITGVSVKGLK.[G]	TMT6plex [A]	B8A1H0	B8A1H0 [199-210]	1847.19	112.7	168.5	126.5	192.3	1.494	1.52016
[G].AVPKSTLTTLIDKYIGSSS.[-]	TMT6plex [A]	K7TXW7	K7TXW7 [156-174]	2668.57	117.3	175.5	123.3	184	1.496	1.4923
[S].FAHTIKALEPFFS.[A]	1xTMT6plex [F/K]	P49133	P49133 [198-210]	1966.12	119.2	179	136	165.7	1.502	1.21838
[R].AKANSLAQLGKYTSD.[G]	TMT6plex [A]	B4FTI5	B4FTI5 [357-371]	2254.3	121.5	184.2	113.6	180.6	1.516	1.58979
[A].AYGEAANVFGKTKKNTDFISYVGDGFKLLIPS.[K]	TMT6plex [A]	A0A1D6F9C2	A0A1D6F9C2 [73-104]	4596.61	137.6	208.7	95.7	158	1.517	1.65099
[R].AKANSLAQLGKYTSDG.[E]	TMT6plex [A]	B4FTI5	B4FTI5 [357-372]	2311.32	122.4	186.4	116.1	175.1	1.523	1.50818
[A].TIFDEYLEKSKANKELNDKK.[R]	TMT6plex [T]	B4FAC2	B4FAC2 [61-80]	3788.24	129.7	203.7	153.6	113.1	1.57	0.736328
[D].AFPAGADVLEKAFAAASL.[Y]	1xTMT6plex [A/K]	B4F9I1	B4F9I1 [358-375]	2207.25	96.4	153.1	159.1	191.4	1.587	1.20302
[D].VVVVNDSGGVRNASHLLK.[Y]	1xTMT6plex [V/K]	B4F8L7	B4F8L7 [111-128]	2322.37	124.3	200.8	139.5	135.4	1.616	0.970609
[V].LPGELAKHAVSEGTKAVTKFTSS.[-]	TMT6plex [L]	A0A1D6PKZ8	A0A1D6PKZ8 [216-238]	3274.92	102.7	166.6	154.4	176.3	1.622	1.14184
[K].APDFATIINSVTAKKVAA.[-]	TMT6plex [A]	B4F820	B4F820 [287-304]	2504.51	123	200.3	118.1	158.6	1.629	1.34293
[A].LADFAVVIRGLK.[R]	1xTMT6plex [L/K]	B4F9I1	B4F9I1 [197-208]	1760.12	118	192.4	149.4	140.1	1.63	0.937751
[D].ALDVANKIGII.[-]	1xTMT6plex [A/K]	B6TN30	B6TN30 [172-182]	1585.01	110.8	182.3	168.4	138.5	1.646	0.822447
[K].TAPINIGLAAFEVIDEIK.[A]	1xTMT6plex [T/K]	B4F8D7	B4F8D7 [102-119]	2372.38	107.1	181.3	139.9	171.7	1.693	1.22731
[N].YVVPVRLGTPAERF.[T]	1xTMT6plex [N-Term]	A0A1D6LRY4	A0A1D6LRY4 [161-174]	1833.06	111.9	193.3	155.2	139.6	1.727	0.899485
[D].YFGLIEGQVREKTE.[E]	1xTMT6plex [Y/K]	B6SQD9	B6SQD9 [92-105]	2127.19	108.2	192.5	168.5	130.9	1.78	0.776855
[G].SYDDVEEIKALYAEQAKSSSASS.[-]	TMT6plex [S]	B4FUG5	B4FUG5 [323-345]	3165.64	102.6	183.4	122.8	191.1	1.787	1.55619
[A].ADEEYVSETKEVIGKVRSTINLDKSDPSVADAVAEL.[R]	TMT6plex [A]	B6T2V3	B6T2V3 [66-101]	4794.61	138	253.6	67	141.4	1.838	2.11045
[AS].AVLEYLAAEVLE.[L]	1xTMT6plex [N-Term]	B6T0Q2	B6T0Q2 [65-76]	1548.87	90.4	175.2	165.8	168.6	1.939	1.01689
[G].GFNLGGLGGLFAKKSS.[-]	TMT6plex [G]	B4FS10	B4FS10 [102-117]	2240.34	124	242.2	90.9	142.8	1.954	1.57096
[K].GLGETIFGFIFKKD.[Q]	TMT6plex [G]	B4FS10	B4FS10 [48-61]	2259.34	96.3	193.4	132	178.3	2.009	1.35076
[R].AKANSLAQLGKY.[T]	TMT6plex [A]	B4FTI5	B4FTI5 [357-368]	1951.19	96.5	195.1	131.7	176.7	2.022	1.34169
[L].LVLLEEFGGDLPGVKLVT.[R]	1xTMT6plex [L/K]	B6T0D0	B6T0D0 [703-720]	2357.41	78	160	150	212	2.053	1.41333
[G].GPVDPSKLVVELGPMEIRTFIVSFDHIS.[D]	1xTMT6plex [G/K]; 1xOxidation [M15]	A0A1D6F5T1	A0A1D6F5T1 [1243-1270]	3556.95	100.5	206.6	44	248.8	2.057	5.65455
[SE].AKGEPFPSDPK.[KR]	TMT6plex [A]	B7ZYP6	B7ZYP6 [289-299]	1860.08	83.5	174.9	97.1	244.5	2.094	2.51802
[G].GLGGLFAKKSS.[-]	TMT6plex [G]	B4FS10	B4FS10 [107-117]	1752.1	93.1	202.9	91.9	212.1	2.178	2.30794
[VF].AEFISTLIF.[V]	1xTMT6plex [N-Term]	B6SKR6	B6SKR6 [25-33]	1269.73	86.4	197.1	143.3	173.1	2.281	1.20796
[D].FALFANNLPSAVVEKVTFLD.[D]	1xTMT6plex [F/K]	Q6TM44	Q6TM44 [178-197]	2653.5	71.3	197.4	114.8	216.6	2.769	1.88676
[G].AEDELKDAVGLVRPVSVAFEVITG.[F]	1xTMT6plex [A/K]	B4F9B5	B4F9B5 [261-284]	2972.67	63.1	218.1	117.7	201.1	3.457	1.70858
[L].AAVFAVTATTAGSAK.[A]	1xTMT6plex [A/K]			1824.06						#VALUE!
[T].AIVFVNTRNKVDYIVKNLEKVGRC.[R]	TMT6plex [A]	Q9FZ92	Q9FZ92 [474-497]	3695.2						#VALUE!

## Sheet: Table S3 List of peps in S2
		Supplementary Table S3: List of peptides identified in S2
Checked	Confidence	Annotated Sequence	Master Protein Accessions	Positions in Master Proteins	# Missed Cleavages	Theo. MH+ [Da]	Abundance Ratio: (F12, 131) / (F12, 128)	Abundances (Scaled): F12: 126, Blank, n/a	Abundances (Scaled): F12: 127, Blank, n/a	Abundances IF5d- 128	Abundances CK5d-129	Abundances IF1d-130	Abundances CK1d-131	Quan Info	XCorr Sequest HT	Confidence Sequest HT	Percolator q-Value Sequest HT	Percolator PEP Sequest HT									IF5d/CK5d(128/129)	IF1d/CK1d(130/131)
FALSE	High	[H].GAYLAGIDSANILINYIFKN.[E]	A0A1D6JSI0	A0A1D6JSI0 [331-350]	0	2628.48	0.419			220.5	165.4	121.7	92.5	Unique	3.31	High	0	0.01024									1.33313	1.31568
FALSE	High	[F].YIAGESYAGVYVPT.[L]	B6TDA5	B6TDA5 [187-200]	0	1718.88	0.823			172.8	126.6	158.4	142.2	Unique	2.25	High	0	0.002366									1.36493	1.11392
FALSE	High	[M].FVGVGEASF.[I]	B6U8S7	B6U8S7 [223-231]	0	1141.61	0.832			171.6	156	129.6	142.8	Unique	1.62	High	0	0.04184									1.1	0.907563
FALSE	High	[L].AVGTTASLIGTSVTNAALK.[A]	A0A1D6N0R5	A0A1D6N0R5 [302-320]	0	2233.32	0.91			154.5	132.7	172.2	140.6	Unique	3.52	High	0	0.009816									1.16428	1.22475
FALSE	High	[S].AYIQEFQKLA.[T]	A0A096T3A1	A0A096T3A1 [616-625]	0	1668.97	0.984			149.8	134.6	168.3	147.3	Unique	2.19	High	0	0.06893									1.11293	1.14257
FALSE	High	[K].GDAVAAVRFLLR.[-]	B6THW6	B6THW6 [116-127]	0	1516.92	1.101			131	122.2	202.6	144.2	Unique	3.01	High	0	0.001005									1.07201	1.40499
FALSE	High	[G].GGIYTKAADVGADLVG.[K]	A0A1D6QRV4	A0A1D6QRV4 [338-353]	0	1965.11	0.853			166.3	132.9	158.9	141.9	Unique	2.57	High	0	0.02478									1.25132	1.1198
FALSE	High	[S].AVKPLAVYSVDKVL.[L]	B4FB81	B4FB81 [170-183]	0	2189.39	1.273			115.6	183.1	154.1	147.1	Unique	3.31	High	0	0.01079									0.631349	1.04759
FALSE	High	[T].VKTIKIGAPPPPSGGLPGTLNSDQARDFDLPLK.[E]	A0A1D6EXK9; B6TI20	A0A1D6EXK9 [70-102]; B6TI20 [71-103]	0	4316.52	1.013			126.3	134.4	211.3	127.9	Not Unique	3.79	High	0	0.02342									0.939732	1.65207
FALSE	High	[D].TVYAFGDGLSYTS.[F]	A0A1D6JFG2	A0A1D6JFG2 [630-642]	0	1609.79	0.64			217.6	126.8	116.3	139.4	Unique	1.83	High	0	0.00919									1.71609	0.83429
FALSE	High	[F].LGSISAMQFIQR.[-]	P69523	P69523 [28-39]	0	1579.88	0.899			153.2	138.5	170.6	137.7	Unique	1.57	High	0	0.01628									1.10614	1.23893
FALSE	High	[C].AIAIEPYYPVM.[-]	K7VRR0	K7VRR0 [288-298]	0	1495.81	0.822			169.7	124.7	166.1	139.5	Unique	2.44	High	0	0.03104									1.36087	1.19068
FALSE	High	[C].AIAIEPYYPVM.[-]	K7VRR0	K7VRR0 [288-298]	0	1511.8	0.569			210.3	134.8	135.2	119.7	Unique	3.09	High	0	0.01556									1.56009	1.12949
FALSE	High	[L].ALLAGVTAAAGAKVGPAAA.[A]	A0A1D6HS38	A0A1D6HS38 [99-117]	0	2038.24	1.075			154.7	133.5	145.4	166.3	Unique	5.52	High	0	9.357e-05									1.1588	0.874324
FALSE	High	[A].AYGEAANVFGKTKKNTDFISYVGD.[G]	A0A1D6F9C2	A0A1D6F9C2 [73-96]	0	3511.92	1.107			133.6	170.7	147.8	147.9	Unique	2.66	High	0	0.05876									0.78266	0.999324
FALSE	High	[G].AEDELKDAVGLV.[R]	B4F9B5	B4F9B5 [261-272]	0	1716.98	1.958			103.4	149.1	145.1	202.4	Unique	2.87	High	0	0.06805									0.693494	0.716897
FALSE	High	[Q].GAAPDLALLAPLR.[S]	C0PHM2	C0PHM2 [100-112]	0	1506.92	1.133			144.4	140.7	151.2	163.6	Unique	3.19	High	0	0.01077									1.0263	0.924205
FALSE	High	[XK].KPQERADLIAYLKEATA.[-]	B6SKR4	B6SKR4 [96-112]	0	2604.53	0.882			155.8	156.8	150.1	137.4	Unique	4.2	High	0	0.004692									0.993622	1.09243
FALSE	High	[D].AQLDATYFAMEKLGTS.[R]	A0A1D6IE31	A0A1D6IE31 [244-259]	0	2220.16	0.841			165.7	148.9	146.1	139.3	Unique	3.37	High	0	0.01507									1.11283	1.04882
FALSE	High	[Q].GLIHFQLNNGKTPAVAIA.[A]	A0A1D6DZA4	A0A1D6DZA4 [157-174]	0	2322.37	0.766			169.7	133.5	166.7	130.1	Unique	2.37	High	0	0.03908									1.27116	1.28132
FALSE	High	[A].GAFPDVSPLPALR.[F]	C0PHM2	C0PHM2 [126-138]	0	1568.9	1.093			139.3	138.1	170.4	152.2	Unique	1.85	High	0	0.04557									1.00869	1.11958
FALSE	High	[GRL].IADDPEAFAELK.[V]	B4FQ80	B4FQ80 [200-211]	0	1776.98	1.36			137.2	167.7	108.5	186.6	Unique	2.05	High	0	0.04703									0.818128	0.581458
FALSE	High	[R].AALVGGVAAF.[A]	B6SQB3	B6SQB3 [11-20]	0	1104.66	1.133			159.5	154.7	105.2	180.7	Unique	2.14	High	0	0.05324									1.03103	0.58218
FALSE	High	[L].APHSFTAFDLALAEPK.[L]	A0A1D6NQF1	A0A1D6NQF1 [669-684]	0	2173.21	0.93			152.8	125.7	179.3	142.1	Unique	3.31	High	0	0.004141									1.21559	1.26179
FALSE	High	[R].LKAKGIEPDFGLYGLK.[A]	B6SSH9	B6SSH9 [151-166]	0	2665.65	0.84			168.1	223.5	67.2	141.2	Unique	4.68	High	0	0.0001351									0.752125	0.475921
FALSE	High	[L].ALLAGVAAVGAKASPAAA.[A]	A0A1D6F9C2	A0A1D6F9C2 [55-72]	0	1967.21	0.986			162.6	137.2	140.1	160.2	Unique	3.54	High	0	0.002342									1.18513	0.874532
FALSE	High	[S].AKDIFEENYKELIK.[W]	A0A1D6HFC5	A0A1D6HFC5 [1326-1339]	0	2656.57	1.536			111.9	144.1	172.1	171.9	Unique	2.57	High	0	0.01228									0.776544	1.00116
FALSE	High	[D].TITFKNNAGFPHNVVFDEDEVPSGVDASK.[I]	B4FCL1	B4FCL1 [84-112]	0	3822	0.745			165.7	144.4	166.6	123.4	Unique	3.93	High	0	0.01404									1.14751	1.35008
FALSE	High	[E].YLNAPGETYSVTLT.[V]	B4FCL1	B4FCL1 [118-131]	0	1757.92	0.831			160.4	133.6	172.7	133.3	Unique	1.86	High	0	0.05531									1.2006	1.29557
FALSE	High	[M].ALAVDVSRFEGVPMAPPD.[P]	A0A1D6HNF9	A0A1D6HNF9 [62-79]	0	2116.09	0.918			153.7	129.6	175.6	141.1	Unique	1.98	High	0	0.02364									1.18596	1.24451
FALSE	High	[D].AQLDATYFAMEKLG.[T]	A0A1D6IE31	A0A1D6IE31 [244-257]	0	2016.09	0.757			172.9	133.3	162.9	130.9	Unique	1.7	High	0	0.02034									1.29707	1.24446
FALSE	High	[D].AQLDATYFAMEKLG.[T]	A0A1D6IE31	A0A1D6IE31 [244-257]	0	2032.08	0.978			175.3	150.8	102.4	171.4	Unique	4.15	High	0	0.006035									1.16247	0.597433
FALSE	High	[K].AKGIEPDFGLYGLKA.[I]	B6SSH9	B6SSH9 [153-167]	0	2266.34	0.687			173.6	193.7	113.3	119.4	Unique	4.01	High	0	0.001439									0.896231	0.948911
FALSE	High	[D].AAPNGSLGGFDVID.[T]	B4F7T9	B4F7T9 [113-126]	0	1561.81	0.875			159	137.2	164.6	139.2	Unique	2.23	High	0	0.01316									1.15889	1.18247
FALSE	High	[S].VAIEAGGRAFQLY.[N]	A0A1D6JG12	A0A1D6JG12 [268-280]	0	1623.91	1.027			150.3	132.7	162.7	154.4	Unique	3.12	High	0	0.01191									1.13263	1.05376
FALSE	High	[N].GKEYALSDVIDTIK.[H]	A0A1D6N4Q6	A0A1D6N4Q6 [259-272]	0	2239.32	1.145			142.1	127.7	167.4	162.8	Unique	3.77	High	0	0.001043									1.11276	1.02826
FALSE	High	[T].SFDLLLEPSK.[H]	A0A1D6F4L9	A0A1D6F4L9 [706-715]	0	1606.95	1.789			109.2	173.2	122.4	195.3	Unique	3.25	High	0	0.01398									0.630485	0.626728
FALSE	High	[A].QEVLLGAGDGGLVFEPSQFTVKAGD.[T]	B4FCL1	B4FCL1 [59-83]	0	2992.6	0.68			168.1	135.6	182	114.3	Unique	7.26	High	0	6.777e-08									1.23968	1.5923
FALSE	High	[A].GIDSANILINY.[I]	A0A1D6JSI0	A0A1D6JSI0 [336-346]	0	1421.78	1.032			141.9	164.6	147	146.5	Unique	2.78	High	0	0.0342									0.86209	1.00341
FALSE	High	[F].IVGPIPVDDGNGKEVATEIVTNM.[V]	A0A1D6F5T1	A0A1D6F5T1 [953-975]	0	2842.53	0.838			164.9	127.7	169.3	138.1	Unique	3.44	High	0	0.0009644									1.29131	1.22592
FALSE	High	[N].GKEYALSDVIDTIKHAFG.[G]	A0A1D6N4Q6	A0A1D6N4Q6 [259-276]	0	2651.5	0.774			135.5	129.2	230.3	105	Unique	3.14	High	0	0.0007896									1.04876	2.19333
FALSE	High	[T].LIKSFLTGSPMPVQ.[S]	B6TQW0	B6TQW0 [454-467]	0	1992.16	0.915			154.1	157.3	147.6	141	Unique	2.63	High	0	0.009139									0.979657	1.04681
FALSE	High	[Q].KAVANQPVSVAIEAAGTAFQ.[L]	O22500	O22500 [257-276]	0	2430.38	0.785			168.7	135.9	162.9	132.5	Unique	2.42	High	0	0.05768									1.24135	1.22943
FALSE	High	[A].DDDSGIYYQLALM.[W]	B6SSH9	B6SSH9 [24-36]	0	1748.83	0.717			185	125.2	157.2	132.7	Unique	2.26	High	0	0.00587									1.47764	1.18463
FALSE	High	[S].AVGDVAAEGNTYLIAGAV.[A]	B6TQK0	B6TQK0 [54-71]	0	1920.03	0.762			169.3	129.7	171.9	129.1	Unique	2	High	0	0.02023									1.30532	1.33153
FALSE	High	[G].APPPPSGGLPGTLNSDQARDFDLPLKERFY.[L]	A0A1D6EXK9; B6TI20	A0A1D6EXK9 [77-106]; B6TI20 [78-107]	0	3713.97	1.192			141.2	138	152.6	168.2	Not Unique	3.07	High	0	0.01308									1.02319	0.907253
FALSE	High	[I].AYSGDGFKLLIPS.[K]	A0A1D6HS38	A0A1D6HS38 [137-149]	0	1826.05	1.114			134.3	153	163.1	149.6	Unique	1.98	High	0	0.03187									0.877778	1.09024
FALSE	High	[F].FYGSYSGLGSSL.[-]	A0A059Q6P3	A0A059Q6P3 [29-40]	0	1466.74	0.956			149.1	133.2	175.1	142.6	Unique	2.29	High	0	0.01204									1.11937	1.22791
FALSE	High	[S].VAFEVITGFR.[L]	B4F9B5	B4F9B5 [277-286]	0	1367.79	2.094			92.5	155.3	158.6	193.7	Unique	2.99	High	0.002271	0.1047									0.595621	0.818792
FALSE	High	[F].LISAGGNDFSAFSE.[M]	B6TJQ3	B6TJQ3 [175-188]	0	1643.81	0.851			156.3	140	170.8	133	Unique	2.5	High	0	0.006848									1.11643	1.28421
FALSE	High	[L].AEAGEVVHDLPGGLRAYVSGAASSSRAVVLASD.[V]	Q9ZT66	Q9ZT66 [44-76]	0	3440.8	0.648			195.8	139.6	137.8	126.8	Unique	3.76	High	0	0.05819									1.40258	1.08675
FALSE	High	[L].AEAGEVVHDLPGGLRAYVSGAASSSRAVVLA.[S]	Q9ZT66	Q9ZT66 [44-74]	0	3238.74	0.796			161.7	127	182.7	128.6	Unique	5.49	High	0	0.0001072									1.27323	1.42068
FALSE	High	[N].NYALDEVLEVK.[-]	B6TEI9	B6TEI9 [126-136]	0	1751	0.936			153.4	134.8	168.2	143.6	Unique	3.5	High	0	0.001181									1.13798	1.17131
FALSE	High	[D].ALDVANKIGII.[-]	B6TN30	B6TN30 [172-182]	0	1585.01	1.343			118.3	157.3	165.5	158.9	Unique	3.13	High	0	0.03742									0.752066	1.04154
FALSE	High	[D].ALAFASEALA.[A]	B4F7Y5	B4F7Y5 [103-112]	0	1192.68	0.708			192.3	124.9	146.7	136.1	Unique	2.58	High	0	0.02397									1.53963	1.07788
FALSE	High	[G].GFLSTFDETAQ.[-]	B6SUD2	B6SUD2 [119-129]	0	1444.72	0.811			161.3	143.2	164.8	130.8	Unique	3.2	High	0	0.002408									1.1264	1.25994
FALSE	High	[F].NKVNYAGVSTNNYALDEVLEVK.[-]	B6TEI9	B6TEI9 [115-136]	0	3127.72	0.742			180.4	120.1	165.6	133.8	Unique	2.57	High	0	0.02323									1.50208	1.23767
FALSE	High	[A].AALVSAFASKGLD.[S]	A0A1D6H658	A0A1D6H658 [169-181]	0	1708	1.051			143.5	195.8	109.9	150.8	Unique	3.45	High	0	0.003355									0.732891	0.72878
FALSE	High	[M].YADFYSAVYD.[M]	C0PBS1	C0PBS1 [277-286]	0	1442.67	0.767			173.8	136.9	156	133.3	Unique	1.9	High	0	0.02562									1.26954	1.17029
FALSE	High	[A].SAYADELVKTAKTIA.[S]	B4FTI5	B4FTI5 [39-53]	0	2268.34	0.473			199.4	112	194.4	94.3	Unique	1.99	High	0	0.007865									1.78036	2.06151
FALSE	High	[A].GTGFLDLGPGAPAANARLTPML.[V]	A0A1D6LRY4	A0A1D6LRY4 [316-337]	0	2385.28	0.983			147.9	126.2	180.5	145.4	Unique	2.83	High	0	0.007907									1.17195	1.2414
FALSE	High	[M].AVYKVKLVGPEGEEHEFDAPDDAYILD.[A]	P27788	P27788 [56-82]	0	3706.95	0.63			172.9	177	141.1	109	Unique	4.54	High	0	0.00105									0.976836	1.2945
FALSE	High	[L].AAFEVIDEIK.[A]	B4F8D7	B4F8D7 [110-119]	0	1592.93	0.964			145.5	132.8	181.5	140.2	Unique	3.15	High	0	0.005254									1.09563	1.29458
FALSE	High	[N].KVNYAGVSTNNYALDEVLEVK.[-]	B6TEI9	B6TEI9 [116-136]	0	3013.68	0.981			137.7	129	198.3	135	Unique	7.18	High	0	2.491e-07									1.06744	1.46889
FALSE	High	[W].GVIFYGGYKL.[F]	B6T180	B6T180 [68-77]	0	1574.93	0.72			161.1	197.4	125.4	116	Unique	2.97	High	0	0.02612									0.816109	1.08103
FALSE	High	[D].TITFKNNAGFPHNVVFDEDEVPSGVDASKISQEE.[Y]	B4FCL1	B4FCL1 [84-117]	0	4408.26	0.735			171.5	122.2	180.3	126	Unique	3.1	High	0	0.02504									1.40344	1.43095
FALSE	High	[G].IVGAVVAVSNFDPVKRA.[-]	B6T0I2	B6T0I2 [106-122]	0	2200.32	0.914			147.2	157	161.2	134.6	Unique	3.94	High	0	6.657e-06									0.93758	1.19762
FALSE	High	[A].IEAAGTAFQLYS.[S]	O22500	O22500 [268-279]	0	1499.79	0.881			158.8	124.3	177.1	139.8	Unique	2.43	High	0	0.005288									1.27755	1.26681
FALSE	High	[A].TIFDEYLEK.[S]	B4FAC2	B4FAC2 [61-69]	0	1615.9	1.002			148.2	135.1	168.3	148.5	Unique	1.8	High	0	0.07068									1.09697	1.13333
FALSE	High	[E].AISAQDVETTVLSRLH.[R]	B6ST04	B6ST04 [496-511]	0	1969.09	0.723			190.4	143.1	128.8	137.7	Unique	6.31	High	0	4.012e-05									1.33054	0.935367
FALSE	High	[D].EAIAYAEGLKLG.[G]	B6TV55	B6TV55 [127-138]	0	1692.99	0.931			148.7	169.7	143.1	138.5	Unique	2.37	High	0	0.005464									0.876252	1.03321
FALSE	High	[A].KGIEPDFGLYGLK.[A]	B6SSH9	B6SSH9 [154-166]	0	2124.27	0.666			196.3	161.4	111.6	130.7	Unique	4.09	High	0	0.0003706									1.21623	0.853864
FALSE	High	[K].AKGIEPDFGLYGLK.[A]	B6SSH9	B6SSH9 [153-166]	0	2195.3	0.968			164.7	205.7	70.3	159.3	Unique	5.31	High	0	2.468e-06									0.800681	0.441306
FALSE	High	[K].LSVLGLEGTGK.[D]	A0A1D6MM31	A0A1D6MM31 [850-860]	0	1531.95	1.173			141	147.1	146.5	165.4	Unique	3.07	High	0	0.0253									0.958532	0.885732
FALSE	High	[A].KVIHDNFGIIEGLM.[T]	A0A1D6LER3	A0A1D6LER3 [164-177]	0	2060.16	1.012			152.1	127.8	166.1	154	Unique	1.97	High	0	0.01467									1.19014	1.07857
FALSE	High	[A].TIFDEYLEKSKANKELNDKK.[R]	B4FAC2	B4FAC2 [61-80]	0	3788.24	1.292			105.1	167.3	191.8	135.8	Unique	2.07	High	0	0.0409									0.628213	1.41237
FALSE	High	[D].GVVSRAADAQRDLPDSTFTVSEL.[I]	B4F8D7	B4F8D7 [163-185]	0	2663.38	1.008			140.9	152.8	164.3	142	Unique	2.43	High	0	0.003573									0.92212	1.15704
FALSE	High	[S].AVLGFGGIYHA.[L]	A0A172FJB6	A0A172FJB6 [123-133]	0	1333.75	1.174			130.6	143.5	172.5	153.4	Unique	2.46	High	0	0.007839									0.910105	1.12451
FALSE	High	[V].SGTDSGVAFFLH.[F]	A0A1D6M373	A0A1D6M373 [974-985]	0	1466.75	1.095			147.1	136.1	155.9	161	Unique	2.62	High	0	0.01449									1.08082	0.968323
FALSE	High	[R].ATAGEAVTEEAPKGFVAPQLD.[P]	A0A1D6GF65	A0A1D6GF65 [82-102]	0	2559.37	1.151			139.4	152.7	147.3	160.5	Unique	2.86	High	0	0.01102									0.912901	0.917757
FALSE	High	[G].AEDELKDAVGLVRP.[V]	B4F9B5	B4F9B5 [261-274]	0	1970.13	1.125			146.6	134.6	154	164.9	Unique	1.92	High	0	0.04897									1.08915	0.933899
FALSE	High	[M].APLKLYGMPLSPNVVRVA.[T]	P04907	P04907 [2-19]	0	2399.42	1.016			150.3	161.2	135.8	152.7	Unique	3.23	High	0	0.03951									0.932382	0.889325
FALSE	High	[K].ASSDDSSAASGDELIADLK.[A]	B4FR11	B4FR11 [56-74]	0	2310.17	1.183			131.5	165.3	147.7	155.5	Unique	4.45	High	0	0.0005471									0.795523	0.949839
FALSE	High	[A].ADEEYVSETKEVIGKVRSTIGLD.[K]	B4FRJ4	B4FRJ4 [63-85]	0	3225.78	0.768			134.8	161.1	200.7	103.5	Unique	2.82	High	0	0.02242									0.836747	1.93913
FALSE	High	[K].AASEDTSASGDELIEDLK.[A]	B6TCN7	B6TCN7 [48-65]	0	2309.18	1.077			136	186.2	131.3	146.5	Unique	2.57	High	0	0.009531									0.730397	0.896246
FALSE	High	[L].ISAGGNDFSAFSE.[M]	B6TJQ3	B6TJQ3 [176-188]	0	1530.73	0.791			183.4	146	125.5	145.1	Unique	2.36	High	0	0.002617									1.25616	0.864921
FALSE	High	[T].AFDLALAEPK.[L]	A0A1D6NQF1	A0A1D6NQF1 [675-684]	0	1532.91	1.218			140.9	150.1	137.3	171.7	Unique	3.03	High	0	0.04312									0.938708	0.799651
FALSE	High	[A].DDDSGIYYQL.[A]	B6SSH9	B6SSH9 [24-33]	0	1417.67	0.996			159.9	150	130.9	159.2	Unique	1.83	High	0	0.05707									1.066	0.822236
FALSE	High	[D].GVHFTEAANKFVFD.[Q]	B4FZ87	B4FZ87 [360-373]	0	2040.1	1.01			156.9	139.2	145.3	158.6	Unique	3.08	High	0	0.03196									1.12716	0.916141
FALSE	High	[S].TYVQHIDALYKLG.[A]	B4F7W6; B6TJQ3	B4F7W6 [206-218]; B6TJQ3 [206-218]	0	1979.14	0.959			156.7	158.2	134.9	150.2	Not Unique	4.28	High	0	0.03841									0.990518	0.898136
FALSE	High	[A].ASGDVEMVFLKA.[A]	B4FVG6	B4FVG6 [29-40]	0	1724.97	1.455			137.4	154.3	108.3	199.9	Unique	3.03	High	0	0.003699									0.890473	0.541771
FALSE	High	[A].ADEEYVSETKEVIGKVR.[S]	B4FRJ4; B6T2V3	B4FRJ4 [63-79]; B6T2V3 [66-82]	0	2639.49	1.052			143.8	150.7	154.1	151.4	Not Unique	3.68	High	0	0.0004768									0.954214	1.01783
FALSE	High	[L].KAKGIEPDFGLYGLK.[A]	B6SSH9	B6SSH9 [152-166]	0	2552.56	0.668			186.6	183.5	105.3	124.6	Unique	3.75	High	0	0.006298									1.01689	0.845104
FALSE	High	[A].VGYGVEDGVPY.[W]	B4F9B5	B4F9B5 [312-322]	0	1383.7	0.888			171.1	141.7	135.3	152	Unique	2.59	High	0	0.03231									1.20748	0.890132
FALSE	High	[S].ATSTTDLPASYGVALGTGN.[Y]	A0A1D6LRY4	A0A1D6LRY4 [142-160]	0	2025.03	0.917			162.3	112.8	176.2	148.7	Unique	2.06	High	0	0.01112									1.43883	1.18494
FALSE	High	[VA].AYPTSDVVIETHKEDDLI.[S-]	B1P758	B1P758 [120-137]	0	2503.33	0.87			159.5	112.1	189.5	138.9	Unique	4.62	High	0	0.0001302									1.42284	1.36429
FALSE	High	[F].LDLGPGAPAANARLTPML.[V]	A0A1D6LRY4	A0A1D6LRY4 [320-337]	0	2023.12	0.995			155.1	138.1	152.4	154.4	Unique	3.74	High	0	0.006401									1.1231	0.987047
FALSE	High	[A].ASGDVEMVFLKA.[A]	B4FVG6	B4FVG6 [29-40]	0	1740.96	1.629			136.2	153.5	88.4	222	Unique	2.91	High	0	0.02299									0.887296	0.398198
FALSE	High	[D].LPASYGVALGTGN.[Y]	A0A1D6LRY4	A0A1D6LRY4 [148-160]	0	1448.79	1			156.6	137.2	149.5	156.7	Unique	2.27	High	0	0.03591									1.1414	0.954052
FALSE	High	[D].ELAEAIEIANKKSG.[-]	B4FB80	B4FB80 [188-201]	0	2160.28	0.944			144.8	152	166.4	136.7	Unique	2.08	High	0	0.04811									0.952632	1.21726
FALSE	High	[G].DDLVDVLK.[K]	B6TAL1; A0A1D6NMH3	B6TAL1 [185-192]; A0A1D6NMH3 [180-187]	0	1374.82	1.944			104.7	141.4	150.4	203.5	Not Unique	3.48	High	0	0.04371									0.740453	0.739066
FALSE	High	[R].AASEDTSASGGDELIEDLK.[A]	B4FTJ9	B4FTJ9 [48-66]	0	2366.2	1.012			146.7	169.1	135.8	148.4	Unique	4.15	High	0	0.000402									0.867534	0.915094
FALSE	High	[R].ASTEEAVEAPKGFVAPQLD.[P]	B4FAW3	B4FAW3 [47-65]	0	2417.3	0.801			185.5	115.1	150.8	148.6	Unique	3.81	High	0	0.001147									1.61164	1.0148
FALSE	High	[N].AVAVGNEVFDDPNVD.[K]	A0A1D6IE38	A0A1D6IE38 [113-127]	0	1789.88	0.962			152.8	141.9	158.4	146.9	Unique	1.97	High	0	0.003807									1.07681	1.07828
FALSE	High	[E].AAGTAFQLY.[S]	O22500	O22500 [270-278]	0	1170.64	1.045			158.8	142.2	132.9	166	Unique	2.18	High	0	0.05112									1.11674	0.800602
FALSE	High	[T].SFDLLLEPSKH.[D]	A0A1D6F4L9	A0A1D6F4L9 [706-716]	0	1744	1.659			112	176.5	125.8	185.8	Unique	3.52	High	0	0.01844									0.634561	0.677072
FALSE	High	[L].KELTGKLFSTID.[D]	A0A1D6EXK9; B6TI20	A0A1D6EXK9 [172-183]; B6TI20 [173-184]	0	2039.24	1.002			132.7	191	143.2	133	Not Unique	2.63	High	0	0.02658									0.694764	1.07669
FALSE	High	[A].AYGEAANVFGKTKKNTDFI.[S]	A0A1D6F9C2	A0A1D6F9C2 [73-91]	0	2990.71	1.156			123.6	134.1	199.5	142.8	Unique	3.13	High	0	0.004019									0.9217	1.39706
FALSE	High	[A].AYGEAANVFGKPKASTEYIAYSG.[D]	A0A1D6HS38	A0A1D6HS38 [118-140]	0	3081.65	1.116			126.2	171.4	161.5	140.9	Unique	2.97	High	0	0.001378									0.736289	1.1462
FALSE	High	[R].FAHLYEAGEDKDLSSLA.[S]	A0A1D6F5T1	A0A1D6F5T1 [1175-1191]	0	2324.22	1.151			147.9	133.9	148	170.2	Unique	3.37	High	0	0.002091									1.10456	0.869565
FALSE	High	[E].AVQAASSADSVVLFM.[G]	B4F8R5	B4F8R5 [485-499]	0	1740.9	1.108			149.1	117.3	168.5	165.2	Unique	2.03	High	0	0.01045									1.2711	1.01998
FALSE	High	[D].SIVVHDSEGREIESQLLPIA.[T]	A0A1D6F5T1	A0A1D6F5T1 [756-775]	0	2421.32	0.875			162.9	133.1	161.3	142.6	Unique	1.63	High	0	0.04502									1.22389	1.13114
FALSE	High	[E].AISAQDVETTVL.[S]	B6ST04	B6ST04 [496-507]	0	1475.82	0.736			183	148.3	133.9	134.8	Unique	1.45	High	0	0.02411									1.23399	0.993323
FALSE	High	[N].AISFSGPIAVFV.[S]	A0A1D6DRM5	A0A1D6DRM5 [144-155]	0	1436.84	1.015			155.4	130.2	156.7	157.7	Unique	1.78	High	0	0.04163									1.19355	0.993659
FALSE	High	[K].AASSGGVTSAPVASGQTPPSYVVRAGLGTPVQQL.[L]	B4FMW6	B4FMW6 [59-92]	0	3439.84	0.889			183	107.6	146.7	162.6	Unique	4.11	High	0	0.002319									1.70074	0.902214
FALSE	High	[S].AVGDVAAEGNTYLIA.[G]	B6TQK0	B6TQK0 [54-68]	0	1692.9	1.132			146.3	126	162.2	165.6	Unique	1.71	High	0	0.04734									1.16111	0.979469
FALSE	High	[G].AEDELKDAVGLVRPV.[S]	B4F9B5	B4F9B5 [261-275]	0	2069.2	1.07			138.4	153.7	159.9	148	Unique	1.83	High	0	0.05127									0.900455	1.08041
FALSE	High	[S].AVGDVAAEGNTYLIAGA.[V]	B6TQK0	B6TQK0 [54-70]	0	1820.96	1.14			145.5	122	166.5	166	Unique	2.52	High	0	0.01542									1.19262	1.00301
FALSE	High	[S].VAIEAAGTAFQLY.[S]	O22500	O22500 [266-278]	0	1582.87	0.696			192	125.2	149.2	133.6	Unique	2.88	High	0	0.001817									1.53355	1.11677
FALSE	High	[K].YFAATKDALGDVLAKLG.[-]	B6TI20	B6TI20 [201-217]	0	2440.44	1.01			115.6	122.8	244.8	116.7	Unique	3.57	High	0	0.001071									0.941368	2.09769
FALSE	High	[A].ASGDVEMVFL.[K]	B4FVG6	B4FVG6 [29-38]	0	1312.67	0.916			169.4	159.4	116.1	155.1	Unique	1.9	High	0	0.05379									1.06274	0.748549
FALSE	High	[R].LVLPGELAKHAVSEGTKAVT.[K]	B6SHU4; A0A1D6PKZ8	B6SHU4 [126-145]; A0A1D6PKZ8 [214-233]	0	2707.63	1.176			134.7	151.3	155.5	158.5	Not Unique	4.27	High	0	0.012									0.890284	0.981073
FALSE	High	[A].AEASAFTVGNF.[I]	B8A2X5	B8A2X5 [535-545]	0	1342.68	1.424			125	115.6	181.4	178	Unique	3.19	High	0	0.006746									1.08131	1.0191
FALSE	High	[K].DAVGLVRPVSVAF.[E]	B4F9B5	B4F9B5 [267-279]	0	1558.92	0.764			170.9	159.2	139.3	130.6	Unique	2.34	High	0	0.02358									1.07349	1.06662
FALSE	High	[R].IDGSFPSFSHDGKRIAFVG.[L]	A0A1D6GDM6	A0A1D6GDM6 [388-406]	0	2495.34	1.041			152.7	166	122.4	159	Unique	2.54	High	0	0.02762									0.91988	0.769811
FALSE	High	[A].AYGEAANVFGKPKASTEYIAY.[S]	A0A1D6HS38	A0A1D6HS38 [118-138]	0	2937.6	1.414			112.4	172.4	156.2	159	Unique	4.84	High	0	0.0008781									0.651972	0.98239
FALSE	High	[Q].IEAQTVYGAL.[H]	A0A1D6M4F8	A0A1D6M4F8 [133-142]	0	1293.73	0.883			169.1	131.1	150.5	149.3	Unique	1.88	High	0	0.04267									1.28986	1.00804
FALSE	High	[N].LPAEKPPKEVTAEVQKALS.[-]	C0PM74	C0PM74 [223-241]	0	2951.8	0.988			149.7	162.2	140.2	147.9	Unique	2.88	High	0	0.01768									0.922935	0.947938
FALSE	High	[L].LAYVSASASPDLLPIKKGPQEPPQPGPRGKI.[-]	B4FLT7	B4FLT7 [112-142]	0	4128.44	0.868			170.8	146.6	134.3	148.3	Unique	2.61	High	0	0.00393									1.16508	0.905597
FALSE	High	[G].GFYDAGDAIKFN.[Y]	A0A1D6L383	A0A1D6L383 [159-170]	0	1775.94	1.143			146.5	157.2	129	167.4	Unique	2.23	High	0	0.03579									0.931934	0.770609
FALSE	High	[G].AEDELKDAVGLVRPVS.[V]	B4F9B5	B4F9B5 [261-276]	0	2156.23	1.262			130.3	149.4	155.8	164.5	Unique	2.73	High	0	0.004162									0.872155	0.947112
FALSE	High	[K].AITKVFKSGINATPVIQ.[C]	B6SSH9	B6SSH9 [167-183]	0	2474.53	0.836			168.6	167.2	123.3	141	Unique	2.58	High	0	0.01335									1.00837	0.874468
FALSE	High	[G].ATVENTLFEDGDGANTFRA.[F]	A0A1D6DRM5	A0A1D6DRM5 [217-235]	0	2257.09	1.244			134.3	132.4	166.3	167	Unique	1.96	High	0	0.005666									1.01435	0.995808
FALSE	High	[D].YFGLIEGQVREKTE.[E]	B6SQD9	B6SQD9 [92-105]	0	2127.19	0.834			147.6	176.3	153	123.1	Unique	1.67	High	0	0.01685									0.837209	1.24289
FALSE	High	[T].APKDVPGSYGLPLVG.[A]	C0P4G2	C0P4G2 [11-25]	0	1928.13	0.852			158.7	158.7	147.4	135.2	Unique	3.04	High	0	0.03804									1	1.09024
FALSE	High	[E].AISAQDVETTVLS.[R]	B6ST04	B6ST04 [496-508]	0	1562.85	0.979			144.8	109.8	203.6	141.7	Unique	1.97	High	0	0.05128									1.31876	1.43684
FALSE	High	[Y].HTVFDFGNDRIGFAESA.[-]	C0P7L5	C0P7L5 [493-509]	0	2112.03	0.772			173.6	153.2	139.2	134	Unique	3.36	High	0	0.007599									1.13316	1.03881
FALSE	High	[K].AKGIEPDFGLY.[G]	B6SSH9	B6SSH9 [153-163]	0	1667.94	1.39			133.7	156.9	123.5	185.9	Unique	2.58	High	0	0.005208									0.852135	0.664336
FALSE	High	[D].EAQIVCPNCNGLGKLGQIDK.[-]	B6TQK0	B6TQK0 [115-134]	0	2787.55	1.151			126.9	179.7	147.3	146	Unique	2.39	High	0	0.04908									0.706177	1.0089
FALSE	High	[GA].FEVIDEIK.[A]	B4F8D7	B4F8D7 [112-119]	0	1450.86	1.539			122.2	129.4	160.3	188.1	Unique	2.66	High	0	0.0698									0.944359	0.852206
FALSE	High	[S].EKDYFETALSFR.[RS]	B6SSH9	B6SSH9 [131-142]	0	1964.05	0.901			166.2	186.5	97.6	149.7	Unique	2.25	High	0	0.02053									0.891153	0.651971
FALSE	High	[S].VDEAQISANLIKHGPLA.[I]	B4FX40	B4FX40 [260-276]	0	2234.29	0.773			170.8	143.4	153.9	132	Unique	2.5	High	0	0.03452									1.19107	1.16591
FALSE	High	[M].AFDEAIKDGVNVL.[S]	K7U9N2	K7U9N2 [280-292]	0	1849.05	1.031			159.9	146.6	128.5	164.9	Unique	4.06	High	0	0.04748									1.09072	0.77926
FALSE	High	[K].GLDIETIQQSYTV.[-]	A0A1D6MV33	A0A1D6MV33 [944-956]	0	1695.9	0.855			155.3	126.3	185.7	132.7	Unique	2.02	High	0	0.0403									1.22961	1.3994
FALSE	High	[D].AVGLVRPVSVAFEVITGFR.[L]	B4F9B5	B4F9B5 [268-286]	0	2246.32	0.401			177.3	154	197.5	71.2	Unique	1.77	High	0	0.06497									1.1513	2.77388
FALSE	High	[G].AGDGGLVFEPSQF.[T]	B4FCL1	B4FCL1 [65-77]	0	1552.78	0.774			183.5	142.4	132	142	Unique	2.85	High	0	0.04694									1.28862	0.929577
FALSE	High	[D].LVLFEHFGGDPSKISF.[V]	A0A1D6JWI7	A0A1D6JWI7 [767-782]	0	2251.25	0.552			160.3	161.2	190.1	88.5	Unique	4.77	High	0	0.002086									0.994417	2.14802
FALSE	High	[D].EVRHAGDLGNIVANAEGIAEATIVD.[T]	B1PEY4	B1PEY4 [129-153]	0	2763.45	0.586			175.7	98.4	222.9	103	Unique	3.48	High	0	0.0006322									1.78557	2.16408
FALSE	High	[K].DALGDVLAKLA.[-]	A0A1D6EXK9	A0A1D6EXK9 [206-216]	0	1543.95	0.993			140.7	140.8	178.8	139.7	Unique	2.49	High	0	0.01382									0.99929	1.27989
FALSE	High	[A].AVTPAFVGQFPGVNGLGISAARLD.[I]	Q6TM44	Q6TM44 [70-93]	0	2586.42	0.893			147.2	165.3	156.1	131.4	Unique	5.07	High	0	4.43e-05									0.890502	1.18798
FALSE	High	[A].QEVLLGAGDGGLVFEPSQFTVKA.[G]	B4FCL1	B4FCL1 [59-81]	0	2820.55	0.838			161.5	120.5	182.8	135.3	Unique	4.6	High	0	0.0005491									1.34025	1.35107
FALSE	High	[F].LLLGGGSLL.[A]	B4FLT7	B4FLT7 [104-112]	0	1071.7	0.908		598.3	0.5	0.5	0.3	0.4	Unique	1.9	High	0	0.0379									1	0.75
FALSE	High	[G].ETIFGFIFKKD.[Q]	B4FS10	B4FS10 [51-61]	0	2032.21	0.452			169.6	186.8	166.9	76.6	Unique	1.78	High	0	0.02082									0.907923	2.17885
FALSE	High	[D].TVYAFGDGLSYTSF.[A]	A0A1D6JFG2	A0A1D6JFG2 [630-643]	0	1756.86	0.755			172.1	142.7	155.2	130	Unique	2.44	High	0	0.004378									1.20603	1.19385
FALSE	High	[D].QFATSQAAFFSSF.[A]	B4FKV6	B4FKV6 [299-311]	0	1667.83	0.755			169.7	118.1	184.1	128.1	Unique	1.63	High	0	0.07003									1.43692	1.43716
FALSE	High	[A].AVTPAFVGQFPGVNGLGISAARL.[D]	Q6TM44	Q6TM44 [70-92]	0	2471.4	0.704			190.6	116	159.2	134.2	Unique	5.36	High	0	0.0003586									1.6431	1.18629
FALSE	High	[E].VAFTVYEDFAHYKSGVY.[K]	A0A1D6ICV6	A0A1D6ICV6 [269-285]	0	2454.27	0.78			164.9	138.1	168.3	128.7	Unique	3.71	High	0	0.0002532									1.19406	1.30769
FALSE	High	[A].ADEEYVSETKEVIGKVRSTINLD.[K]	B6T2V3	B6T2V3 [66-88]	0	3282.8	0.676			139.7	187.7	178.1	94.5	Unique	1.97	High	0	0.01848									0.744273	1.88466
FALSE	High	[A].ADKEYLLFREDDILGTLVD.[-]	A0A1D6F2C6	A0A1D6F2C6 [81-99]	0	2683.46	0.429			205	136.3	170.9	87.8	Unique	2.85	High	0	0.01224									1.50404	1.94647
FALSE	High	[D].LAATTIVFLD.[A]	B7ZYG0	B7ZYG0 [382-391]	0	1292.77	0.442			219.7	105	178.1	97.2	Unique	1.62	High	0	0.05156									2.09238	1.8323
FALSE	High	[R].QPLPVVPLF.[E]	B8XPZ2	B8XPZ2 [557-565]	0	1238.77	0.759			171.7	124.6	173.3	130.4	Unique	2	High	0	0.05038									1.37801	1.32899
FALSE	High	[M].GVTKEDVEAAITSALSPSN.[L]	B6SIB6	B6SIB6 [2-20]	0	2347.28	0.811			184.3	131.4	134.8	149.4	Unique	1.82	High	0	0.06935									1.40259	0.902276
FALSE	High	[M].VVEEIAEGVKNL.[T]	A0A1D6MK44	A0A1D6MK44 [2-13]	0	1758.04	1.03			143	179.6	130.2	147.2	Unique	3.68	High	0	0.006735									0.796214	0.884511
FALSE	High	[A].AALERVAEEGAAALYGGAVG.[E]	A0A1D6FEB9	A0A1D6FEB9 [293-312]	0	2104.12	0.715			175.2	128.9	170.6	125.3	Unique	1.97	High	0	0.02506									1.35919	1.36153
FALSE	High	[-R].MKVIAAYLL.[A]	A0A1D6FPC0	A0A1D6FPC0 [24-32]	0	1479.94	0.984			144.2	182.8	131.1	141.9	Unique	2.09	High	0	0.06149									0.78884	0.92389
FALSE	High	[D].AADLIEKLMLEAPPKVV.[-]	B4FDG2	B4FDG2 [124-140]	0	2540.53	0.674			175	131.3	175.7	118	Unique	3.91	High	0	0.01475									1.33283	1.48898
FALSE	High	[A].ADEEYVSETKEVIGKVRSTINLDK.[S]	B6T2V3	B6T2V3 [66-89]	0	3640.06	0.614			130.4	165.3	224.2	80.1	Unique	2.36	High	0	0.01393									0.788869	2.799
FALSE	High	[D].ALFDTSAALVFKD.[R]	A0A1D6LPQ2	A0A1D6LPQ2 [154-166]	0	1856.06	1.108			135.7	149.6	164.4	150.3	Unique	3.16	High	0	0.00298									0.907086	1.09381
FALSE	High	[Q].LTGDASALFGAEKPLNAL.[S]	B6TYX7	B6TYX7 [180-197]	0	2246.28	0.748			167.4	133.8	173.4	125.3	Unique	3.48	High	0	0.03086									1.25112	1.38388
FALSE	High	[W].ITTAPIEDISFVA.[A]	B6T0C0	B6T0C0 [54-66]	0	1605.89	0.676			172	139.2	172.5	116.3	Unique	1.82	High	0	0.01002									1.23563	1.48323
FALSE	High	[E].IYNSSVLLDGILTN.[-]	A0A172FJH6	A0A172FJH6 [60-73]	0	1750.98	0.705			173.5	113.2	191	122.3	Unique	3.1	High	0	0.001673									1.53269	1.56173
FALSE	High	[R].LVLPGELAKHAVSEGTKAVTKFTSS.[-]	A0A1D6PKZ8	A0A1D6PKZ8 [214-238]	0	3487.07	0.505			172.5	164.7	175.8	87.1	Unique	5.46	High	0	3.712e-05									1.04736	2.01837
FALSE	High	[K].APDFATIINSVTAKKVAA.[-]	B4F820	B4F820 [287-304]	0	2504.51	0.704			158.1	127.4	203.1	111.4	Unique	3.88	High	0	0.00012									1.24097	1.82316
FALSE	High	[A].QEVLLGAGDGGLVFEPSQFTVKAG.[D]	B4FCL1	B4FCL1 [59-82]	0	2877.58	0.833			181.2	125.3	142.5	151	Unique	3.08	High	0	0.009325									1.44613	0.943709
FALSE	High	[A].AYGEAANVFGKPKASTEYIAYSGDGFKLLIPS.[K]	A0A1D6HS38	A0A1D6HS38 [118-149]	0	4281.36	0.543			179.4	126.4	196.9	97.4	Unique	2.95	High	0	0.01856									1.4193	2.02156
FALSE	High	[A].QEVLLGAGDGGLVFEPSQFTVK.[A]	B4FCL1	B4FCL1 [59-80]	0	2749.52	0.642			160.3	136.9	200	102.8	Unique	6.89	High	0	4.61e-07									1.17093	1.94553
FALSE	High	[A].AALVSAFASKGLDSRDLVALSGA.[H]	A0A1D6H658	A0A1D6H658 [169-191]	0	2677.53	0.909			139.9	142.9	189.9	127.3	Unique	1.46	High	0	0.06076									0.979006	1.49175
FALSE	High	[A].QEVLLGAGDGGLVF.[E]	B4FCL1	B4FCL1 [59-72]	0	1603.89	1.081			158.2	120.6	150.1	171	Unique	2.93	High	0	0.001301									1.31177	0.877778
FALSE	High	[G].YEAVVYYLAGQ.[Y]	K7TH00	K7TH00 [233-243]	0	1504.79	0.723			179.5	131.8	159	129.8	Unique	2.57	High	0	0.01734									1.36191	1.22496
FALSE	High	[R].VPTPNVSVVDLVINTVK.[T]	B4F8L7	B4F8L7 [318-334]	0	2252.36	0.892			151	109	205.4	134.7	Unique	3.86	High	0	0.01418									1.38532	1.52487
FALSE	High	[Y].YILATSSNGYDPNFF.[-]	B6U534	B6U534 [131-145]	0	1937.95	1.091			160.4	123.9	140.8	174.9	Unique	2.05	High	0	0.003921									1.29459	0.805031
FALSE	High	[A].ADEEYVSETKEVIGKVRSTIGLDKSDPSVAD.[A]	B4FRJ4	B4FRJ4 [63-93]	0	4254.32	0.703			128.4	167	214.4	90.2	Unique	3.18	High	0	0.03986									0.768862	2.37694
FALSE	High	[D].ALAKYFIGSVLSGGGSVPAPQASA.[Q]	A0A1D6L4E9	A0A1D6L4E9 [101-124]	0	2706.52	0.825			160.4	151.7	155.7	132.3	Unique	4.3	High	0	1.536e-05									1.05735	1.17687
FALSE	High	[G].LVRPVSVAFEVITGFR.[L]	B4F9B5	B4F9B5 [271-286]	0	2019.2	0.575			160.5	153.2	194	92.4	Unique	5.26	High	0	2.515e-05									1.04765	2.09957
FALSE	High	[D].ALAKYFIGSVLSGGGSVPAPQ.[A]	A0A1D6L4E9	A0A1D6L4E9 [101-121]	0	2477.42	0.682			185.3	139.2	149.1	126.4	Unique	4.6	High	0	1.202e-05									1.33118	1.17959
FALSE	High	[E].IASFPSFF.[Q]	Q38JE7	Q38JE7 [36-43]	0	1144.62	1.104			159.1	131.1	134.2	175.6	Unique	2.18	High	0	0.06221									1.21358	0.764237
FALSE	High	[E].AEAPAPAATLVLDVAAAAD.[-]	B6TUI7	B6TUI7 [105-123]	0	1966.07	0.856			176.9	155.8	115.8	151.5	Unique	2.65	High	0	0.02907									1.13543	0.764356
FALSE	High	[A].QEVLLGAGDGGLVFEPSQF.[T]	B4FCL1	B4FCL1 [59-77]	0	2192.14	0.595			175.8	117.8	201.9	104.5	Unique	4.93	High	0	7.099e-05									1.49236	1.93206
FALSE	High	[L].LDLTGGVLNF.[C]	B4FX59	B4FX59 [191-200]	0	1277.73	0.855			154.8	144.7	168.1	132.4	Unique	1.86	High	0	0.03398									1.0698	1.26964
FALSE	High	[K].AKGIEPDFGLYGLKAITKVF.[K]	B6SSH9	B6SSH9 [153-172]	0	3083.87	0.309			257.1	199	64.3	79.5	Unique	2.97	High	0	3.834e-05									1.29196	0.808805
FALSE	High	[M].TAGYIVGSLVGSF.[A]	A0A1D6LJT6	A0A1D6LJT6 [2-14]	0	1499.83	0.601			129.3	86	307.1	77.6	Unique	2.46	High	0	0.008072									1.50349	3.95747
FALSE	High	[A].AEASAFTVGNFIDGDL.[W]	B8A2X5	B8A2X5 [535-550]	0	1855.93	1.109			144.4	112.1	183.3	160.2	Unique	3.39	High	0	0.001653									1.28814	1.14419
FALSE	High	[D].ALAKYFIGSVLSGGGSVPAPQA.[S]	A0A1D6L4E9	A0A1D6L4E9 [101-122]	0	2548.45	0.449			203.1	119.6	185.9	91.3	Unique	4.06	High	0	0.0004026									1.69816	2.03614
FALSE	High	[G].VFFYGSYSGLGSSL.[-]	A0A059Q6P3	A0A059Q6P3 [27-40]	0	1712.87	0.655			185.5	118	175	121.5	Unique	2.01	High	0	0.00957									1.57203	1.44033
FALSE	High	[F].FDADLTSADLSDADLRGADLSLANL.[T]	K7VAE7	K7VAE7 [112-136]	0	2808.41	0.428			190.2	100.9	227.5	81.4	Unique	3.85	High	0	0.0008576									1.88503	2.79484
FALSE	High	[K].LTPDYDALDVANKIGII.[-]	B6TN30	B6TN30 [166-182]	0	2289.31	0.936			154.9	132	168.1	145	Unique	4.7	High	0	0.003899									1.17348	1.15931
FALSE	High	[F].LLLGGGSLLAY.[V]	B4FLT7	B4FLT7 [104-114]	0	1305.8	0.547			209.8	137	138.5	114.7	Unique	1.95	High	0	0.01983									1.53139	1.2075
FALSE	High	[S].VAFEVITGFRLY.[K]	B4F9B5	B4F9B5 [277-288]	0	1643.94	0.606			162.7	119.5	219.1	98.7	Unique	2.44	High	0	0.04647									1.36151	2.21986
FALSE	High	[T].EIFGDDSVLQFGGGTLG.[H]	A0A096TUU6	A0A096TUU6 [399-415]	0	1940.98	0.666			165.5	129.8	194.4	110.2	Unique	2.34	High	0	0.03498									1.27504	1.76407
FALSE	High	[L].FVFGEFGGNDYNAMI.[F]	C0PBS1	C0PBS1 [164-178]	0	1925.89	0.559			212.9	115.2	152.8	119.1	Unique	1.72	High	0	0.0412									1.84809	1.28296
FALSE	High	[A].AYGEAANVFGKTKKNTDFISYVGDGFKLL.[I]	A0A1D6F9C2	A0A1D6F9C2 [73-101]	0	4299.44	0.619			133.1	168.1	216.4	82.4	Unique	7.57	High	0	1.1e-05									0.791791	2.62621
FALSE	High	[D].SANILINYIFKN.[E]	A0A1D6JSI0	A0A1D6JSI0 [339-350]	0	1868.1	1.293			115.5	265.7	69.4	149.4	Unique	3.87	High	0	0.007499									0.434701	0.464525
FALSE	High	[G].AVPKSTLTTLIDKYIGSSS.[-]	K7TXW7	K7TXW7 [156-174]	0	2668.57	0.529			198.1	115.3	181.7	104.9	Unique	2.27	High	0	0.02354									1.71813	1.73213
FALSE	High	[L].LVLLEEFGGDLPGVK.[L]	B6T0D0	B6T0D0 [703-717]	0	2044.21	0.813			148.7	125.9	204.6	120.9	Unique	4.31	High	0	0.0009915									1.1811	1.69231
FALSE	High	[A].DDGLTTFKVYFHDVVAGTNPT.[A]	B6T8I3	B6T8I3 [22-42]	0	2755.43	0.833			173.7	148.1	133.4	144.8	Unique	2.33	High	0	0.02631									1.17286	0.921271
FALSE	High	[G].AVPKSTLTTLLDKYIGSS.[S-]	K7TXW7	K7TXW7 [156-173]	0	2581.54	0.625			174.3	115.5	201.4	108.8	Unique	5.13	High	0	0.003449									1.50909	1.8511
FALSE	High	[H].SFTAFDLALAEP.[K]	A0A1D6NQF1	A0A1D6NQF1 [672-683]	0	1510.8	0.809			152.3	168.7	155.8	123.2	Unique	1.88	High	0	0.02751									0.902786	1.26461
FALSE	High	[A].GILSGFSGLESTPGPDLPRLEF.[L]	B4F9J7	B4F9J7 [58-79]	0	2518.34	0.734			179.9	118.1	170	132	Unique	4.12	High	0	0.0008244									1.52329	1.28788
FALSE	High	[L].VSIGGLNPDVNKKLSAGIASILESK.[L]	B6TSN0	B6TSN0 [64-88]	0	3427.07	0.461			155.4	130.4	242.5	71.7	Unique	4.86	High	0	5.403e-06									1.19172	3.38215
FALSE	High	[D].ALAKYFIGSVLSG.[G]	A0A1D6L4E9	A0A1D6L4E9 [101-113]	0	1784.07	0.578			183.3	168.7	142	106	Unique	2.33	High	0.002271	0.09313									1.08654	1.33962
FALSE	High	[L].LVLLEEFGGDLPGVKLVTRTA.[-]	B6T0D0	B6T0D0 [703-723]	0	2685.6	0.615			180.1	103.3	205.8	110.8	Unique	4.16	High	0	0.0001165									1.74347	1.8574
FALSE	High	[A].FPVSVPPLGFNTYFVSNLKK.[S]	A0A1D6F5T1	A0A1D6F5T1 [804-823]	0	2941.72	0.852			152.9	146.3	170.5	130.3	Unique	4.31	High	0	0.01827									1.04511	1.30852
FALSE	High	[A].AVTPAFVGQFPGVNGLGISA.[A]	Q6TM44	Q6TM44 [70-89]	0	2131.17	0.636			200.9	142.1	129.4	127.7	Unique	3.48	High	0	0.01501									1.41379	1.01331
FALSE	High	[K].DAVGLVRPVSVAFEVITG.[F]	B4F9B5	B4F9B5 [267-284]	0	2058.18	0.741			143.5	137.9	212.2	106.4	Unique	1.58	High	0	0.04778									1.04061	1.99436
FALSE	High	[D].ALAKYFIGSVLSGGG.[S]	A0A1D6L4E9	A0A1D6L4E9 [101-115]	0	1898.12	0.683			174.3	160.6	146.1	119	Unique	2.43	High	0	0.05571									1.08531	1.22773
FALSE	High	[F].LLLGGGSLLA.[Y]	B4FLT7	B4FLT7 [104-113]	0	1142.73	1.104			154.5	144.4	130.4	170.6	Unique	1.64	High	0	0.04514									1.06994	0.764361
FALSE	High	[Y].GDDLVDVLK.[K]	B6TAL1; A0A1D6NMH3	B6TAL1 [184-192]; A0A1D6NMH3 [179-187]	0	1431.85	2.478			89.7	130.5	157.7	222.2	Not Unique	3.02	High	0	0.04196									0.687356	0.709721
FALSE	High	[V].GIVLGLKNTGALDQIIG.[-]	B6SX34	B6SX34 [118-134]	0	2140.31	1.08			157.6	128.9	143.2	170.3	Unique	1.98	High	0	0.05714									1.22265	0.840869
FALSE	High	[R].FNKVNYAGVSTNNYALDEILEVK.[-]	B6TH55	B6TH55 [117-139]	0	3288.81	0.563			179.2	116.4	203.6	100.8	Unique	5.32	High	0	0.0001991									1.53952	2.01984
FALSE	High	[N].YAGVSTNNYALDEVLEVK.[-]	B6TEI9	B6TEI9 [119-136]	0	2443.31	0.604			179.8	144.6	167	108.6	Unique	3.93	High	0	0.006936									1.24343	1.53775
FALSE	High	[N].KVNYAGVSTNNYALDEILEVK.[-]	B6TH55	B6TH55 [119-139]	0	3027.7	0.885			148.6	136	184	131.5	Unique	5.75	High	0	0.000445									1.09265	1.39924
FALSE	High	[D].ALGDVLAKLG.[-]	B6TI20	B6TI20 [208-217]	0	1414.9	1.585			112.1	189.6	120.7	177.6	Unique	2.91	High	0	0.0669									0.591245	0.679617
FALSE	High	[F].LISAGGNDFSAF.[S]	B6TJQ3	B6TJQ3 [175-186]	0	1427.74	0.954			153.6	145.3	154.5	146.5	Unique	2.68	High	0	0.006126									1.05712	1.05461
FALSE	High	[D].AIAGLTLEEARSLVD.[H]	B6UIC1	B6UIC1 [61-75]	0	1787.01	0.858			155.5	148.1	163	133.4	Unique	4.07	High	0	0.003019									1.04997	1.22189
FALSE	High	[A].ATKDALGDVLAKLG.[-]	B6TI20	B6TI20 [204-217]	0	2059.27	1.753			103.6	159.3	155.6	181.6	Unique	3.44	High	0	0.02049									0.650345	0.856828
FALSE	High	[V].RPVSVAFEVITGFR.[L]	B4F9B5	B4F9B5 [273-286]	0	1807.04	0.841			151.7	115.5	205.3	127.5	Unique	4.86	High	0	8.138e-05									1.31342	1.6102
FALSE	High	[F].AATKDALGDVLAKLG.[-]	B6TI20	B6TI20 [203-217]	0	2130.31	1.238			127.9	142.6	171.1	158.4	Unique	3.27	High	0	0.002156									0.896914	1.08018
FALSE	High	[K].AITEYGSPEEFL.[S]	A0A1D6F9C2	A0A1D6F9C2 [142-153]	0	1584.8	0.718			189.5	135.1	139.4	136	Unique	1.82	High	0	0.02005									1.40266	1.025
FALSE	High	[K].ALKAHDGDIVSAIMELTA.[-]	B6SU89	B6SU89 [211-228]	0	2329.28	0.888			155.4	151.4	155.2	138	Unique	1.96	High	0	0.02447									1.02642	1.12464
FALSE	High	[D].AAPNLTLRGFGFID.[R]	C0PKS1	C0PKS1 [89-102]	0	1720.96	0.761			170.9	192.7	106.3	130.1	Unique	3.58	High	0	0.02586									0.886871	0.817064
FALSE	High	[L].VAIVGAVVAVSNFDPVRRG.[-]	B6T4G5	B6T4G5 [104-122]	0	2155.25	0.705			170.3	131.9	177.7	120	Unique	1.93	High	0	0.01323									1.29113	1.48083
FALSE	High	[R].GKKPEIMASINSFFADPPKDD.[-]	B6T2Z0	B6T2Z0 [78-98]	0	3223.78	0.816			182.1	123.9	145.5	148.5	Unique	3.77	High	0	0.01225									1.46973	0.979798
FALSE	High	[A].QEVLLGAGDGGLVFEPSQ.[F]	B4FCL1	B4FCL1 [59-76]	0	2045.08	0.948			169.8	122.9	146.3	161	Unique	4.2	High	0	0.002406									1.38161	0.908696
FALSE	High	[K].AKGIEPDFGLYGLKAIT.[K]	B6SSH9	B6SSH9 [153-169]	0	2480.47	0.813			182.3	190.3	79	148.3	Unique	3.24	High	0	0.0004157									0.957961	0.532704
FALSE	High	[Q].VTLAPHSFTAFDLALAEPK.[L]	A0A1D6NQF1	A0A1D6NQF1 [666-684]	0	2486.41	0.664			189.2	133.7	151.5	125.6	Unique	2.55	High	0	0.03895									1.41511	1.20621
FALSE	High	[D].RFDSLEQLDEFSRSF.[-]	P69388	P69388 [69-83]	0	2105.05	0.785			173.6	141.9	148.2	136.3	Unique	4.31	High	0	0.0009565									1.2234	1.08731
FALSE	High	[-].MIYDVNSPLF.[R]	B6SM71	B6SM71 [1-10]	0	1443.74	0.908			159.5	126	169.6	144.8	Unique	2	High	0	0.03359									1.26587	1.17127
FALSE	High	[K].GIEPDFGLYGLK.[A]	B6SSH9	B6SSH9 [155-166]	0	1767.01	0.951			160.8	178.9	107.5	152.8	Unique	2.76	High	0	0.04014									0.898826	0.703534
FALSE	High	[G].FIFKKDQLVETDPLLNK.[V]	B4FS10	B4FS10 [56-72]	0	2964.79	0.838			171.9	118	166	144	Unique	2.46	High	0	0.01156									1.45678	1.15278
FALSE	High	[A].IEAAGTAFQLY.[S]	O22500	O22500 [268-278]	0	1412.76	0.993			163.4	129.6	144.7	162.3	Unique	2.59	High	0	0.02386									1.2608	0.891559
FALSE	High	[Y].TIYTSDLDEDEESGGLSL.[-]	B6T2W4	B6T2W4 [114-131]	0	2173.02	0.682			172.1	155.9	154.6	117.4	Unique	1.95	High	0	0.03913									1.10391	1.31687
FALSE	High	[G].GDDSGSGGGFNLGGLGGLFAKKSS.[-]	B4FS10	B4FS10 [94-117]	0	2872.54	0.401			226.5	100.9	181.8	90.8	Unique	2.97	High	0	0.04237									2.2448	2.0022
FALSE	High	[V].LPGELAKHAVSEGTKAVTKFTSS.[-]	A0A1D6PKZ8	A0A1D6PKZ8 [216-238]	0	3274.92	0.644			153.5	172.3	175.3	98.9	Unique	6.06	High	0	0.0001739									0.890888	1.7725
FALSE	High	[M].VVEEIAEGVKNLT.[V]	A0A1D6MK44	A0A1D6MK44 [2-14]	0	1859.09	0.811			162.9	147.8	157.3	132.1	Unique	4.04	High	0	0.008787									1.10217	1.19076
FALSE	High	[K].VSLGVLGAISQ.[V]	A0A1D6KQI1	A0A1D6KQI1 [238-248]	0	1272.77	0.996			155.2	145	145.3	154.5	Unique	1.75	High	0	0.04165									1.07034	0.940453
FALSE	High	[A].AAGYTGYLKLL.[L]	A0A1D6LZP8	A0A1D6LZP8 [207-217]	0	1627.98	0.71			185.2	159.5	123.7	131.6	Unique	2.59	High	0.002271	0.08109									1.16113	0.93997
FALSE	High	[A].AEASAFTVGNFID.[G]	B8A2X5	B8A2X5 [535-547]	0	1570.8	0.752			162.5	150.3	165	122.2	Unique	2.61	High	0	0.002213									1.08117	1.35025
FALSE	High	[Q].KGALSTRLGIPLIYGID.[A]	A0A1D6L4E9	A0A1D6L4E9 [136-152]	0	2245.37	0.868			142.8	191.3	142	123.9	Unique	2.44	High	0	0.05514									0.746472	1.14609
FALSE	High	[C].VVVKDYGEESEGLNIVQEYVKSH.[-]	A0A1D6MDL1	A0A1D6MDL1 [136-158]	0	3308.8	0.797			171.5	129.4	162.5	136.7	Unique	5.6	High	0	4.355e-06									1.32535	1.18873
FALSE	High	[K].AVQEAIKETNQAASLL.[-]	C0PES7	C0PES7 [399-414]	0	2144.23	0.703			174.3	137.4	165.8	122.5	Unique	3.44	High	0	0.002304									1.26856	1.35347
FALSE	High	[N].NYALDEILEVK.[-]	B6TH55	B6TH55 [129-139]	0	1765.01	0.813			156.1	129.3	187.8	126.8	Unique	3.15	High	0	0.003277									1.20727	1.48107
FALSE	High	[H].ATIEEIEAEKSLIED.[Q]	A0A1D6LE43	A0A1D6LE43 [88-102]	0	2148.17	0.753			155.2	157.6	170.4	116.8	Unique	1.6	High	0	0.03858									0.984772	1.4589
FALSE	High	[A].DDDSGIYYQLAL.[M]	B6SSH9	B6SSH9 [24-35]	0	1601.79	0.857			166.1	137.6	153.9	142.4	Unique	2	High	0	0.04873									1.20712	1.08076
FALSE	High	[N].LPAEKPPKEVTAEVLKALS.[-]	A0A1D6NHS6	A0A1D6NHS6 [289-307]	0	2936.82	0.658			179.4	162.3	140.2	118.1	Unique	2.05	High	0	0.04151									1.10536	1.18713
FALSE	High	[K].AEKAAEEKLGSQLEILAPIKY.[-]	A0A1D6L548	A0A1D6L548 [218-238]	0	3217.92	0.834			171	140.2	146.2	142.7	Unique	3.48	High	0	0.02021									1.21969	1.02453
FALSE	High	[A].AVEGINQIVTGDLIS.[L]	O22500	O22500 [165-179]	0	1757.98	0.912			165.5	119	164.6	150.9	Unique	2.15	High	0	0.03269									1.39076	1.09079
FALSE	High	[D].ADQYAADVIALKHIVD.[S]	A0A1D6HNK6	A0A1D6HNK6 [223-238]	0	2200.24	0.912			166.6	154	127.4	151.9	Unique	2.8	High	0	0.007668									1.08182	0.83871
FALSE	High	[G].AEDELKDAVGLVRPVSVAF.[E]	B4F9B5	B4F9B5 [261-279]	0	2473.41	0.755			148.2	139.4	200.4	111.9	Unique	2.86	High	0	0.003047									1.06313	1.79088
FALSE	High	[L].VGIVGAVVAVSNFDPVKRA.[-]	B6T0I2	B6T0I2 [104-122]	0	2356.41	0.736			158.8	147.6	176.7	116.9	Unique	4.77	High	0	9.86e-06									1.07588	1.51155
FALSE	High	[R].GLQRVDLSGNEFSGPIPSSIASSARLL.[S]	C0PHM2	C0PHM2 [161-187]	0	3000.63	0.774			150.5	133.6	199.4	116.5	Unique	1.82	High	0	0.05918									1.1265	1.71159
FALSE	High	[A].AYGEAANVFGKPKASTEYIAYSGDGFKLL.[I]	A0A1D6HS38	A0A1D6HS38 [118-146]	0	3984.19	1.107			98.6	198.1	194.1	109.2	Unique	5.43	High	0	7.133e-06									0.497728	1.77747
FALSE	High	[G].AEDELKDAVGLVRPVSVAFE.[V]	B4F9B5	B4F9B5 [261-280]	0	2602.45	0.754			159.4	146.4	174	120.2	Unique	2.48	High	0	0.005582									1.0888	1.44759
FALSE	High	[L].GVLGAISQVTL.[A]	A0A1D6KQI1	A0A1D6KQI1 [241-251]	0	1286.79	0.53			233.2	117	126.3	123.5	Unique	1.98	High	0	0.02966									1.99316	1.02267
FALSE	High	[D].FALFANNLPSAVVEK.[V]	Q6TM44	Q6TM44 [178-192]	0	2078.21	0.717			174.7	151.9	148.2	125.2	Unique	4.03	High	0	0.006962									1.1501	1.18371
FALSE	High	[A].LLEDGINVL.[I]	B8A0Q3	B8A0Q3 [407-415]	0	1214.72	0.636			189.5	146.3	143.7	120.5	Unique	1.45	High	0	0.06849									1.29528	1.19253
FALSE	High	[G].ASSSAVVGVLDTGLYPIGRSSFAAADG.[L]	A0A1D6HM49	A0A1D6HM49 [139-165]	0	2797.46	0.679			193.5	127.9	147.2	131.4	Unique	2.49	High	0	0.02845									1.5129	1.12024
FALSE	High	[K].IDELAEAIEIANKKSG.[-]	B4FB80	B4FB80 [186-201]	0	2388.4	0.681			166.4	116	204.5	113.2	Unique	2.8	High	0	0.000348									1.43448	1.80654
FALSE	High	[V].LGVVVDVPIKL.[S]	B6SZZ1	B6SZZ1 [105-115]	0	1610.07	1.122			138.6	152.6	153.3	155.4	Unique	2.82	High	0	0.02198									0.908257	0.986486
FALSE	High	[N].YAGVSTNNYALDEILEVK.[-]	B6TH55	B6TH55 [122-139]	0	2457.33	0.761			145.9	152.3	190.8	111.1	Unique	4.82	High	0	0.0004802									0.957978	1.71737
FALSE	High	[A].SVTQGAGSGFEFVL.[R]	B6TRB2	B6TRB2 [105-118]	0	1627.85	0.685			179.5	144.8	152.7	123	Unique	1.7	High	0	0.00255									1.23964	1.24146
FALSE	High	[F].LRYDTFTAEVGKELLG.[T]	C0P4G2	C0P4G2 [449-464]	0	2270.28	0.581			208.3	133	137.8	121	Unique	3.7	High	0	0.0008238									1.56617	1.13884
FALSE	High	[A].ATKDALGDVLAKLA.[-]	A0A1D6EXK9	A0A1D6EXK9 [203-216]	0	2073.29	1.957			91.1	177.9	152.5	178.4	Unique	3.27	High	0	0.001014									0.512085	0.854821
FALSE	High	[E].LEDGSVLLRFAHL.[Y]	A0A1D6F5T1	A0A1D6F5T1 [1166-1178]	0	1698.97	0.705			187.5	125.3	155.1	132.1	Unique	3.88	High	0	0.01489									1.49641	1.17411
FALSE	High	[R].FNKVNYAGVSTNNYALDEVLEVK.[-]	B6TEI9	B6TEI9 [114-136]	0	3274.79	0.807			147.1	149.3	184.8	118.8	Unique	7.07	High	0	2.83298e-08									0.985265	1.55556
FALSE	High	[N].YALDEILEVK.[-]	B6TH55	B6TH55 [130-139]	0	1650.97	0.764			166.6	121.6	184.5	127.3	Unique	3.13	High	0	0.003247									1.37007	1.44933
FALSE	High	[L].LSIVSGGVVL.[V]	B6T4G5; B6T0I2	B6T4G5 [94-103]; B6T0I2 [94-103]	0	1172.75	0.777			189.2	126	137.7	147	Not Unique	2.11	High	0	0.04983									1.50159	0.936735
FALSE	High	[A].GILSGFSGLE.[S]	B4F9J7	B4F9J7 [58-67]	0	1208.67	0.681			186.4	149.5	137.3	126.8	Unique	1.92	High	0	0.01242									1.24682	1.08281
FALSE	High	[S].ATSTTDLPASYGVALGTGNYVVPVRLGTPAERF.[T]	A0A1D6LRY4	A0A1D6LRY4 [142-174]	0	3609.91	0.76			180.4	126.9	155.6	137	Unique	3.69	High	0	0.02053									1.42159	1.13577
FALSE	High	[G].GFNLGGLGGLFAKKSS.[-]	B4FS10	B4FS10 [102-117]	0	2240.34	0.394			194.8	95	233.5	76.8	Unique	2.73	High	0	0.001025									2.05053	3.04036
FALSE	High	[A].LDIISLLQNQE.[T]	B6TMN1	B6TMN1 [205-215]	0	1514.86	1.233			152.3	133.5	126.4	187.8	Unique	2.85	High	0	0.008659									1.14082	0.673056
FALSE	High	[K].YFAATKDALGDVL.[A]	A0A1D6EXK9; B6TI20	A0A1D6EXK9 [200-212]; B6TI20 [201-213]	0	1842.04	1.054			144.9	119.7	182.6	152.8	Not Unique	2.38	High	0	0.05552									1.21053	1.19503
FALSE	High	[G].EAGAIAAGAFALY.[E]	A8IK82	A8IK82 [69-81]	0	1453.79	0.982			161.1	134.5	146.1	158.3	Unique	3.1	High	0	0.001845									1.19777	0.922931
FALSE	High	[A].KPTAYEALADYDFPPGILPKG.[V]	B6SJ69	B6SJ69 [24-44]	0	2950.65	0.719			170	142.6	165.1	122.2	Unique	3.65	High	0	0.001374									1.19215	1.35106
FALSE	High	[A].QEVLLGAGDGGLVFEPS.[Q]	B4FCL1	B4FCL1 [59-75]	0	1917.02	0.805			167	123	175.5	134.4	Unique	4.66	High	0	2.215e-05									1.35772	1.3058
FALSE	High	[G].AVLVQVVPYGGLEWLARG.[M]	A0A1D6LKS7	A0A1D6LKS7 [393-410]	0	2156.24	0.586			179.7	117	197.9	105.4	Unique	1.98	High	0	0.06928									1.5359	1.87761
FALSE	High	[K].VNYAGVSTNNYALDEVLEVK.[-]	B6TEI9	B6TEI9 [117-136]	0	2656.42	0.79			174.9	111.2	175.7	138.2	Unique	4.69	High	0	0.0002239									1.57284	1.27135
FALSE	High	[E].AEVESESLAAVQTVL.[S]	A0A1D6IN03	A0A1D6IN03 [182-196]	0	1774.96	0.717			166.7	134.2	179.5	119.6	Unique	2.44	High	0	0.003217									1.24218	1.50084
FALSE	High	[W].SQLEAISAQDVETTVLSRLH.[R]	B6ST04	B6ST04 [492-511]	0	2426.31	0.746			170.1	129.9	173.1	126.9	Unique	5.48	High	0	8.848e-05									1.30947	1.36407
FALSE	High	[G].IAAADFGIDNF.[L]	B6SJ69	B6SJ69 [131-141]	0	1382.72	0.652			227.5	113.6	110.4	148.5	Unique	2.32	High	0	0.01421									2.00264	0.743434
FALSE	High	[A].DDDSGIYYQLA.[L]	B6SSH9	B6SSH9 [24-34]	0	1488.71	0.895			169.8	160.8	117.4	151.9	Unique	2.54	High	0	0.04421									1.05597	0.772877
FALSE	High	[G].AEVGFDAFYF.[F]	A0A1D6F5T1	A0A1D6F5T1 [182-191]	0	1394.68	0.938			161.8	152.4	134.1	151.7	Unique	1.99	High	0	0.03663									1.06168	0.883982
FALSE	High	[L].YGGGSISYGALTANK.[A]	B6TDN2	B6TDN2 [62-76]	0	1917.05	0.911			153.9	151.2	154.7	140.2	Unique	4.4	High	0	0.02994									1.01786	1.10342
FALSE	High	[T].IDSYEDVPANSEKSLQ.[K]	A0A1D6JG12	A0A1D6JG12 [243-258]	0	2253.17	1.006			151.4	121.4	174.7	152.4	Unique	2.68	High	0	0.0345									1.24712	1.14633
FALSE	High	[K].AAFAEFISTL.[I]	B6SKR6	B6SKR6 [22-31]	0	1298.72	0.78			184.8	131.2	140	144	Unique	2.11	High	0	0.06673									1.40854	0.972222
FALSE	High	[E].AAYTQATGKPISL.[S]	B4F9B5	B4F9B5 [178-190]	0	1779.04	0.865			153.3	110.9	203.1	132.7	Unique	1.53	High	0	0.02844									1.38233	1.53052
FALSE	High	[S].ENVIGVIHDHYVT.[F]	K7U2E4	K7U2E4 [524-536]	0	1724.92	0.788			176.2	139	145.9	138.9	Unique	2.55	High	0	0.02175									1.26763	1.0504
FALSE	High	[G].AVVAVSNFDPVKRA.[-]	B6T0I2	B6T0I2 [109-122]	0	1931.15	1.145			126.1	162.8	166.7	144.4	Unique	1.72	High	0	0.06661									0.77457	1.15443
FALSE	High	[L].AGVAAVGAKASPAAA.[A]	A0A1D6F9C2	A0A1D6F9C2 [58-72]	0	1670	0.501			223	127	138.2	111.8	Unique	4.3	High	0	0.0008602									1.75591	1.23614
FALSE	High	[M].AKDIEASGPEAGEFSAKDYTD.[P]	B6T7B8	B6T7B8 [2-22]	0	2888.48	1.09			146.1	136.5	158.1	159.3	Unique	3.99	High	0	0.0006006									1.07033	0.992467
FALSE	High	[G].AEDELKDAVGLVRPVSVAFEVITGFR.[L]	B4F9B5	B4F9B5 [261-286]	0	3275.84	0.267			167.5	102	285.8	44.7	Unique	3.78	High	0	6.751e-05									1.64216	6.39374
FALSE	High	[R].AKANSLAQLGKYTSDGEAA.[E]	B4FTI5	B4FTI5 [357-375]	0	2582.44	0.822			169.5	126.6	164.6	139.3	Unique	2.91	High	0	0.004978									1.33886	1.18162
FALSE	High	[D].AAASESLYVKGYKY.[-]	A0A1D6P3C4	A0A1D6P3C4 [650-663]	0	2237.28	1.063			138	110.2	205.2	146.6	Unique	1.82	High	0	0.06708									1.25227	1.39973
FALSE	High	[L].DHAAKIKSTPEAEKYFAATKD.[A]	A0A1D6EXK9; B6TI20	A0A1D6EXK9 [186-206]; B6TI20 [187-207]	0	3466.99	1.24			115.8	168.5	171.9	143.7	Not Unique	4.55	High	0	0.0053									0.68724	1.19624
FALSE	High	[N].GPPEHKLHGFTYLR.[V]	P55005	P55005 [405-418]	0	2110.2	0.976			150.2	99.7	203.5	146.6	Unique	2.93	High	0	0.001374									1.50652	1.38813
FALSE	High	[D].AVATANVLESSTPVVD.[G]	A0A1D6F9C2	A0A1D6F9C2 [179-194]	0	1801.97	1.008			151.2	133.8	162.5	152.5	Unique	3.89	High	0	0.0009328									1.13004	1.06557
FALSE	High	[T].GAGSLLKPLN.[S]	A0A172FJH6	A0A172FJH6 [18-27]	0	1427.9	1.237			128.5	123.5	189.1	159	Unique	1.5	High	0	0.05778									1.04049	1.18931
FALSE	High	[D].GGVESFPFKAGK.[Y]	B6T3B2	B6T3B2 [116-127]	0	1911.13	1.473			117.1	181.3	129	172.5	Unique	2.62	High	0	0.01941									0.645891	0.747826
FALSE	High	[N].KVNYAGVSTNNYALD.[E]	B6TEI9; B6TH55	B6TEI9 [116-130]; B6TH55 [119-133]	0	2087.12	0.851			159.5	143.1	161.7	135.7	Not Unique	1.75	High	0.003345	0.1549									1.11461	1.1916
FALSE	High	[A].VIISTGINPKAKP.[Y]	A0A1D6MYY4	A0A1D6MYY4 [74-86]	0	2025.3	1.02			149.4	169.5	128.8	152.4	Unique	3.95	High	0	0.01673									0.881416	0.845144
FALSE	High	[Q].DVETTVLSRLH.[R]	B6ST04	B6ST04 [501-511]	0	1498.84	0.814			181.7	147.2	123.3	147.9	Unique	4.6	High	0	0.02046									1.23438	0.833671
FALSE	High	[N].AKVVTIDSYEDVPANDEK.[S]	O22500	O22500 [236-253]	0	2680.46	0.894			155.4	131.9	173.7	139	Unique	1.79	High	0	0.01352									1.17817	1.24964
FALSE	High	[R].ALIYSGDHDAVVPHVG.[T]	C0P9Z0	C0P9Z0 [387-402]	0	1878.99	1.075			147	121.6	173.4	158	Unique	2.73	High	0	0.05867									1.20888	1.09747
FALSE	High	[S].AVYQRSGGAPGGDADGGVDDDHDEL.[-]	B4FWJ8	B4FWJ8 [639-663]	0	2702.21	0.658			206.7	151.9	105.4	136	Unique	3.57	High	0	5.693e-06									1.36076	0.775
FALSE	High	[L].VLLKNGKPGDAPLLPLPKK.[A]	A0A1D6L4F0	A0A1D6L4F0 [463-481]	0	3144.06	1.427			128.7	122	165.7	183.6	Unique	2.91	High	0	0.02698									1.05492	0.902505
FALSE	High	[SAT].GESYAGHYVPQLA.[AQHDER]	B6TQW0	B6TQW0 [185-197]	0	1620.82	1.121			136.8	121.8	188	153.4	Unique	1.55	High	0	0.0354									1.12315	1.22555
FALSE	High	[A].AYGEAANVFGKPKA.[S]	A0A1D6HS38	A0A1D6HS38 [118-131]	0	2110.23	1.374			122.6	141.4	167.5	168.5	Unique	4.71	High	0	0.0009443									0.867044	0.994065
FALSE	High	[T].FSTTGALE.[A]	B4F9B5	B4F9B5 [170-177]	0	1054.56	1.318			127.3	151.4	153.6	167.8	Unique	2.15	High	0	0.04126									0.840819	0.915375
FALSE	High	[D].ALVPDVGGNSHPELD.[K]	A0A1D6JXD6	A0A1D6JXD6 [51-65]	0	1748.9	0.791			177.9	138.6	142.6	140.8	Unique	2.65	High	0	0.008734									1.28355	1.01278
FALSE	High	[R].AKANSLAQLGKYTSDGEAAE.[A]	B4FTI5	B4FTI5 [357-376]	0	2711.48	0.711			174.3	120.8	180.8	124	Unique	3.05	High	0	0.005132									1.44288	1.45806
FALSE	High	[L].AAAGLGHIKVTTS.[V]	B6T391	B6T391 [144-156]	0	1684.02	1.121			141.2	142	158.5	158.3	Unique	3.01	High	0	0.02133									0.994366	1.00126
FALSE	High	[N].YAGVSTNNYALD.[E]	B6TEI9; B6TH55	B6TEI9 [119-130]; B6TH55 [122-133]	0	1516.75	1.112			139.6	123.5	181.6	155.2	Not Unique	2.06	High	0	0.006786									1.13036	1.1701
FALSE	High	[M].DFVFTAGEHKGSTL.[S]	B4G233	B4G233 [108-121]	0	1967.06	1.276			134.8	144.3	148.9	172	Unique	4.22	High	0	0.002169									0.934165	0.865698
FALSE	High	[A].ATVVSPKYTSIKPLGD.[R]	A0A1D6EQY9	A0A1D6EQY9 [899-914]	0	2363.42	1.12			137	138.6	170.9	153.5	Unique	2.42	High	0	0.06357									0.988456	1.11336
FALSE	High	[T].EAGAIAGSASKTTITA.[-]	B6THA1	B6THA1 [116-131]	0	1907.08	0.942			147.4	153.3	160.4	138.9	Unique	5.2	High	0	0.0002953									0.961513	1.15479
FALSE	High	[Q].ATYNVKLITPEG.[E]	B1P758; B1P759	B1P758 [42-53]; B1P759 [53-64]	0	1764.03	1.039			148.6	121.8	175.2	154.4	Not Unique	1.37	High	0	0.02422									1.22003	1.13472
FALSE	High	[F].VVDGAEAGVLKSHGPL.[S]	B8A0Q3	B8A0Q3 [454-469]	0	2007.16	1.418			135.7	134.2	137.7	192.4	Unique	5.3	High	0	5.352e-05									1.01118	0.715696
FALSE	High	[L].LVLLEEFGGDLPGVKLV.[T]	B6T0D0	B6T0D0 [703-719]	0	2256.36	1.048			131.5	106.5	224.1	137.9	Unique	1.7	High	0	0.04185									1.23474	1.62509
FALSE	High	[A].AGAFLSEASLH.[D]	B7ZYF5	B7ZYF5 [120-130]	0	1331.72	1.017			154.4	121.4	167.2	157	Unique	3.52	High	0	0.00351									1.27183	1.06497
FALSE	High	[G].KVLPELNGKLT.[G]	A0A1D6LER3	A0A1D6LER3 [233-243]	0	1899.22	1.008			157.2	159.2	125.2	158.4	Unique	2.36	High	0	0.03917									0.987437	0.790404
FALSE	High	[A].ADQPIGIKFS.[A]	A0A1D6KCI9	A0A1D6KCI9 [237-246]	0	1533.9	1.161			136.7	148.2	156.4	158.7	Unique	2.84	High	0	0.02532									0.922402	0.985507
FALSE	High	[G].AGHDYYERGNLDIFS.[G]	B6TMF3	B6TMF3 [99-113]	0	1985.96	0.94			171.5	127	140.3	161.3	Unique	2.9	High	0	0.01553									1.35039	0.869808
FALSE	High	[H].AYPTSDVVIETHKEEEL.[T]	B1P759	B1P759 [131-147]	0	2418.28	1.016			129.5	113.8	225.2	131.5	Unique	4.69	High	0	0.001313									1.13796	1.71255
FALSE	High	[L].AAAGLGHIKVT.[T]	B6T391	B6T391 [144-154]	0	1495.94	1.028			149.7	149.6	146.7	153.9	Unique	3.07	High	0	0.01639									1.00067	0.953216
FALSE	High	[R].AKANSLAQLGKYTSD.[G]	B4FTI5	B4FTI5 [357-371]	0	2254.3	0.545			188.1	100.9	208.5	102.6	Unique	3.17	High	0	0.01032									1.86422	2.03216
FALSE	High	[H].KYIAAASEPVATIT.[A]	A0A1D6HXI1	A0A1D6HXI1 [525-538]	0	1893.11	0.973			141.8	111.7	208.6	137.9	Unique	1.21	High	0	0.06632									1.26947	1.51269
FALSE	High	[G].GLGGLFAKKSS.[-]	B4FS10	B4FS10 [107-117]	0	1752.1	0.577			198.3	93.4	194	114.4	Unique	2.45	High	0	0.03893									2.12313	1.6958
FALSE	High	[Q].DTFSYGSHVMQYGSLE.[L]	A0A1D6NMH3	A0A1D6NMH3 [312-327]	0	2065.94	0.758			164.7	112.1	198.2	124.9	Unique	1.61	High	0	0.01738									1.46922	1.58687
FALSE	High	[A].AYGEAANVFGK.[TP]	A0A1D6F9C2; A0A1D6HS38	A0A1D6F9C2 [73-83]; A0A1D6HS38 [118-128]	0	1584.88	1.052			141.4	141.6	168.2	148.8	Not Unique	3.44	High	0	0.001791									0.998588	1.13038
FALSE	High	[K].ALADYVHAKGLK.[L]	B4FFJ4	B4FFJ4 [139-150]	0	1973.22	1.685			127.9	127.8	128.9	215.5	Unique	2.84	High	0	0.01271									1.00078	0.598144
FALSE	High	[M].GKDDVIESGAGGGEFAAKDY.[T]	B4FER1	B4FER1 [2-21]	0	2673.4	1.35			136.6	137.6	141.4	184.4	Unique	4.17	High	0	1.348e-05									0.992733	0.766811
FALSE	High	[D].DLDHAAKIKSTPEAEKYFAATKD.[A]	A0A1D6EXK9; B6TI20	A0A1D6EXK9 [184-206]; B6TI20 [185-207]	0	3695.1	0.958			121.5	227.4	134.6	116.4	Not Unique	6.57	High	0	0.002963									0.534301	1.15636
FALSE	High	[D].GIHLTEAAYKQITD.[G]	C0PBS1	C0PBS1 [338-351]	0	2018.13	0.95			158.2	133.9	157.6	150.3	Unique	3.59	High	0	0.04193									1.18148	1.04857
FALSE	High	[R].ADNEAAAAEAAEGE.[G]	B6TEI9	B6TEI9 [45-58]	0	1547.7	0.688			208.3	113.1	135.4	143.2	Unique	2.12	High	0	0.03112									1.84173	0.945531
FALSE	High	[M].GKDDVIESGAGGGEFAAKDYTD.[P]	B4FER1	B4FER1 [2-23]	0	2889.47	1.309			129.9	141.3	158.8	170	Unique	5.5	High	0	9.908e-06									0.919321	0.934118
FALSE	High	[L].AAVFAVTATTAGSAK.[A]			0	1824.06								No Quan Values	4.08	High	0	0.04172									#VALUE!	#VALUE!
FALSE	High	[L].AAVFAVTATTGSAKA.[T]	B4FAC2	B4FAC2 [46-60]	0	1824.06	1.052			158.8	147.7	126.4	167.1	Unique	4.23	High	0	0.04374									1.07515	0.756433
FALSE	High	[Q].ATSNALGLVNRLQPAPH.[R]	A0A1D6J2Q2	A0A1D6J2Q2 [182-198]	0	1988.12	0.947			163.6	124.7	156.8	154.9	Unique	3.29	High	0	0.001223									1.31195	1.01227
FALSE	High	[L].SSVLLSSAATSPPPAAA.[D]	A0A096RAV0	A0A096RAV0 [57-73]	0	1755.97	0.902			168.3	135.3	144.5	151.9	Unique	2.7	High	0	0.00101									1.2439	0.951284
FALSE	High	[R].AKANSLAQLGKYTSDG.[E]	B4FTI5	B4FTI5 [357-372]	0	2311.32	0.575			187.2	99.4	205.8	107.6	Unique	3.9	High	0	0.004873									1.8833	1.91264
FALSE	High	[M].ALPASSSGLFR.[F]	A0A1D6F4F7	A0A1D6F4F7 [2-12]	0	1334.76	0.912			160	157.1	137	145.9	Unique	2.65	High	0	0.05321									1.01846	0.938999
FALSE	High	[M].GKDDVVESGAGGGEFAAKDYTD.[P]	B4FCN0	B4FCN0 [2-23]	0	2875.46	0.926			164.4	105.7	177.7	152.2	Unique	1.48	High	0	0.07083									1.55535	1.16754
FALSE	High	[D].NVGPLLVKK.[-]	B6SI08	B6SI08 [97-105]	0	1655.12	0.821			140.6	224.3	119.7	115.4	Unique	2.6	High	0	0.05371									0.626839	1.03726
FALSE	High	[R].ADNEAAAAEAAEGEGAVA.[T]	B6TEI9	B6TEI9 [45-62]	0	1845.87	0.983			136.1	108.9	221.2	133.7	Unique	1.9	High	0	0.00793									1.24977	1.65445
FALSE	High	[A].AYGEAANVFGKTKKNTD.[F]	A0A1D6F9C2	A0A1D6F9C2 [73-89]	0	2730.56	1.346			116.6	184.3	142.2	157	Unique	3.74	High	0	0.01481									0.632664	0.905732
FALSE	High	[D].EVPSGVDASKISQEE.[Y]	B4FCL1	B4FCL1 [103-117]	0	2033.08	0.379			237.4	136.5	136.1	90	Unique	3.05	High	0	0.05195									1.73919	1.51222
FALSE	High	[M].GLQEEFEEHAEKAK.[T]	A0A1D6IZQ8; B6SRG5	A0A1D6IZQ8 [2-15]; B6SRG5 [2-15]	0	2332.28	0.601			177	124.2	192.5	106.4	Not Unique	4.91	High	0	3.447e-05									1.42512	1.80921
FALSE	High	[K].ASPAEQEGAAAGLLR.[R]	A0A1D6P9X8	A0A1D6P9X8 [51-65]	0	1669.91	1.18			134.8	116.7	189.3	159.2	Unique	2.83	High	0	0.007451									1.1551	1.18907
FALSE	High	[Y].LQPLPPAEAAARVK.[T]	B6TI20	B6TI20 [108-121]	0	1919.18	1.267			133.6	156.6	140.5	169.3	Unique	3.73	High	0	0.003454									0.853129	0.829888
FALSE	High	[S].EDYADATVIVR.[G]	C4J0G6	C4J0G6 [56-66]	0	1480.78	1.011			157.5	143.8	139.4	159.2	Unique	3.47	High	0	0.001868									1.09527	0.875628
FALSE	High	[L].ISGLQGDAPAD.[S]	A0A1D6L4E9	A0A1D6L4E9 [234-244]	0	1272.66	0.859			164.5	148.8	145.4	141.3	Unique	1.97	High	0	0.06549									1.10551	1.02902
FALSE	High	[A].GVVGVSYGRLG.[N]	A0A1D6IE31	A0A1D6IE31 [26-36]	0	1292.75	0.553			243.6	105.6	116.1	134.7	Unique	2.69	High	0	0.05198									2.30682	0.861915
FALSE	High	[E].IIVDIDTLLA.[A]	A0A1D6P9X8	A0A1D6P9X8 [754-763]	0	1314.81	0.831			204.1	89.6	136.7	169.6	Unique	2.05	High	0	0.02311									2.2779	0.806014
FALSE	High	[A].AYGEAANVFGKTKKN.[T]	A0A1D6F9C2	A0A1D6F9C2 [73-87]	0	2514.49	1.492			107.3	166.4	166.1	160.2	Unique	3.99	High	0	0.0002906									0.644832	1.03683
FALSE	High	[M].GKDDVIESGAGGGEFAAKD.[Y]	B4FER1	B4FER1 [2-20]	0	2510.33	0.963			146.9	124.3	187.4	141.5	Unique	3.33	High	0	0.001517									1.18182	1.32438
FALSE	High	[A].ADEEYVSETKEV.[I]	B4FRJ4; B6T2V3	B4FRJ4 [63-74]; B6T2V3 [66-77]	0	1856.95	1.279			117.5	123.9	208.4	150.2	Not Unique	2.72	High	0	0.01219									0.948345	1.38748
FALSE	High	[L].LVLLEEFGGDLPG.[V]	B6T0D0	B6T0D0 [703-715]	0	1587.88	0.408			181	111	234.2	73.8	Unique	2.14	High	0	0.05847									1.63063	3.17344
FALSE	High	[VHA].AYPTSDVVIETH.[K]	B1P758; B1P759	B1P758 [120-131]; B1P759 [131-142]	0	1560.81	0.779			172.1	104.4	189.3	134.2	Not Unique	3.59	High	0	0.001319									1.64847	1.41058
FALSE	High	[G].DYEYETRYFR.[Q]	K7V4K2	K7V4K2 [45-54]	0	1670.8	1.152			144.1	150.1	139.8	166	Unique	2.88	High	0	0.02393									0.960027	0.842169
FALSE	High	[V].ALPAGGRGDEEELQKENIKNA.[A]	B6T3B2	B6T3B2 [255-275]	0	2926.62	1.343			110.6	126.6	214.1	148.6	Unique	3.3	High	0	0.04626									0.873618	1.44078
FALSE	High	[K].AFGEQPITTPH.[I]	K7U9N2	K7U9N2 [444-454]	0	1426.75	1.303			142.1	107.9	164.8	185.2	Unique	2.66	High	0	0.02388									1.31696	0.889849
FALSE	High	[A].EAGGGINPAIRKEEDKVVD.[T]	B6SI08	B6SI08 [39-57]	0	2684.52	0.978			131.6	205.4	134.4	128.7	Unique	2.86	High	0	0.001971									0.640701	1.04429
FALSE	High	[S].AAKLIRTQLASAK.[-]	C0P5Y3	C0P5Y3 [754-766]	0	2058.34	1.456			108.1	226.1	108.4	157.4	Unique	2.96	High	0	0.02067									0.478107	0.688691
FALSE	High	[R].AVVDAAPIQ.[T]	B7ZYP6	B7ZYP6 [87-95]	0	1112.65	0.626			219.9	124.8	117.6	137.7	Unique	2.16	High	0	0.03006									1.76202	0.854031
FALSE	High	[S].IVGGAIIEANTIYGAIRGLE.[T]	B6ST04	B6ST04 [140-159]	0	2259.29	1.931			99.4	140.5	168	192	Unique	3.41	High	0	0.01503									0.707473	0.875
FALSE	High	[HQ].DTFSYGSHVMQYG.[AS]	B6TAL1; A0A1D6NMH3	B6TAL1 [295-307]; A0A1D6NMH3 [312-324]	0	1736.78	0.877			165.7	103	186	145.3	Not Unique	1.18	High	0	0.051									1.60874	1.28011
FALSE	High	[D].PGHATIFQAFTPK.[-]	B6T892	B6T892 [258-270]	0	1873.07	0.932			158	122.1	172.7	147.2	Unique	3.71	High	0	0.004795									1.29402	1.17323
FALSE	High	[D].VVIETHKEEEL.[T]	B1P759	B1P759 [137-147]	0	1784.02	0.945			148.9	169.2	141.2	140.7	Unique	3.28	High	0	0.01135									0.880024	1.00355
FALSE	High	[M].AVGDLAFKALTAGLGVATLY.[L]	A0A1D6FI52	A0A1D6FI52 [2-21]	0	2409.42	0.367			226.9	118	171.9	83.2	Unique	3.42	High	0	0.003472									1.92288	2.06611
FALSE	High	[A].ADAPFVVAHKKISLS.[R]	A0A1D6MWX6	A0A1D6MWX6 [22-36]	0	2270.38	1.122			140.3	189.7	112.7	157.3	Unique	4.05	High	0	0.002347									0.739589	0.716465
FALSE	High	[R].ADEESPAEPAPTAEGEGAVA.[T]	B6TH55	B6TH55 [46-65]	0	2126.99	0.411			223.1	119.3	165.9	91.7	Unique	2.45	High	0	0.004983									1.87008	1.80916
FALSE	High	[A].AVVATEAAQID.[Y]	A0A1D6MP26	A0A1D6MP26 [41-51]	0	1316.73	1.034			154.8	138.8	146.3	160.1	Unique	2.8	High	0	0.02994									1.11527	0.913804
FALSE	High	[A].ATVGPRVIVVGAGMSGISAAK.[R]	K7TH00	K7TH00 [29-49]	0	2415.42	1.034			155.2	138	146.4	160.4	Unique	4.53	High	0	0.0005697									1.12464	0.912718
FALSE	High	[G].APAGVGDLGHHAGYFR.[L]	B8A0Q3	B8A0Q3 [93-108]	0	1853.96	1.462			121	129.3	172.9	176.9	Unique	6.44	High	0	1.201e-05									0.935808	0.977388
FALSE	High	[H].AYPTSDVVIETHKEEELTGA.[-]	B1P759	B1P759 [131-150]	0	2647.39	0.821			162.9	123.6	179.7	133.8	Unique	6.6	High	0	3.626e-06									1.31796	1.34305
FALSE	High	[G].GAIIEANTIYGAIRGLETF.[S]	B6ST04	B6ST04 [143-161]	0	2238.23	0.966			173.6	140.4	118.3	167.7	Unique	3.63	High	0	0.02429									1.23647	0.705426
FALSE	High	[L].LAYVSASASPD.[L]	B4FLT7	B4FLT7 [112-122]	0	1309.68	1.061			139.6	127.3	185	148.2	Unique	2.47	High	0	0.02869									1.09662	1.24831
FALSE	High	[L].LAFTEQDGGN.[W]	A0A1D6F5T1	A0A1D6F5T1 [1127-1136]	0	1280.63	0.966			165.2	134.9	140.3	159.5	Unique	2.3	High	0	0.01576									1.22461	0.879624
FALSE	High	[E].DAHDIVNYAKKRGINVM.[A]	B6ST04	B6ST04 [258-274]	0	2647.5	0.904			167.8	156.8	123.8	151.7	Unique	2.48	High	0	0.06305									1.07015	0.816084
FALSE	High	[D].VVIETHKEEELTGA.[-]	B1P759	B1P759 [137-150]	0	2013.13	0.969			135.8	179.1	153.5	131.5	Unique	2.91	High	0	0.06146									0.758236	1.1673
FALSE	High	[D].VIQMLLRHVTTVKN.[-]	B4FMV3	B4FMV3 [97-110]	0	2110.29	0.959			154.2	165.6	132.4	147.9	Unique	5.42	High	0	0.0005538									0.931159	0.895199
FALSE	High	[A].GIDSANILINYIFKNE.[E]	A0A1D6JSI0	A0A1D6JSI0 [336-351]	0	2282.28	0.728			168.5	186.9	122	122.6	Unique	3.9	High	0	0.003479									0.901552	0.995106
FALSE	High	[K].AQAETGEIKGHYLN.[A]	A0A096TUU6	A0A096TUU6 [235-248]	0	1989.08	0.716			151.9	180.9	158.5	108.7	Unique	2.73	High	0	0.01011									0.83969	1.45814
FALSE	High	[G].GDDDSDVIALK.[N]	B6T706	B6T706 [68-78]	0	1605.87	1.194			140	144.3	148.5	167.2	Unique	3.04	High	0	0.003638									0.970201	0.888158
FALSE	High	[G].AVVAVSNFDPVRRG.[-]	B6T4G5	B6T4G5 [109-122]	0	1715.98	0.938			142.5	143.1	180.6	133.7	Unique	3.25	High	0	0.0008818									0.995807	1.35079
FALSE	High	[A].AYGEAANVFGKPKAS.[T]	A0A1D6HS38	A0A1D6HS38 [118-132]	0	2197.26	1.344			128.7	137	161.4	172.9	Unique	3.05	High	0	0.001432									0.939416	0.933488
FALSE	High	[G].ASGFAPIRLK.[D]	B4FX40	B4FX40 [312-321]	0	1517.96	1.552			120.3	178.5	114.6	186.6	Unique	2.7	High	0	0.01184									0.67395	0.614148
FALSE	High	[A].ARQLEFFK.[G]	A0A1D6F5T1	A0A1D6F5T1 [381-388]	0	1496.9	1.895			108.3	155.7	130.8	205.2	Unique	3.66	High	0	0.03994									0.695568	0.637427
FALSE	High	[C].KPPAPPPPKPPP.[Q]	B6STT7	B6STT7 [186-197]	0	1907.21	0.65			180.4	127.7	174.6	117.3	Unique	4.38	High	0	0.00878									1.41269	1.48849
FALSE	High	[E].AAYTQATGKPISLS.[E]	B4F9B5	B4F9B5 [178-191]	0	1866.07	1.207			126.1	154.6	167.1	152.2	Unique	2.92	High	0	0.01156									0.815653	1.0979
FALSE	High	[M].GKDDVVQSGAGGGEFAAKDYTD.[P]	Q9ATM8	Q9ATM8 [2-23]	0	2874.47	1.129			151.2	137.5	140.5	170.8	Unique	2.7	High	0	0.005116									1.09964	0.8226
FALSE	High	[A].SIEGVHQIKTGRLVS.[L]	K7VRR0	K7VRR0 [108-122]	0	2082.24	0.741			210.7	141.6	91.5	156.2	Unique	3.85	High	0	0.03596									1.48799	0.585787
FALSE	High	[L].LVLLEEFGGDLPGVKLVT.[R]	B6T0D0	B6T0D0 [703-720]	0	2357.41	0.69			147.6	124.6	225.9	101.9	Unique	3.38	High	0	0.006131									1.18459	2.21688
FALSE	High	[G].ASGGYGLGVNYGRVAD.[D]	B6TIF7	B6TIF7 [27-42]	0	1784.91	1.375			124.2	135.6	169.4	170.8	Unique	2.96	High	0	0.003504									0.915929	0.991803
FALSE	High	[R].STPVHGQAGALGAAGLVA.[I]	B4FUT9	B4FUT9 [119-136]	0	1806.01	1.024			141.6	113.5	199.8	145.1	Unique	1.39	High	0	0.02692									1.24758	1.37698
FALSE	High	[N].AKVVTIDSYE.[D]	O22500; A0A1D6JG12	O22500 [236-245]; A0A1D6JG12 [238-247]	0	1582.91	1.317			126.2	130.7	176.8	166.3	Not Unique	1.64	High	0	0.05668									0.96557	1.06314
FALSE	High	[A].AGVPGELAGLH.[A]	A0A1D6FEB9	A0A1D6FEB9 [209-219]	0	1249.71	1.113			142.3	154.9	144.4	158.5	Unique	3.1	High	0	0.04177									0.918657	0.911041
FALSE	High	[L].AEAGEVVHDLPGGLR.[A]	Q9ZT66	Q9ZT66 [44-58]	0	1748.95	0.841			169.2	142.1	146.5	142.3	Unique	3.86	High	0	0.008175									1.19071	1.02952
FALSE	High	[-KGQ].MQIFVKTLTG.[K]	B6SIL9	B6SIL9 [1-10]	0	1611.95	1.095			148.1	170.5	119.1	162.2	Unique	3.49	High	0	0.04588									0.868622	0.734279
FALSE	High	[C].KPPAPSPPKPTP.[C]	B6STT7	B6STT7 [168-179]	0	1901.18	0.757			167.5	172.5	133.2	126.7	Unique	3.64	High	0	0.06429									0.971014	1.0513
FALSE	High	[M].ASSDLREHTAVFFR.[A]	A0A1D6DUP5	A0A1D6DUP5 [418-431]	0	1864.99	1.143			137.2	131.4	174.6	156.8	Unique	4.7	High	0	0.002638									1.04414	1.11352
FALSE	High	[I].KKGPQEPPQPGPRGKI.[-]	B4FLT7	B4FLT7 [127-142]	0	2630.63	1.243			92.9	143.4	248.2	115.5	Unique	3.27	High	0	0.04625									0.647838	2.14892
FALSE	High	[K].DLAAFVKTVADAGL.[Y]	A0A1D6JWI7	A0A1D6JWI7 [134-147]	0	1849.08	1.194			138.3	155.4	141.2	165.1	Unique	2.63	High	0	0.02415									0.889961	0.855239
FALSE	High	[A].SIEGVHQIK.[T]	K7VRR0	K7VRR0 [108-116]	0	1468.89	0.859			165.4	161.7	130.8	142.1	Unique	3.72	High	0	0.01391									1.02288	0.920479
FALSE	High	[N].YVVPVRLGTPAERF.[T]	A0A1D6LRY4	A0A1D6LRY4 [161-174]	0	1833.06	0.767			146.8	156.9	183.8	112.5	Unique	3.22	High	0	0.04911									0.935628	1.63378
FALSE	High	[G].ADGTGIRIR.[D]	B6TMF3	B6TMF3 [80-88]	0	1187.71	1.008			147.8	184.1	119.2	149	Unique	3.67	High	0	0.03448									0.802825	0.8
FALSE	High	[L].AKLGYEYVNID.[D]	B4FFJ4	B4FFJ4 [102-112]	0	1742.97	1.133			133.7	169.3	145.5	151.5	Unique	1.77	High	0	0.06896									0.789722	0.960396
FALSE	High	[D].GEAAEAKEGMFVKNYSY.[-]	B4FTI5	B4FTI5 [372-388]	0	2581.36	1.232			137.1	143.6	150.4	168.9	Unique	1.61	High	0	0.05773									0.954735	0.890468
FALSE	High	[R].ADEESPAEPAPTAEGEG.[A]	B6TH55	B6TH55 [46-62]	0	1885.85	0.688			188.7	122.8	158.8	129.7	Unique	3.34	High	0	0.002078									1.53664	1.22436
FALSE	High	[L].AYVSASASPDLLPIKKGPQEPPQPGPRGKI.[-]	B4FLT7	B4FLT7 [113-142]	0	4015.35	1.193			119	174.3	164.8	141.9	Unique	5.68	High	0	1.131e-05									0.682731	1.16138
FALSE	High	[A].AVEGINQIVTG.[DKN]	O22500; A0A1D6JG12	O22500 [165-175]; A0A1D6JG12 [167-177]	0	1329.76	1.012			164.7	126	142.5	166.8	Not Unique	1.22	High	0	0.05884									1.30714	0.854317
FALSE	High	[D].ILEIDHNMVYGSIPAAAAERK.[W]	B6TYX7	B6TYX7 [219-239]	0	2772.51	0.747			170.2	147	155.7	127.1	Unique	4.69	High	0	0.001061									1.15782	1.22502
FALSE	High	[N].AAFFDYAKG.[T]	K7U9N2	K7U9N2 [242-250]	0	1447.8	1.011			155.7	150.2	136.7	157.4	Unique	3.03	High	0	0.05751									1.03662	0.868488
FALSE	High	[Y].HTVFDFGENRIGFAKSA.[-]	A0A1D6FAT4	A0A1D6FAT4 [543-559]	0	2354.27	0.947			147.6	137.9	174.6	139.8	Unique	4.24	High	0	0.008035									1.07034	1.24893
FALSE	High	[F].ISHTHEQLPSTDY.[-]	B6SKR6	B6SKR6 [238-250]	0	1756.87	0.538			196.7	143.3	154.1	105.9	Unique	1.91	High	0	0.03967									1.37264	1.45515
FALSE	High	[M].GFSEAQEELVLR.[S]	Q3S3T0	Q3S3T0 [2-13]	0	1606.86	0.972			155.1	116.1	178.1	150.7	Unique	2.74	High	0	0.001155									1.33592	1.18182
FALSE	High	[W].AVLIAGSNGYYN.[Y]	A0A1D6NMH3	A0A1D6NMH3 [47-58]	0	1470.78	0.888			162.1	132.6	161.3	144	Unique	2.48	High	0	0.008285									1.22247	1.12014
FALSE	High	[F].YLQPLPPAEAAARVKTSA.[Q]	B6TI20	B6TI20 [107-124]	0	2341.36	1.232			126.9	141.4	175.3	156.4	Unique	3.4	High	0	0.03087									0.897454	1.12084
FALSE	High	[A].AVRRFGGFVADADVGEQAARLE.[A]	B6T0C0	B6T0C0 [143-164]	0	2563.36	1.04			152.1	133.3	156.3	158.2	Unique	3.43	High	0	0.01923									1.14104	0.98799
FALSE	High	[K].YPHIAIGALA.[S]	K7V4K2	K7V4K2 [203-212]	0	1254.74	1.08			150.8	137.8	148.6	162.8	Unique	1.47	High	0	0.05547									1.09434	0.912776
FALSE	High	[D].PVNNNVLTSLKFH.[-]	B6SUC4	B6SUC4 [255-267]	0	1941.13	1.157			139.6	169.1	129.8	161.6	Unique	3.25	High	0	0.008614									0.825547	0.803218
FALSE	High	[LI].ADDPEAFAELK.[V]	B4FQ80	B4FQ80 [201-211]	0	1663.89	1.352			134.3	170.7	113.4	181.6	Unique	3	High	0	0.03758									0.78676	0.624449
FALSE	High	[A].AAYIGESMEGHH.[-]	P17344	P17344 [236-247]	0	1546.72	0.804			174.1	156.7	129.3	140	Unique	3.77	High	0	0.01073									1.11104	0.923571
FALSE	High	[G].AEDELKDAVGLVR.[P]	B4F9B5	B4F9B5 [261-273]	0	1873.08	1.439			113.3	141.8	181.8	163.1	Unique	2.35	High	0	0.01965									0.799013	1.11465
FALSE	High	[G].AGHDYYERGNLD.[I]	B6TMF3	B6TMF3 [99-110]	0	1638.77	0.937			148.2	171.4	141.5	138.9	Unique	3.74	High	0	0.02861									0.864644	1.01872
FALSE	High	[K].AASSGGVTSAPVASG.[Q]	B4FMW6	B4FMW6 [59-73]	0	1447.76	0.609			195.7	128.8	156.2	119.2	Unique	1.96	High	0	0.03483									1.51941	1.3104
FALSE	High	[G].GAIIEANTIYG.[A]	B6ST04	B6ST04 [143-153]	0	1350.75	1.035			153.1	162	126.5	158.4	Unique	2.38	High	0	0.0443									0.945062	0.798611
FALSE	High	[R].AFLVEEQKIVK.[K]	B6UH15	B6UH15 [94-104]	0	1991.25	1.011			160.8	144.6	132.1	162.6	Unique	1.91	High	0	0.06168									1.11203	0.812423
FALSE	High	[AT].ATAAAEADRIG.[R]	B4FCB4	B4FCB4 [23-33]	0	1274.69	0.674			174.3	151.8	156.3	117.5	Unique	2.52	High	0	0.02905									1.14822	1.33021
FALSE	High	[L].FSTIDDLDHAAKIKSTPEAEK.[Y]	A0A1D6EXK9; B6TI20	A0A1D6EXK9 [179-199]; B6TI20 [180-200]	0	3232.82	1.258			124.8	136.8	181.3	157	Not Unique	5.8	High	0	7.95e-05									0.912281	1.15478
FALSE	High	[K].RLATSGANFARA.[Y]	B4FAC2	B4FAC2 [81-92]	0	1463.83	0.755			173.5	150.1	145.4	131	Unique	5.15	High	0	0.0009959									1.1559	1.10992
FALSE	High	[T].SVEDLGHHAGYYR.[L]	B4FBF2	B4FBF2 [108-120]	0	1732.86	0.853			169.5	144.8	141.2	144.5	Unique	3.53	High	0	0.06211									1.17058	0.977163
FALSE	High	[S].VAIEAAGTAFQ.[L]	O22500	O22500 [266-276]	0	1306.72	1.027			148.3	149.7	149.7	152.3	Unique	2.81	High	0	0.004958									0.990648	0.982928
FALSE	High	[G].GFVADADVGEQAARLE.[A]	B6T0C0	B6T0C0 [149-164]	0	1876.96	0.798			179.1	138.8	139.2	142.9	Unique	4.76	High	0	0.001767									1.29035	0.974108
FALSE	High	[L].GDAAVYAGAKFRAPVEPY.[-]	B8A0W7	B8A0W7 [429-446]	0	2340.28	0.808			165.5	130.3	170.4	133.8	Unique	1.6	High	0	0.02889									1.27015	1.27354
FALSE	High	[D].ELAQAIDTVKSD.[-]	K7UGI3	K7UGI3 [169-180]	0	1747.98	1.025			153.3	154.3	135.1	157.2	Unique	2.54	High	0	0.01552									0.993519	0.859415
FALSE	High	[R].ADEESPAEPAPTAEG.[E]	B6TH55	B6TH55 [46-60]	0	1699.79	0.609			199.6	139.5	139.3	121.6	Unique	2.95	High	0	0.04506									1.43082	1.14556
FALSE	High	[A].ADEEYVSETKEVIG.[K]	B4FRJ4; B6T2V3	B4FRJ4 [63-76]; B6T2V3 [66-79]	0	2027.06	1.315			131.6	149.4	145.9	173.1	Not Unique	3.47	High	0	0.00409									0.880857	0.842865
FALSE	High	[C].EPHQGAGMVGKITVN.[-]	B4FCL1	B4FCL1 [141-155]	0	1996.11	1.21			144.7	134.7	145.4	175.2	Unique	4.65	High	0	0.001928									1.07424	0.829909
FALSE	High	[C].EPHQGAGMVGKITVN.[-]	B4FCL1	B4FCL1 [141-155]	0	2012.1	1.427			123.7	164.7	135.2	176.5	Unique	4.66	High	0	0.0006929									0.751063	0.766006
FALSE	High	[D].AGGEKTAGPNLNSVRGFEVID.[T]	B6SMR2	B6SMR2 [84-104]	0	2589.4	0.945			136.9	163.2	170.4	129.4	Unique	2.86	High	0	0.05128									0.838848	1.31685
FALSE	High	[G].AGHDYYERGNLDIF.[S]	B6TMF3	B6TMF3 [99-112]	0	1898.92	1.09			153.9	141.1	137.3	167.7	Unique	2.49	High	0	0.003895									1.09072	0.818724
FALSE	High	[R].SRINPLVR.[L]	B6SSH9	B6SSH9 [143-150]	0	1183.75	0.841			169.4	211.6	76.5	142.5	Unique	3.91	High	0	0.05098									0.800567	0.536842
FALSE	High	[FP].AFDPATGAGTVIDSG.[T]	B4FMW6	B4FMW6 [294-308]	0	1607.81	1.118			132	162.9	157.5	147.6	Unique	2.84	High	0	0.001892									0.810313	1.06707
FALSE	High	[F].VGYQDTLYVHSL.[R]	B8A2X5	B8A2X5 [376-387]	0	1623.86	1.014			157.1	161.8	121.8	159.3	Unique	2.14	High	0	0.01653									0.970952	0.764595
FALSE	High	[L].VGYGASGFAPIRLK.[D]	B4FX40	B4FX40 [308-321]	0	1894.13	1.023			146.9	170.4	132.4	150.3	Unique	2.45	High	0	0.001582									0.862089	0.880905
FALSE	High	[A].ARSKKSYTAIFSFGD.[S]	A0A1D6P0Z7	A0A1D6P0Z7 [50-64]	0	2365.35	1.241			132.9	174.9	127.2	165	Unique	3.91	High	0	0.06759									0.759863	0.770909
FALSE	High	[ML].VSVHSSQQIYTRATNT.[-]	A0A1D6PYT7	A0A1D6PYT7 [124-139]	0	2021.06	0.836			167.3	149.4	143.4	139.9	Unique	3.77	High	0	0.02108									1.11981	1.02502
FALSE	High	[N].AKVVTIDSYEDVPANSEKSLQ.[K]	A0A1D6JG12	A0A1D6JG12 [238-258]	0	2980.64	1.163			141.4	108.7	185.4	164.4	Unique	5.24	High	0	2.185e-05									1.30083	1.12774
FALSE	High	[M].GLQEEFEEHAEKAKTLPATTTNESK.[L]	B6SRG5	B6SRG5 [2-26]	0	3705.02	0.934			133.4	138.8	203.1	124.6	Unique	5.68	High	0	0.02205									0.961095	1.63002
FALSE	High	[A].AKGYNVQILVD.[E]	B6TRC5	B6TRC5 [44-54]	0	1677.99	0.943			152	145.5	159	143.5	Unique	2.75	High	0.002271	0.1232									1.04467	1.10801
FALSE	High	[R].ARLTFTDDDVASVVD.[R]	A0A1D6GDM6	A0A1D6GDM6 [262-276]	0	1852.95	1.047			140	152.5	161.1	146.5	Unique	2	High	0	0.06655									0.918033	1.09966
FALSE	High	[Q].DYSEVTGRARANIH.[C]	B4FU50	B4FU50 [175-188]	0	1817.95	0.746			158.4	179.6	143.9	118.1	Unique	4.27	High	0	0.06078									0.88196	1.21846
FALSE	High	[E].GVHQIKTGRLVS.[L]	K7VRR0	K7VRR0 [111-122]	0	1753.08	1.654			125.9	122.4	143.4	208.3	Unique	2.81	High	0	0.05363									1.02859	0.68843
FALSE	High	[M].GLQEEFEEHAEKAKTLPESTSNENK.[L]	A0A1D6IZQ8	A0A1D6IZQ8 [2-26]	0	3762	1.034			141.5	138.8	173.2	146.4	Unique	5.78	High	0	0.008301									1.01945	1.18306
FALSE	High	[G].GPVDPSKLVVELGPMEIRTFIVSFDHIS.[D]	A0A1D6F5T1	A0A1D6F5T1 [1243-1270]	0	3556.95	0.193			172.3	94	300.4	33.2	Unique	2.94	High	0	0.05799									1.83298	9.04819
FALSE	High	[L].FLYVQKNKIV.[-]	A0A172FJF5	A0A172FJF5 [27-36]	0	1939.23	1.018			139	154.7	164.8	141.5	Unique	1.97	High	0	0.06099									0.898513	1.16466
FALSE	High	[T].FTDDDVASVVD.[R]	A0A1D6GDM6	A0A1D6GDM6 [266-276]	0	1411.68	1.007			152.6	133.2	160.5	153.7	Unique	1.75	High	0	0.04628									1.14565	1.04424
FALSE	High	[A].AYGEAANVFGKPKASTEY.[I]	A0A1D6HS38	A0A1D6HS38 [118-135]	0	2590.41	1.217			137.5	138	157.2	167.3	Unique	2.32	High	0	0.03639									0.996377	0.939629
FALSE	High	[AG].SHHGGAGLKLG.[Y]	B4F8D7	B4F8D7 [30-40]	0	1491.88	0.917			143	189.2	136.7	131.1	Unique	4.03	High	0	0.00448									0.755814	1.04272
FALSE	High	[A].AYGEAANVFGKTKKNTDFIS.[Y]	A0A1D6F9C2	A0A1D6F9C2 [73-92]	0	3077.74	2.181			93.3	124.4	178.8	203.5	Unique	3.16	High	0	0.009576									0.75	0.878624
FALSE	High	[A].AYGEAANVFGKPKASTEYI.[A]	A0A1D6HS38	A0A1D6HS38 [118-136]	0	2703.5	1.289			123.3	159.4	158.3	158.9	Unique	5.01	High	0	0.00195									0.773526	0.996224
FALSE	High	[A].ALQPRPGVAPAPAPPAPLLGLASL.[M]	A0A1D6L661	A0A1D6L661 [160-183]	0	2503.5	0.711			156.6	99.2	232.8	111.4	Unique	3.01	High	0	0.02375									1.57863	2.08977
FALSE	High	[L].TSLISGLQGDAPAD.[S]	A0A1D6L4E9	A0A1D6L4E9 [231-244]	0	1573.83	1.004			148.3	140	162.8	148.9	Unique	2.39	High	0	0.01268									1.05929	1.09335
FALSE	High	[G].YGASGFAPIRLK.[D]	B4FX40	B4FX40 [310-321]	0	1738.04	1.106			139.7	183.9	121.9	154.5	Unique	2.73	High	0	0.006323									0.759652	0.788997
FALSE	High	[K].SFLTGSPMPVQ.[S]	B6TQW0	B6TQW0 [457-467]	0	1408.73	1.041			136.7	118.2	202.7	142.4	Unique	2.2	High	0	0.05965									1.15651	1.42346
FALSE	High	[R].FNKVNYAGVSTNNYALD.[E]	B6TEI9; B6TH55	B6TEI9 [114-130]; B6TH55 [117-133]	0	2348.23	1.127			129.6	180.3	143.9	146.1	Not Unique	2.04	High	0	0.04367									0.718802	0.984942
FALSE	High	[A].ADEEYVSETK.[E]	B4FRJ4; B6T2V3	B4FRJ4 [63-72]; B6T2V3 [66-75]	0	1628.84	0.551			162.5	160	187.9	89.6	Not Unique	3.55	High	0	0.004662									1.01562	2.0971
FALSE	High	[A].AYGEAANVFG.[K]	A0A1D6F9C2; A0A1D6HS38	A0A1D6F9C2 [73-82]; A0A1D6HS38 [118-127]	0	1227.62	0.896			174.2	146.9	122.8	156.1	Not Unique	2.34	High	0	0.05711									1.18584	0.786675
FALSE	High	[A].AVRSSEGGTSLDAADKV.[-]	A0A1D6F2Q3	A0A1D6F2Q3 [359-375]	0	2121.16	1.028			137.5	185.8	135.4	141.4	Unique	4.01	High	0	7.651e-05									0.740043	0.957567
FALSE	High	[Q].DYSEVTGRAR.[A]	B4FU50	B4FU50 [175-184]	0	1382.72	0.621			188.5	155.6	138.8	117.1	Unique	2.86	High	0	0.03198									1.21144	1.18531
FALSE	High	[A].SIEGVHQIKTG.[R]	K7VRR0	K7VRR0 [108-118]	0	1626.96	1.035			157.4	152.6	127.2	162.8	Unique	3.04	High	0	0.033									1.03145	0.781327
FALSE	High	[D].GGLVFEPSQFTVKAGD.[T]	B4FCL1	B4FCL1 [68-83]	0	2110.16	0.871			129.1	216.3	142.2	112.4	Unique	4.46	High	0	0.004337									0.596856	1.26512
FALSE	High	[G].TSVIFTGVTKATSGPG.[S]	C0P4G2	C0P4G2 [465-480]	0	1981.14	0.842			182	134.2	130.6	153.3	Unique	1.92	High	0	0.04612									1.35618	0.851924
FALSE	High	[A].ETVKTIKIGAPPPPSGGLPGTLN.[S]	A0A1D6EXK9; B6TI20	A0A1D6EXK9 [68-90]; B6TI20 [69-91]	0	2931.75	1.002			156	137.6	150.2	156.3	Not Unique	3.32	High	0	0.05107									1.13372	0.960972
FALSE	High	[S].AQTIATVEDAADLIDKLVAGKA.[-]	B6SJF5	B6SJF5 [110-131]	0	2900.69	1.438		598.3	0.3	0.3	0.6	0.5	Unique	4.03	High	0	0.005909									1	1.2
FALSE	High	[H].GAVGNAVADDKHLVF.[A]	A0A1D6NDY9	A0A1D6NDY9 [186-200]	0	1971.11	1.067			142.6	137.5	167.6	152.2	Unique	5.01	High	0	0.0001656									1.03709	1.10118
FALSE	High	[A].AALVSAFASKG.[L]	A0A1D6H658	A0A1D6H658 [169-179]	0	1479.89	0.948			159.2	147.9	142	150.9	Unique	2.2	High	0	0.01741									1.0764	0.941021
FALSE	High	[N].AAFFDYAKGT.[A]	K7U9N2	K7U9N2 [242-251]	0	1548.85	1.238			143.9	162.2	115.8	178.1	Unique	3	High	0	0.03584									0.887176	0.650197
FALSE	High	[KEQWHV].DKPQPPPEGRLPD.[A]	A0A1D6JYW6	A0A1D6JYW6 [137-149]	0	1904.06	0.667			176.7	158.6	146.9	117.9	Unique	3.35	High	0	0.03109									1.11412	1.24597
FALSE	High	[D].EAIAYAEGLK.[L]	B6TV55	B6TV55 [127-136]	0	1522.89	1.019			144.5	168.5	139.7	147.3	Unique	4.08	High	0	0.001683									0.857567	0.948405
FALSE	High	[D].AVHGHNNVYKATIFPH.[N]	A0A1D6L4E9	A0A1D6L4E9 [153-168]	0	2263.25	0.758			176.3	151.1	139	133.7	Unique	4.49	High	0	0.002325									1.16678	1.03964
FALSE	High	[D].EAQISANLIKHGPLA.[I]	B4FX40	B4FX40 [262-276]	0	2020.2	0.964			149	175.5	131.8	143.6	Unique	4.29	High	0	0.0004591									0.849003	0.917827
FALSE	High	[V].HSLALDEPDKPVVL.[S]	K7U2E4	K7U2E4 [113-126]	0	1991.16	1.031			157.6	132.2	147.7	162.5	Unique	2.34	High	0	0.03869									1.19213	0.908923
FALSE	High	[M].AFAGGAALKL.[A]	B4FYP5	B4FYP5 [404-413]	0	1376.87	1.952			110.4	144.9	129.1	215.5	Unique	2.84	High	0	0.03008									0.761905	0.599072
FALSE	High	[L].LVYNTSALSG.[-]	B6SQV5	B6SQV5 [119-128]	0	1253.69	1.144			144	148.8	142.6	164.6	Unique	2.08	High	0	0.02485									0.967742	0.866343
FALSE	High	[Q].AGGEAASVANAQAYNNYLIK.[R]	A0A1D6IE31	A0A1D6IE31 [308-327]	0	2483.33	1.133			150.8	142.4	135.9	170.9	Unique	4.52	High	0	0.0007027									1.05899	0.795202
FALSE	High	[A].AYGEAANVFGKPKASTEYIA.[Y]	A0A1D6HS38	A0A1D6HS38 [118-137]	0	2774.53	1.499			114.4	141.3	172.9	171.5	Unique	3.01	High	0	0.01934									0.809625	1.00816
FALSE	High	[K].ESVIGAVPKSTLTTLLDKYIGSS.[S-]	K7TXW7	K7TXW7 [151-173]	0	3066.79	0.468			164.7	112.3	246	77	Unique	4.37	High	0	0.0006573									1.46661	3.19481
FALSE	High	[S].GPIFATFEKVSTLL.[P]	B6TK17	B6TK17 [119-132]	0	1981.18	0.503			201.2	134	163.7	101.1	Unique	2.74	High	0.002271	0.1018									1.50149	1.61919
FALSE	High	[N].AKVVTIDSYEDVPANDEKSLQ.[K]	O22500	O22500 [236-256]	0	3008.64	1.125			144.2	138.7	154.9	162.2	Unique	4.71	High	0	0.0005428									1.03965	0.954994
FALSE	High	[K].AASSGGVTSAPVASGQ.[T]	B4FMW6	B4FMW6 [59-74]	0	1575.82	0.625			198.1	139.4	138.7	123.9	Unique	4.35	High	0	5.862e-05									1.42109	1.11945
FALSE	High	[S].GAGLRHVLK.[L]	A0A1D6DUP5	A0A1D6DUP5 [262-270]	0	1408.92	1.044			138.7	179.8	136.8	144.7	Unique	2.18	High	0.001507	0.07119									0.771413	0.945404
FALSE	High	[A].IVGAVVAVSNFDPVRRG.[-]	B6T4G5	B6T4G5 [106-122]	0	1985.15	0.777			165.4	130.5	175.6	128.5	Unique	2.08	High	0.001507	0.0716									1.26743	1.36654
FALSE	High	[A].AVEGINQIVTGDMIS.[L]	A0A1D6JG12	A0A1D6JG12 [167-181]	0	1791.94	0.757			171.3	139.6	159.6	129.6	Unique	1.25	High	0.001507	0.07159									1.22708	1.23148
FALSE	High	[A].LQEYFAVYRLID.[M]	B6UB57	B6UB57 [269-280]	0	1758.96	0.811			167.9	145	150.8	136.2	Unique	3.21	High	0.001507	0.07151									1.15793	1.1072
FALSE	High	[Q].ATYNVKLITPEGEVELQVPD.[D]	B1P758; B1P759	B1P758 [42-61]; B1P759 [53-72]	0	2673.48	0.706			165	133.9	184.6	116.5	Not Unique	2.31	High	0.002271	0.1192									1.23226	1.58455
FALSE	High	[D].KVLLPLELFGAKA.[P]	B4FB81	B4FB81 [181-193]	0	2086.36	0.588			171.7	146.2	181.1	100.9	Unique	2.37	High	0.002271	0.07794									1.17442	1.79485
FALSE	High	[F].LRLDGNRLSGAIPPTATVFNLL.[L]	B6TYX7	B6TYX7 [130-151]	0	2567.49	0.643			155.3	113	231.9	99.8	Unique	2.11	High	0.002271	0.1175									1.37434	2.32365
FALSE	High	[E].IIVDIDTL.[L]	A0A1D6P9X8	A0A1D6P9X8 [754-761]	0	1130.69	0.888			191.3	118	120.9	169.9	Unique	1.69	High	0.002271	0.1135									1.62119	0.711595
FALSE	High	[T].SIEEFLEPLE.[L]	B8XPZ2	B8XPZ2 [408-417]	0	1434.76	0.365			234	130.6	150.1	85.3	Unique	1.92	High	0.002271	0.09139									1.79173	1.75967
FALSE	High	[D].YDALDVANKIGII.[-]	B6TN30	B6TN30 [170-182]	0	1863.1	1.217			131.4	145.1	163.5	160	Unique	2.05	High	0.002271	0.134									0.905582	1.02188
FALSE	High	[HQ].DTFSYGSHVM.[Q]	B6TAL1; A0A1D6NMH3	B6TAL1 [295-304]; A0A1D6NMH3 [312-321]	0	1388.64	0.81			168.7	147.2	147.4	136.7	Not Unique	1.54	High	0.002271	0.1457									1.14606	1.07827
FALSE	High	[R].LVLPGELAKHAVSEGTKAVTKFTSA.[-]	B6SHU4	B6SHU4 [126-150]	0	3471.08	0.502			171.2	137.5	205.4	85.9	Unique	3.99	High	0.002271	0.1362									1.24509	2.39115
FALSE	High	[D].GVVSRAADAQRDLPD.[S]	B4F8D7	B4F8D7 [163-177]	0	1798.96	0.937		588.2	3	3.9	2.1	2.8	Unique	2.93	High	0.002271	0.07995									0.769231	0.75
FALSE	High	[A].AEAPPAAPAAP.[E]	B6SHX8	B6SHX8 [92-102]	0	1191.66	0.606			205.6	141.9	128	124.5	Unique	1.71	High	0.002271	0.1092									1.44891	1.02811
FALSE	High	[Q].LVQGLNELTLLS.[E]	A0A1D6MYX1	A0A1D6MYX1 [596-607]	0	1528.91	0.805			151.5	128.4	198.2	121.9	Unique	1.76	High	0.002271	0.1425									1.17991	1.62592
FALSE	High	[SE].AKGEPFPSDPK.[KR]	B7ZYP6	B7ZYP6 [289-299]	0	1860.08	0.348			233.4	108.9	176.6	81.1	Unique	3.23	High	0.002271	0.07502									2.14325	2.17756
FALSE	High	[RL].TLFSNFLAG.[T]	B6UB57	B6UB57 [469-477]	0	1198.67	0.702			184.7	127.3	158.3	129.7	Unique	1.67	High	0.002271	0.07582									1.4509	1.22051
FALSE	High	[A].DDDSGIYYQ.[L]	B6SSH9	B6SSH9 [24-32]	0	1304.58	0.823			179.4	156.1	116.9	147.7	Unique	2.48	High	0.002271	0.1132									1.14926	0.791469
FALSE	High	[E].AAYTQATGKPIS.[L]	B4F9B5	B4F9B5 [178-189]	0	1665.96	0.569			174.3	153.9	172.5	99.2	Unique	1.37	High	0.002271	0.09175									1.13255	1.73891
FALSE	High	[E].GINQIVTGDLISLS.[E]	O22500	O22500 [168-181]	0	1658.95	0.772			178.7	115.2	168.2	137.9	Unique	1.05	High	0.002271	0.1497									1.55122	1.21972
FALSE	High	[A].ADEEYVSETKEVIGKVRSTIGLDKSD.[P]	B4FRJ4	B4FRJ4 [63-88]	0	3785.1	0.739			136.3	146.5	216.5	100.7	Unique	2.64	High	0.002271	0.1044									0.930375	2.14995
FALSE	High	[F].SAALALSSVLLSSAATSPPPAAA.[D]	A0A096RAV0	A0A096RAV0 [51-73]	0	2282.28	0.879			176.1	109	160.2	154.7	Unique	2.29	High	0.002271	0.1313									1.6156	1.03555
FALSE	High	[C].GRHLDHGVL.[L]	B4FX40	B4FX40 [298-306]	0	1232.71	0.898			156.6	152.9	149.9	140.6	Unique	2.64	High	0.002271	0.1024									1.0242	1.06615
FALSE	High	[K].KVVSEVVSTFL.[L]	B4FC34	B4FC34 [50-60]	0	1666.02	0.743			177.9	132.7	157.2	132.2	Unique	1.25	High	0.002271	0.09087									1.34062	1.18911
FALSE	High	[S].SSSPAADTIIGLL.[D]	A0A1D6HXI1	A0A1D6HXI1 [166-178]	0	1473.84	0.605			168.1	146.1	184.1	101.7	Unique	1.63	High	0.002271	0.08639									1.15058	1.81023
FALSE	High	[T].LLSEIVGLQ.[N]	A0A1D6MYX1	A0A1D6MYX1 [605-613]	0	1200.74	0.529			212.6	113.5	161.3	112.6	Unique	2.05	High	0.002271	0.08986									1.87313	1.4325
FALSE	High	[A].LDIISLLQNQ.[E]	B6TMN1	B6TMN1 [205-214]	0	1385.82	1.123			147.5	120.1	166.7	165.7	Unique	1.67	High	0.002271	0.1248									1.22814	1.00604
FALSE	High	[E].EDLLLGAHSQFDICKGVFADIIM.[L]	A0A1D6EG02	A0A1D6EG02 [210-232]	0	3009.58	0.775			139.3	159.5	193.3	107.9	Unique	2.77	High	0.002271	0.1074									0.873354	1.79147
FALSE	High	[N].VAGAGDVVRASV.[K]	B6UA99	B6UA99 [194-205]	0	1329.77	0.979			151.8	143.3	156.2	148.6	Unique	2.63	High	0.002271	0.1337									1.05932	1.05114
FALSE	High	[D].ADVGEQAARLE.[A]	B6T0C0	B6T0C0 [154-164]	0	1387.74	0.807			168	164.1	132.3	135.6	Unique	1.8	High	0.002271	0.09856									1.02377	0.975664
FALSE	High	[A].AEAPPAAPAAPE.[I]	B6SHX8	B6SHX8 [92-103]	0	1320.7	0.817			160.6	151.6	156.5	131.2	Unique	2.49	High	0.002271	0.1059									1.05937	1.19284
FALSE	High	[A].ADEEYVSETKEVIGKVRSTINLDKSDPSVAD.[A]	B6T2V3	B6T2V3 [66-96]	0	4311.34	0.613			123.5	207.6	193.1	75.8	Unique	3.8	High	0.002271	0.08897									0.594894	2.54749
FALSE	High	[K].RLSEAGITDLLILE.[A]	K7TH00	K7TH00 [50-63]	0	1772.04	0.795			162.9	132.8	174.8	129.5	Unique	1.82	High	0.002271	0.07342									1.22666	1.34981
FALSE	High	[G].IILSSRAGQSRAD.[-]	A0A1D6MYY4	A0A1D6MYY4 [160-172]	0	1602.91	0.533			176.5	180.5	149	94	Unique	2.15	High	0.002271	0.1369									0.977839	1.58511
FALSE	High	[C].GRHLDHGVLL.[V]	B4FX40	B4FX40 [298-307]	0	1345.79	0.958			159.3	149.2	138.9	152.6	Unique	2.8	High	0.002271	0.1114									1.06769	0.910223
FALSE	High	[S].FALFTGGLS.[NS]	A0A1D6KKC7	A0A1D6KKC7 [177-185]	0	1141.65	0.904			175.3	154.5	111.7	158.5	Unique	1.59	High	0.002271	0.08139									1.13463	0.704732
FALSE	High	[Q].KVVSLFDIIDN.[I]	C4J9L5	C4J9L5 [389-399]	0	1721.02	0.693			197.3	116.2	149.7	136.8	Unique	1.99	High	0.002271	0.07879									1.69793	1.0943
FALSE	High	[A].GIDSANILINYIF.[K]	A0A1D6JSI0	A0A1D6JSI0 [336-348]	0	1681.94	1.298			102.4	201.7	162.9	133	Unique	2.01	High	0.002271	0.1146									0.507685	1.22481
FALSE	High	[N].DVPRHPLDPLT.[I]	K7U2E4	K7U2E4 [76-86]	0	1488.84	0.913			165.6	154.8	128.3	151.3	Unique	2.16	High	0.002271	0.08299									1.06977	0.847984
FALSE	High	[R].SRINPLVRLK.[A]	B6SSH9	B6SSH9 [143-152]	0	1654.09	1.253			143.2	237.6	39.8	179.4	Unique	3.91	High	0.002271	0.08003									0.602694	0.221851
FALSE	High	[A].APGISPSLKNFLLSIVSG.[G]	B6T4G5	B6T4G5 [82-99]	0	2258.35	0.491			160.2	114.7	246.3	78.7	Unique	3	High	0.002271	0.08183									1.39669	3.12961
FALSE	High	[A].DDGLTTFKVYFHDVVAGTNP.[T]	B6T8I3	B6T8I3 [22-41]	0	2654.39	0.96			156.6	128.8	164.2	150.3	Unique	2.03	High	0.002271	0.07546									1.21584	1.09248
FALSE	High	[K].VNYAGVSTNNYALDEILEVK.[-]	B6TH55	B6TH55 [120-139]	0	2670.44	0.682			200.2	111.2	152	136.5	Unique	2.8	High	0.002271	0.1474									1.80036	1.11355
FALSE	High	[M].GAGHDYYERGNLD.[I]	B6TMF3	B6TMF3 [98-110]	0	1695.79	0.728			170.7	147.2	157.7	124.3	Unique	3.68	High	0.002271	0.07414									1.15965	1.2687
FALSE	High	[L].AAAGLGHIKVTT.[S]	B6T391	B6T391 [144-155]	0	1596.98	0.757			168.7	129.6	174	127.7	Unique	1.66	High	0.002271	0.08454									1.3017	1.36257
FALSE	High	[D].AADLIEKLMLEAPPKVV.[-]	B4FDG2	B4FDG2 [124-140]	0	2524.54	1.097			158	120.8	147.9	173.3	Unique	2.75	High	0.002271	0.0725									1.30795	0.853433
FALSE	High	[Q].DYSEVTGRARA.[N]	B4FU50	B4FU50 [175-185]	0	1453.76	0.628			168.8	160.2	165.1	105.9	Unique	2.65	High	0.002271	0.1007									1.05368	1.55902
FALSE	High	[Y].AVIFQQKKTASG.[-]	A0A096QKD0	A0A096QKD0 [131-142]	0	1965.21	0.445			214.6	159.8	130.2	95.4	Unique	2.53	High	0.002271	0.09994									1.34293	1.36478
FALSE	High	[Q].ALTLFSNF.[L]	B6UB57	B6UB57 [467-474]	0	1141.65	0.625			209	131	129.3	130.7	Unique	2.39	High	0.002271	0.1162									1.59542	0.989288
FALSE	High	[D].ALAKYFIGSVL.[S]	A0A1D6L4E9	A0A1D6L4E9 [101-111]	0	1640.02	0.762			153.2	210.4	119.6	116.8	Unique	2.72	High	0.002271	0.08738									0.728137	1.02397
FALSE	High	[T].SPNNPDALLR.[AE]	A0A1D6NDY9	A0A1D6NDY9 [278-287]	0	1325.74	0.814			164.7	135.8	165.4	134.1	Unique	2.16	High	0.002271	0.1099									1.21281	1.23341
FALSE	High	[QMR].KAVANQPVSVA.[IV]	O22500	O22500 [257-267]	0	1541.94	0.884			158.7	160.7	140.2	140.3	Unique	1.71	High	0.002271	0.09173									0.987554	0.999287
FALSE	High	[Q].DYSEVTGRARAN.[I]	B4FU50	B4FU50 [175-186]	0	1567.8	0.709			173.9	150.4	152.3	123.4	Unique	1.86	High	0.002271	0.1498									1.15625	1.2342
FALSE	High	[K].GARKGVEKAAASFSVA.[-]	A0A1D6F9C2	A0A1D6F9C2 [243-258]	0	2236.34	2.041			89.6	181.1	146.4	182.9	Unique	1.51	High	0.002271	0.1213									0.494754	0.800437
FALSE	High	[D].IVAQTPHIG.[-]	B8QVU5	B8QVU5 [66-74]	0	1164.69	1.098			146.6	160.6	131.9	160.9	Unique	2.48	High	0.002271	0.138									0.912827	0.819764
FALSE	High	[K].VTFLDDAQVKKLKSVLGG.[S]	Q6TM44	Q6TM44 [193-210]	0	2834.75	0.602			163	144.3	194.6	98.1	Unique	1.81	High	0.002271	0.1048									1.12959	1.98369
FALSE	High	[K].TAPINIGLAA.[F]	B4F8D7	B4F8D7 [102-111]	0	1169.71	0.935			169.2	129.4	143.2	158.2	Unique	1.72	High	0.002271	0.08994									1.30757	0.905183
FALSE	High	[PR].INPLVRLK.[A]	B6SSH9	B6SSH9 [145-152]	0	1410.96	1.04			160.8	178.1	93.9	167.2	Unique	1.85	High	0.002271	0.107									0.902864	0.561603
FALSE	High	[S].VAIEAGGRAFQ.[L]	A0A1D6JG12	A0A1D6JG12 [268-278]	0	1347.76	1.269			130.7	133.4	170	165.9	Unique	2.31	High	0.002271	0.07245									0.97976	1.02471
FALSE	High	[E].IYNSSVLLD.[G]	A0A172FJH6	A0A172FJH6 [60-68]	0	1252.7	0.848			177.6	129.8	142	150.6	Unique	1.99	High	0.002271	0.08982									1.36826	0.942895
FALSE	High	[L].AAAKGVAVDVEPAELEFTSVGEKK.[S]	A0A1D6KWW2	A0A1D6KWW2 [702-725]	0	3361.94	1.002			160.5	115.6	163.2	160.8	Unique	1.73	High	0.002271	0.1264									1.38841	1.01493
FALSE	High	[D].DLSAADAYL.[-]	A0A1D6GHI2	A0A1D6GHI2 [927-935]	0	1167.61	1.262			142.2	153.8	124.5	179.5	Unique	1.76	High	0.002271	0.1133									0.924577	0.693593
FALSE	High	[ST].APGLGQYISGAILF.[E]	B4FTI5	B4FTI5 [95-108]	0	1635.93	1.216			129.9	132.2	179.8	158	Unique	1.95	High	0.002271	0.09103									0.982602	1.13797
FALSE	High	[K].TAPINIGLAAFEVIDEIK.[A]	B4F8D7	B4F8D7 [102-119]	0	2372.38	0.01			180.7	179.7	239.6		Unique	2.68	High	0.004429	0.1628									1.00556	#VALUE!
FALSE	High	[L].AVIAGVAAL.[V]	A0A1D6GLJ8	A0A1D6GLJ8 [84-92]	0	1013.66	0.828			184.6	141.3	121.1	152.9	Unique	2.26	High	0.002271	0.08824									1.30644	0.792021
FALSE	High	[S].KPQREFDYFALS.[L]	A0A1D6N4Q6	A0A1D6N4Q6 [34-45]	0	1959.07	1.017			150	149.4	147.8	152.7	Unique	2.46	High	0.002271	0.07645									1.00402	0.967911
FALSE	High	[G].AGDGGLVFEPSQFTVKAGD.[T]	B4FCL1	B4FCL1 [65-83]	0	2353.24	0.935			158.7	127.5	165.4	148.4	Unique	2.37	High	0.002271	0.1209									1.24471	1.11456
FALSE	High	[A].DDPEAFAELK.[V]	B4FQ80	B4FQ80 [202-211]	0	1592.86	1.097			158.5	173.6	94	173.9	Unique	2.69	High	0.002271	0.07949									0.913018	0.540541
FALSE	High	[D].GIYVSDKGVIEEEQ.[-]	B6SI39	B6SI39 [177-190]	0	2024.1	0.908			168.6	124.8	153.5	153	Unique	2.49	High	0.002271	0.1026									1.35096	1.00327
FALSE	High	[D].GYTTFRSATVAVVGNNF.[L]	B8A2X5	B8A2X5 [324-340]	0	2033.07	0.972			150	180.4	123.8	145.8	Unique	1.85	High	0.002271	0.07657									0.831486	0.849108
FALSE	High	[L].VAFSSPNPGLQIT.[D]	Q6TM44	Q6TM44 [164-176]	0	1559.86	0.797			176.2	132.8	150.5	140.5	Unique	2.28	High	0.002271	0.108									1.32681	1.07117
FALSE	High	[A].KAKEIVASAPLVVFSK.[T]	B6THA1	B6THA1 [23-38]	0	2603.67	0.757			156.2	157.9	167.8	118.2	Unique	2.8	High	0.002271	0.1245									0.989234	1.41963
FALSE	High	[L].VAFSSPNPGLQITD.[F]	Q6TM44	Q6TM44 [164-177]	0	1674.89	0.823			162.3	131	173.1	133.6	Unique	2.46	High	0.002271	0.07813									1.23893	1.29566
FALSE	High	[G].ASGFAPIRL.[K]	B4FX40	B4FX40 [312-320]	0	1160.7	1.686			121.6	142.4	130.9	205.1	Unique	2.01	High	0.002271	0.08698									0.853933	0.638225
FALSE	High	[E].GINQIVTGDMIS.[L]	A0A1D6JG12	A0A1D6JG12 [170-181]	0	1476.79	0.911			162.3	134.3	155.6	147.8	Unique	1.84	High	0.002271	0.131									1.20849	1.05277
FALSE	High	[G].AGDGGLVFEPS.[Q]	B4FCL1	B4FCL1 [65-75]	0	1277.66	1.033			156.6	121.2	160.5	161.8	Unique	2.34	High	0.002271	0.1134									1.29208	0.991965
FALSE	High	[A].AYGEAANVF.[G]	A0A1D6F9C2; A0A1D6HS38	A0A1D6F9C2 [73-81]; A0A1D6HS38 [118-126]	0	1170.6	1.167			145.3	134.8	150.4	169.6	Not Unique	2.8	High	0.002271	0.1175									1.07789	0.886792
FALSE	High	[A].AAFPSFLGKLR.[K]	B4F8D7	B4F8D7 [265-275]	0	1665.03	1.138			146.7	172.9	113.4	167	Unique	2.24	High	0.002271	0.1003									0.848467	0.679042
FALSE	High	[L].VVELGPMEIRTFIVSFDHIS.[D]	A0A1D6F5T1	A0A1D6F5T1 [1251-1270]	0	2534.35	0.5			179.5	135.8	194.8	89.8	Unique	2.11	High	0.002271	0.1101									1.3218	2.16927
FALSE	High	[D].ILEIDHNMVYG.[S]	B6TYX7	B6TYX7 [219-229]	0	1548.79	0.898		580.4	5.2	4.4	5.4	4.7	Unique	1.69	High	0.002271	0.1469									1.18182	1.14894
FALSE	High	[N].GKEYALSDVID.[T]	A0A1D6N4Q6	A0A1D6N4Q6 [259-269]	0	1667.93	1.548			96.7	186.6	166.9	149.8	Unique	1.51	High	0.002271	0.1189									0.518221	1.11415
FALSE	High	[G].LKAITKVFK.[S]	B6SSH9	B6SSH9 [165-173]	0	1964.34	1.087			154.8	200.8	76.1	168.3	Unique	1.86	High	0.002271	0.07826									0.770916	0.452169
FALSE	High	[A].GIDSANILINYIFKN.[E]	A0A1D6JSI0	A0A1D6JSI0 [336-350]	0	2153.24	0.786			168.5	231.6	67.6	132.4	Unique	2.83	High	0.002271	0.1211									0.727547	0.510574
FALSE	High	[ST].DAFFNGIK.[NS]	B4FTS6	B4FTS6 [86-93]	0	1369.79	0.954			168	121.1	150.7	160.2	Unique	2.48	High	0.002271	0.1496									1.38728	0.940699
FALSE	High	[N].AQYFGEIGVG.[TS]	B6T706	B6T706 [83-92]	0	1269.67	1.169			153.3	141.5	126.1	179.1	Unique	1.69	High	0.002271	0.1167									1.08339	0.704076
FALSE	High	[G].LLHYQYNAGTGAAVGL.[V]	Q6TM44	Q6TM44 [148-163]	0	1877.01	0.978			143.3	147.2	169.4	140.1	Unique	1.56	High	0.002271	0.08564									0.973505	1.20914
FALSE	High	[S].APTPDIPSFHVATKLG.[F]	B4FSU4	B4FSU4 [61-76]	0	2109.21	0.915			163.7	129	157.6	149.7	Unique	3.41	High	0.002271	0.08008									1.26899	1.05277
FALSE	High	[D].DSPTLTGEKNAGPNANSLRGFEVID.[S]	A0A1D6H658	A0A1D6H658 [80-104]	0	3060.6	0.843			164.7	186.1	110.4	138.9	Unique	2.46	High	0.002271	0.09552									0.885008	0.794816
FALSE	High	[F].LGSISAMQF.[I]	P69523	P69523 [28-36]	0	1198.63	0.867			177	142.2	127.3	153.4	Unique	2.23	High	0.002271	0.08445									1.24473	0.829857
FALSE	High	[D].STFTVSEL.[I]	B4F8D7	B4F8D7 [178-185]	0	1112.6	0.715			196.5	148.2	114.9	140.4	Unique	1.93	High	0.002271	0.08742									1.32591	0.818376
FALSE	High	[F].LDLGPGAPAANARLTPML.[V]	A0A1D6LRY4	A0A1D6LRY4 [320-337]	0	2007.13	0.836			167.2	136.1	156.8	139.8	Unique	2.31	High	0.002271	0.1141									1.22851	1.1216
FALSE	High	[L].IAVSEPISFK.[N]	A0A1D6KKC7	A0A1D6KKC7 [190-199]	0	1548.94	0.874			158.8	164	138.4	138.8	Unique	2.39	High	0.002271	0.1092									0.968293	0.997118
FALSE	High	[F].REDDILGTLVD.[-]	A0A1D6F2C6	A0A1D6F2C6 [89-99]	0	1474.8	0.823			171	129.9	158.3	140.7	Unique	1.69	High	0.002271	0.1175									1.3164	1.12509
FALSE	High	[D].AVAAVRFLLR.[-]	B6THW6	B6THW6 [118-127]	0	1344.87	1.235			136.4	181.2	114	168.4	Unique	2.01	High	0.002271	0.1476									0.752759	0.67696
FALSE	High	[F].SYIGTNPANDDNTFIE.[D]	A0A1D6NMH3	A0A1D6NMH3 [335-350]	0	1999.94	0.971			161.4	126.5	155.5	156.7	Unique	1.83	High	0.002271	0.1107									1.27589	0.992342
FALSE	High	[S].AVGLHYDPFVASD.[T]	B6U1Y8	B6U1Y8 [471-483]	0	1619.83	1.245			133.9	139.3	160.1	166.7	Unique	1.59	High	0.002271	0.1426									0.961235	0.960408
FALSE	High	[R].GGSGKVVDSGPDDHIFVF.[Y]	B6TAL1	B6TAL1 [147-164]	0	2291.21	0.977			153.8	133.8	161.9	150.4	Unique	1.56	High	0.002271	0.1243									1.14948	1.07646
FALSE	High	[L].GAGDGGLVFEPS.[Q]	B4FCL1	B4FCL1 [64-75]	0	1334.68	1.06			154.1	123.7	158.9	163.3	Unique	2.36	High	0.002271	0.09049									1.24576	0.973056
FALSE	High	[Y].VELLSLMKIDKEMPLHKQ.[E]	C0PFW7	C0PFW7 [329-346]	0	3068.84	0.466			194.2	125.4	190	90.4	Unique	2	High	0.002271	0.08339									1.54864	2.10177
FALSE	High	[D].GSYTIGFYAQD.[T]	A0A1D6LRY4	A0A1D6LRY4 [244-254]	0	1450.71	0.956			154.7	139.7	157.7	147.9	Unique	1.99	High	0.002271	0.15									1.10737	1.06626
FALSE	High	[A].GLTNTYSQYIT.[T]	A0A096T3A1	A0A096T3A1 [582-592]	0	1489.77	0.905			157.6	138.4	161.4	142.6	Unique	1.67	High	0.002271	0.1258									1.13873	1.13184
FALSE	High	[D].QLVETDPLLNK.[V]	B4FS10	B4FS10 [62-72]	0	1728.03	0.901			158.6	136.3	162.2	142.9	Unique	2.43	High	0.002271	0.09704									1.16361	1.13506
FALSE	High	[A].AALVSAFASKGLDSRD.[L]	A0A1D6H658	A0A1D6H658 [169-184]	0	2066.16	1.088			143	142.7	158.7	155.6	Unique	1.42	High	0.002271	0.0803									1.0021	1.01992
FALSE	High	[Q].SVNLAYNQL.[Y]	B6TYX7	B6TYX7 [103-111]	0	1250.69	0.99			155	146.3	145.2	153.4	Unique	2.5	High	0.002271	0.1165									1.05947	0.946545
FALSE	High	[FP].AFDPATGAGTVLD.[S]	B4FMW6	B4FMW6 [294-306]	0	1463.76	1.273			142.3	98.8	177.8	181.1	Unique	1.42	High	0.002271	0.08087									1.44028	0.981778
FALSE	High	[Y].AGDFIKVLK.[K]	A0A1D6E4M2	A0A1D6E4M2 [193-201]	0	1678.09	1.842			115.8	151.3	119.5	213.4	Unique	1.91	High	0.002271	0.09469									0.765367	0.559981
FALSE	High	[G].AKFFYQGYE.[A]	A0A1D6HM49	A0A1D6HM49 [196-204]	0	1610.86	1.235			145.4	145.3	129.7	179.6	Unique	1.55	High	0.002271	0.1287									1.00069	0.72216
FALSE	High	[A].ETVKTIKIGAPPPPSGGLPGTL.[N]	A0A1D6EXK9; B6TI20	A0A1D6EXK9 [68-89]; B6TI20 [69-90]	0	2817.71	0.873			158.2	129.4	174.4	138	Not Unique	2.96	High	0.002271	0.1443									1.22257	1.26377
FALSE	High	[A].IEPYYPVM.[-]	K7VRR0	K7VRR0 [291-298]	0	1256.64	0.972			159.2	137.7	148.3	154.8	Unique	2.11	High	0.002271	0.1459									1.15614	0.95801
FALSE	High	[A].IGINAAYMQTY.[I]	B4FX40	B4FX40 [277-287]	0	1489.76	0.99			151.3	139.9	158.9	149.9	Unique	1.6	High	0.002271	0.1164									1.08149	1.06004
FALSE	High	[D].DVYILDQAEED.[G]	B1P759	B1P759 [73-83]	0	1538.74	0.983			146.5	150	159.5	144	Unique	1.69	High	0.002271	0.09714									0.976667	1.10764
FALSE	High	[A].IANGVEKLIEL.[G]	A0A1D6P0Z7	A0A1D6P0Z7 [251-261]	0	1657.03	0.857			180.9	123.3	140.9	155	Unique	1.46	High	0.002271	0.1095									1.46715	0.909032
FALSE	High	[A].GIDSANILINYIFK.[N]	A0A1D6JSI0	A0A1D6JSI0 [336-349]	0	2039.19	1.317			119.3	220	103.4	157.2	Unique	2.71	High	0.002271	0.09668									0.542273	0.657761
FALSE	High	[L].YVDDDYQYALVG.[E]	Q38JE7	Q38JE7 [118-129]	0	1649.79	0.842			171.2	117.6	166.9	144.2	Unique	1.89	High	0.002271	0.09896									1.45578	1.15742
FALSE	High	[K].VSLGVLGAISQVTL.[A]	A0A1D6KQI1	A0A1D6KQI1 [238-251]	0	1585.97	0.921			181.4	101.6	150	167	Unique	1.46	High	0.002271	0.1298									1.78543	0.898204
FALSE	High	[A].RVALQSEDVEL.[V]	A0A1D6LER3; C4JBS8	A0A1D6LER3 [20-30]; C4JBS8 [20-30]	0	1487.83	0.788			171	123.7	170.6	134.8	Not Unique	1.52	High	0.002271	0.1158									1.38238	1.26558
FALSE	High	[F].GIFFEEIN.[H]	A0A1D6F4L9; A0A1D6NQF1	A0A1D6F4L9 [54-61]; A0A1D6NQF1 [77-84]	0	1197.64	1.072			160.1	124.2	144.1	171.6	Not Unique	2.28	High	0.002271	0.1496									1.28905	0.839744
FALSE	High	[H].AVSEGTKAVTKFTSS.[-]	A0A1D6PKZ8	A0A1D6PKZ8 [224-238]	0	2200.28	1.026			144.8	155	151.8	148.5	Unique	2.04	High	0.002271	0.1043									0.934194	1.02222
FALSE	High	[T].QSLSALGDVI.[F]	Q93XG1	Q93XG1 [145-154]	0	1231.71	1.422			129	124.6	162.9	183.5	Unique	2.3	High	0.002271	0.1426									1.03531	0.887738
FALSE	High	[L].LFDVEYVG.[R]	B6SZG7	B6SZG7 [202-209]	0	1170.62	0.685			174.3	141.2	165.1	119.4	Unique	1.63	High	0.002271	0.1208									1.23442	1.38275
FALSE	High	[G].LTYVYNQKA.[-]	B6SIL9	B6SIL9 [147-155]	0	1557.9	0.946			152.5	139.8	163.4	144.3	Unique	2.78	High	0.002271	0.1184									1.09084	1.13236
FALSE	High	[H].SFTAFDLALAEPK.[L]	A0A1D6NQF1	A0A1D6NQF1 [672-684]	0	1868.06	0.92			158.5	140.6	155.1	145.8	Unique	3.17	High	0.002271	0.08511									1.12731	1.06379
FALSE	High	[D].ALDIVQYAEKRGVNVL.[A]	A0A1D6M4F8	A0A1D6M4F8 [246-261]	0	2246.33	0.702			160.8	176.2	150.1	112.9	Unique	1.59	High	0.002271	0.1098									0.912599	1.3295
FALSE	High	[E].VAQPKLEPFPFDKDTDLPV.[-]	P55005	P55005 [470-488]	0	2843.62	0.887			131	162.5	190.4	116.2	Unique	1.59	High	0.002271	0.1212									0.806154	1.63855
FALSE	High	[F].GVSGNVIALFL.[F]	B4FQK1	B4FQK1 [10-20]	0	1318.79	0.371			308.3	92.9	84.3	114.5	Unique	1.33	High	0.002271	0.115									3.31862	0.736245
FALSE	High	[S].DVIDTIKHAFG.[G]	A0A1D6N4Q6	A0A1D6N4Q6 [266-276]	0	1673.96	0.859			181.3	118.2	144.7	155.8	Unique	2.48	High	0.002271	0.08523									1.53384	0.928755
FALSE	High	[S].VPPLGFNTYFVSNLKK.[S]	A0A1D6F5T1	A0A1D6F5T1 [808-823]	0	2511.49	0.796			173.1	147.7	141.5	137.7	Unique	3.32	High	0.002271	0.08305									1.17197	1.0276
FALSE	High	[N].AVYYALVNDFMKPRID.[E]	A0A1D6P7Y4	A0A1D6P7Y4 [70-85]	0	2389.3	0.754			168.2	144.6	160.4	126.8	Unique	1.77	High	0.002271	0.1316									1.16321	1.26498
FALSE	High	[N].GLVPIVEPEI.[L]	B4FTI5; A0A1D6P3C4	B4FTI5 [209-218]; A0A1D6P3C4 [491-500]	0	1294.78	0.849			174.8	130.1	146.6	148.5	Not Unique	2.05	High	0.002271	0.08605									1.34358	0.987205
FALSE	High	[D].VAEAVDKHYNFE.[-]	B6TP17	B6TP17 [134-145]	0	1880	1.054			133.2	172.6	153.7	140.4	Unique	3.16	High	0.002271	0.118									0.771727	1.09473
FALSE	High	[T].GGPEIPFHPG.[R]	A0A1D6JYW6	A0A1D6JYW6 [109-118]	0	1236.66	1.043			144.6	136.1	168.6	150.8	Unique	2.27	High	0.002271	0.08501									1.06245	1.11804
FALSE	High	[L].AEAAFLTGLEKNSDIVQMA.[S]	A0A1D6NQF1	A0A1D6NQF1 [502-520]	0	2482.33	0.794			169.5	155.5	140.5	134.5	Unique	1.88	High	0.002271	0.1073									1.09003	1.04461
FALSE	High	[E].TALSFRSRINPLVR.[L]	B6SSH9	B6SSH9 [137-150]	0	1859.12	0.679			183.4	157.9	134	124.6	Unique	2.76	High	0.002271	0.1489									1.16149	1.07544
FALSE	High	[G].AFHAVSKGIVVS.[C]	A0A1D6HM49	A0A1D6HM49 [314-325]	0	1673.02	0.946			178.3	119.6	133.4	168.7	Unique	2.53	High	0.002271	0.1254									1.4908	0.790753
FALSE	High	[F].LANPFYIAGESYAGVYVPTLSSE.[V]	B6TDA5	B6TDA5 [182-204]	0	2677.36	0.405			212.4	133.6	167.9	86	Unique	2.47	High	0.002271	0.09511									1.58982	1.95233
FALSE	High	[D].ALGDVLAKLA.[-]	A0A1D6EXK9	A0A1D6EXK9 [207-216]	0	1428.92	1.767			100.1	201.1	121.8	177	Unique	2.79	High	0.002271	0.1038									0.497762	0.688136
FALSE	High	[L].VYNTSALSG.[-]	B6SQV5	B6SQV5 [120-128]	0	1140.61	0.876			175	136.1	135.6	153.3	Unique	2.05	High	0.002271	0.1459									1.28582	0.88454
FALSE	High	[C].DYIGSATNLIMVTTTT.[L]	B6SX34	B6SX34 [46-61]	0	1946	0.755			173.3	117.6	178.2	130.9	Unique	1.52	High	0.002271	0.119									1.47364	1.36134
FALSE	High	[Q].GIDAVLFAPDD.[TA]	C0HFK2	C0HFK2 [412-422]	0	1361.72	1.134			156.3	142.2	124.3	177.2	Unique	1.83	High	0.002271	0.1287									1.09916	0.701467
FALSE	High	[L].SEIVGLQNYGAF.[L]	A0A1D6MYX1	A0A1D6MYX1 [607-618]	0	1526.81	0.998			153.7	146.6	146.2	153.5	Unique	2.12	High	0.002271	0.09996									1.04843	0.952443
FALSE	High	[K].AVAVLAGTDVK.[G]	A0A1D6INM7	A0A1D6INM7 [43-53]	0	1501.94	1.112			150.6	141.8	140.2	167.4	Unique	2.69	High	0.002271	0.08789									1.06206	0.837515
FALSE	High	[K].LVPAGGEDFQ.[T]	C4J5P0	C4J5P0 [105-114]	0	1261.66	0.968			165.5	141.8	132.5	160.2	Unique	1.6	High	0.002271	0.0996									1.16714	0.827091
FALSE	High	[L].AAADLPLGGLGLPTDTGLYFTEIK.[L]	A0A1D6NKR0	A0A1D6NKR0 [69-92]	0	2891.62	0.617			151	122.5	233.3	93.2	Unique	2.54	High	0.002271	0.102									1.23265	2.50322
FALSE	High	[V].AVVIDASRAF.[Q]	K7VRR0	K7VRR0 [209-218]	0	1277.74	1.292			142.2	135.7	138.2	183.8	Unique	2.65	High	0.002271	0.07962									1.0479	0.751904
FALSE	High	[K].YFAATKDALGDVLAKLA.[-]	A0A1D6EXK9	A0A1D6EXK9 [200-216]	0	2454.46	1.077			137	110.7	204.8	147.5	Unique	2.53	High	0.002271	0.09762									1.23758	1.38847
FALSE	High	[A].ALEVPYLNG.[-]	A0A059Q8E1	A0A059Q8E1 [345-353]	0	1204.68	0.919			173.9	131.5	134.7	159.8	Unique	2.37	High	0.002271	0.1262									1.32243	0.842929
FALSE	High	[G].GLGGLFAKK.[S]	B4FS10	B4FS10 [107-115]	0	1578.03	0.474			225.4	99.3	168.4	106.9	Unique	1.72	High	0.002271	0.1044									2.26989	1.5753
FALSE	High	[D].ELKDAVGLVRPVS.[V]	B4F9B5	B4F9B5 [264-276]	0	1841.13	0.846			145.8	165.7	165.1	123.4	Unique	1.67	High	0.002271	0.1188									0.879903	1.33793
FALSE	High	[K].AITKVFKSGINA.[T]	B6SSH9	B6SSH9 [167-178]	0	1936.22	0.569			211.2	187.4	81.2	120.2	Unique	1.69	High	0.002271	0.1029									1.127	0.675541
FALSE	High	[G].DTLVFNYVS.[K]	A0A096QP96	A0A096QP96 [54-62]	0	1286.68	0.924			158.7	148.1	146.6	146.7	Unique	1.61	High	0.002271	0.1214									1.07157	0.999318
FALSE	High	[A].KAKEIVASAPLVVF.[S]	B6THA1	B6THA1 [23-36]	0	2159.38	0.856			164.1	131.7	163.6	140.6	Unique	1.9	High	0.002271	0.1026									1.24601	1.16358
FALSE	High	[L].ASVPLGPGTSVGVGN.[Y]	B4FYP5	B4FYP5 [114-128]	0	1540.85	1.169			146.5	137.2	144.9	171.3	Unique	1.43	High	0.002271	0.08161									1.06778	0.845884
FALSE	High	[G].AGDGGLVFEPSQ.[F]	B4FCL1	B4FCL1 [65-76]	0	1405.72	0.921			156.2	120.4	179.6	143.8	Unique	2.44	High	0.002271	0.1432									1.29734	1.24896
FALSE	High	[L].FLDAGSTF.[S]	A0A1D6P9X8	A0A1D6P9X8 [696-703]	0	1086.57	0.843			171	134	150.9	144.1	Unique	2.1	High	0.002271	0.1203									1.27612	1.04719
FALSE	High	[K].DENIVVFMY.[D]	A0A1D6NMH3	A0A1D6NMH3 [79-87]	0	1374.68	0.954			153.6	128.6	171.2	146.6	Unique	2.42	High	0.002271	0.1238									1.1944	1.1678
FALSE	High	[QF].LILGGGSI.[GL]	B4FLT7	B4FLT7 [104-111]	0	958.613	0.913			179.8	161.7	94.3	164.2	Unique	1.74	High	0.002271	0.0835									1.11194	0.5743
FALSE	High	[E].YLNAPGETYSVTL.[T]	B4FCL1	B4FCL1 [118-130]	0	1656.87	0.966			160.8	146	137.8	155.4	Unique	1.85	High	0.002271	0.149									1.10137	0.886744
FALSE	High	[K].AQELAIKLN.[W]	B6ST04	B6ST04 [370-378]	0	1457.91	1.453			132.1	142.9	132.9	192	Unique	3.2	High	0.002271	0.08401									0.924423	0.692188
FALSE	High	[R].AVFGEIYPDPVRVVS.[V]	K7TY03	K7TY03 [727-741]	0	1877.04	0.925			168.5	125.1	150.5	155.8	Unique	1.78	High	0.002271	0.07493									1.34692	0.965982
FALSE	High	[T].DPNPDDPLVPE.[I]	A0A1D6NGW9	A0A1D6NGW9 [112-122]	0	1436.71	1.017			152.1	128.5	164.7	154.7	Unique	2.48	High	0.002271	0.07607									1.18366	1.06464
FALSE	High	[G].EAGAIAAGAFAL.[YV]	A8IK82	A8IK82 [69-80]	0	1290.73	0.812			173.4	120.5	165.3	140.8	Unique	1.78	High	0.002271	0.09021									1.439	1.17401
FALSE	High	[D].SVEEMGEKLSATL.[H]	K7TH00	K7TH00 [146-158]	0	1852.01	0.716			188.8	150.2	126	135.1	Unique	2.39	High	0.002271	0.1256									1.25699	0.932642
FALSE	High	[S].AIAAGVEKL.[L]	C0PBS1	C0PBS1 [197-205]	0	1329.85	0.768			166	118.6	187.8	127.6	Unique	2.37	High	0.002271	0.1049									1.39966	1.47179
FALSE	High	[T].APIEDISFVA.[A]	B6T0C0	B6T0C0 [57-66]	0	1290.71	0.895			167.2	131.2	152	149.6	Unique	1.8	High	0.002271	0.07826									1.27439	1.01604
FALSE	High	[D].EAQISANLIK.[H]	B4FX40	B4FX40 [262-271]	0	1544.94	0.935			155.1	151.2	148.7	145.1	Unique	2.31	High	0.002271	0.08128									1.02579	1.02481
FALSE	High	[G].GPVDPSKLVVELGPM.[E]	A0A1D6F5T1	A0A1D6F5T1 [1243-1257]	0	2012.15	0.915			155.1	135.1	167.8	141.9	Unique	2.63	High	0.002271	0.1163									1.14804	1.18252
FALSE	High	[N].AVYYALVND.[F]	A0A1D6P7Y4	A0A1D6P7Y4 [70-78]	0	1256.67	1.6			123.2	157	122.6	197.1	Unique	2.07	High	0.002271	0.08379									0.784713	0.622019
FALSE	High	[S].LPPPPPPPPLPP.[I]	K7VBQ8	K7VBQ8 [440-451]	0	1444.88	1.049			162.4	151.8	115.5	170.3	Unique	3.12	High	0.003345	0.1562									1.06983	0.678215
FALSE	High	[C].EPHQGAGMVG.[K]	B4FCL1	B4FCL1 [141-150]	0	1227.6	0.812			175.5	141.7	140.3	142.4	Unique	2.09	High	0.003345	0.1544									1.23853	0.985253
FALSE	High	[R].AEAGGGINPAIRKEEDKVVD.[T]	B6SI08	B6SI08 [38-57]	0	2755.56	1.001			131.3	166.6	170.6	131.5	Unique	2.11	High	0.003345	0.1536									0.788115	1.29734
FALSE	High	[Q].LPPPPPPLPPPP.[P]			0	1444.88								No Quan Values	3.12	High	0.003345	0.1565									#VALUE!	#VALUE!
FALSE	High	[A].AAPVTNYYA.[R]	B6ST04	B6ST04 [524-532]	0	1198.63	1.209			140	141.9	148.8	169.3	Unique	2.16	High	0.003345	0.1558									0.98661	0.878913
FALSE	High	[A].VEPSYPLK.[EK]	O22500; A0A1D6JG12	O22500 [342-349]; A0A1D6JG12 [355-362]	0	1390.83	0.76			170.9	158.4	140.8	129.9	Not Unique	2.23	High	0.004429	0.1589									1.07891	1.08391
FALSE	High	[A].DYNIQKESTLH.[L]	B6SIL9	B6SIL9 [58-68]	0	1805.98	0.774			171.8	158.2	137.1	132.9	Unique	2.67	High	0.003345	0.1556									1.08597	1.0316
FALSE	High	[L].AEAYILNFSTS.[T]	B6SJE4	B6SJE4 [231-241]	0	1444.75	0.874			155.1	124.9	184.4	135.6	Unique	1.46	High	0.003345	0.1536									1.24179	1.35988
FALSE	High	[F].SYIGTNPANDDNTF.[I]	A0A1D6NMH3	A0A1D6NMH3 [335-348]	0	1757.82	0.959			137.9	133.8	196	132.3	Unique	1.68	High	0.003345	0.1538									1.03064	1.48148
FALSE	High	[C].GLDIVDRYLEGLS.[T]	A0A1D6HX68	A0A1D6HX68 [1370-1382]	0	1678.92	1.004			151.6	161.3	134.8	152.3	Unique	1.08	High	0.003345	0.1522									0.939864	0.885095
FALSE	High	[K].KKHAAGTYKSLV.[FS]	B6TAL1; A0A1D6NMH3	B6TAL1 [193-204]; A0A1D6NMH3 [188-199]	0	2219.4	1.123			139.9	164.8	138.2	157.1	Not Unique	2.89	High	0.003345	0.156									0.848908	0.879694
FALSE	High	[L].AAAGLGHIK.[V]	B6T391	B6T391 [144-152]	0	1295.82	0.617			183.9	136.7	165.8	113.6	Unique	2.79	High	0.003345	0.1568									1.34528	1.45951
FALSE	High	[G].ASGFAPIR.[L]	B4FX40	B4FX40 [312-319]	0	1047.61	0.474			237.8	120.1	129.3	112.7	Unique	2.32	High	0.003345	0.1574									1.98002	1.14729
FALSE	High	[D].AVSYQFKASL.[W]	B6SIU4	B6SIU4 [153-162]	0	1571.92	1.232			144	149.4	129.1	177.4	Unique	2.33	High	0.003345	0.1578									0.963855	0.727734
FALSE	High	[C].KPPTPSPPKPPP.[PQ]	B6STT7	B6STT7 [123-134]; [146-157]	0	1927.2	0.415			177.7	162.7	185.9	73.7	Unique	4.09	High	0.004429	0.1622									1.09219	2.52239
FALSE	High	[M].ADLFTDYAD.[F]	B4G004	B4G004 [175-183]	0	1259.6	0.937			166.3	143.3	134.6	155.9	Unique	1.84	High	0.004429	0.161									1.1605	0.863374
FALSE	High	[Y].EIASFPSFF.[Q]	Q38JE7	Q38JE7 [35-43]	0	1273.67	1.179			124.7	145.5	182.7	147.1	Unique	2.03	High	0.004429	0.1611									0.857045	1.24201
FALSE	High	[D].VVIETHKEDDLIS.[-]	B1P758	B1P758 [126-138]	0	1956.11	0.949			156	151.1	144.8	148.1	Unique	1.8	High	0.00539	0.1664									1.03243	0.977718
FALSE	High	[M].VEAGDVRAAF.[V]	A0A1D6I9U6	A0A1D6I9U6 [294-303]	0	1263.69	0.984			157.5	134.6	152.8	155	Unique	2.46	High	0.00539	0.1717									1.17013	0.985806
FALSE	High	[T].VNIDGSGIRRLT.[H]	A0A1D6GDM6	A0A1D6GDM6 [624-635]	0	1529.9	1.285			139.5	157.2	124	179.3	Unique	2.56	High	0.006461	0.1734									0.887405	0.691578
FALSE	High	[T].GSISGLKPGLH.[G]	A0A1D6INM7	A0A1D6INM7 [95-105]	0	1523.93	0.912			163.8	156.7	130.2	149.3	Unique	2.99	High	0.00539	0.1677									1.04531	0.87207
FALSE	High	[G].AALVSPEHRYYG.[K]	A0A1D6KR27	A0A1D6KR27 [121-132]	0	1591.84	0.878			161.3	147.3	149.8	141.6	Unique	2.4	High	0.00539	0.1696									1.09504	1.05791
FALSE	High	[TSA].GESYAGHYVPQ.[L]	B6TQW0; B6UB57; B4FCB4	B6TQW0 [185-195]; B6UB57 [183-193]; B4FCB4 [178-188]	0	1436.7	0.719			180.9	148.6	140.5	130	Not Unique	1.82	High	0.00539	0.1659									1.21736	1.08077
FALSE	High	[N].GKEYALSDVIDTIKHAFGG.[S]	A0A1D6N4Q6	A0A1D6N4Q6 [259-277]	0	2708.52	0.285			165.9	86.5	300.2	47.4	Unique	1.96	High	0.00539	0.1643									1.91792	6.33333
FALSE	High	[S].ASITGVSVKGLK.[G]	B8A1H0	B8A1H0 [199-210]	0	1847.19	0.711			181.7	138.4	150.8	129.1	Unique	1.9	High	0.00539	0.164									1.31286	1.16809
FALSE	High	[D].FISYVGDGFKLL.[I]	A0A1D6F9C2	A0A1D6F9C2 [90-101]	0	1817.06	0.295			159.5	206.5	186.9	47.1	Unique	2.37	High	0.00539	0.1668									0.772397	3.96815
FALSE	High	[L].ADLNHVSVTL.[C]	B6SKA0	B6SKA0 [164-173]	0	1297.73	0.78			185.5	136.8	133	144.7	Unique	1.45	High	0.00539	0.1707									1.35599	0.919143
FALSE	High	[S].LVVLVYNSL.[G]	A0A1D6F5T1	A0A1D6F5T1 [732-740]	0	1248.78	0.933			176	147	112.7	164.3	Unique	1.8	High	0.00539	0.1653									1.19728	0.68594
FALSE	High	[S].VAFEVITGF.[R]	B4F9B5	B4F9B5 [277-285]	0	1211.69	1.241			125.8	135.7	182.3	156.2	Unique	3.08	High	0.00539	0.1705									0.927045	1.16709
FALSE	High	[D].ALAKYFIGSVLSGG.[G]	A0A1D6L4E9	A0A1D6L4E9 [101-114]	0	1841.09	0.643			180.7	167.6	135.6	116.1	Unique	1.98	High	0.00539	0.1692									1.07816	1.16796
FALSE	High	[A].TIFDEYLE.[K]	B4FAC2	B4FAC2 [61-68]	0	1258.64	0.704			176.3	124.6	175.1	124	Unique	2.12	High	0.00539	0.1694									1.41493	1.4121
FALSE	High	[T].LIKSFLTGSPMPVQ.[S]	B6TQW0	B6TQW0 [454-467]	0	1976.17	0.76			168.8	148.3	154.6	128.3	Unique	1.45	High	0.00539	0.1667									1.13823	1.20499
FALSE	High	[S].SSEKPFTVDGKEAGVLK.[S]	B4FBF2	B4FBF2 [458-474]	0	2708.6	1.154			136.8	160.1	145.2	157.9	Unique	1.95	High	0.00539	0.1712									0.854466	0.919569
FALSE	High	[GA].FEVIDEIKAAL.[E]	B4F8D7	B4F8D7 [112-122]	0	1706.01	1.223			147.6	115	156.9	180.5	Unique	2.93	High	0.00539	0.1636									1.28348	0.869252
FALSE	High	[D].AFAANAPSIAL.[A]	B6THD2	B6THD2 [69-79]	0	1274.73	0.948			163.1	151.1	131.2	154.6	Unique	2	High	0.00539	0.1686									1.07942	0.848642
FALSE	High	[R].LKAKGIEPDFGLY.[G]	B6SSH9	B6SSH9 [151-163]	0	2138.28	1.36			133.9	178.2	105.8	182.1	Unique	2.07	High	0.00539	0.1698									0.751403	0.580999
FALSE	High	[D].AVYRILRVKF.[T]	A0A1D6L4E9	A0A1D6L4E9 [401-410]	0	1723.11	0.883			144.7	222	105.7	127.7	Unique	2.24	High	0.00539	0.1695									0.651802	0.827721
FALSE	High	[F].LDLGPGAPAANARL.[T]	A0A1D6LRY4	A0A1D6LRY4 [320-333]	0	1564.9	0.84			164.1	139.8	158.1	137.9	Unique	2.33	High	0.00539	0.1673									1.17382	1.14648
FALSE	High	[F].YLQPLPPAEAVARVKTSA.[Q]	A0A1D6EXK9	A0A1D6EXK9 [106-123]	0	2369.4	1.33			115.9	162.9	166.9	154.2	Unique	2.63	High	0.007469	0.1755									0.711479	1.08236
FALSE	High	[Q].KRLSVPLMFVFGDSL.[V]	B4F7W6	B4F7W6 [33-47]	0	2183.27	0.879			132.4	142.4	208.8	116.3	Unique	1.95	High	0.007469	0.1755									0.929775	1.79536
FALSE	High	[W].LAVHGLAVPTVFF.[L]	P69523	P69523 [15-27]	0	1599.95	0.605			183.2	142.7	163.4	110.8	Unique	1.58	High	0.007469	0.1738									1.28381	1.47473
FALSE	High	[A].ATVDSASLSQF.[A]	B4FTY8	B4FTY8 [55-65]	0	1354.71	1.295			150.7	114.1	140	195.2	Unique	1.58	High	0.007469	0.1752									1.32077	0.717213
FALSE	High	[S].VAHLVSDADNRLG.[A]	A0A1D6LC14	A0A1D6LC14 [191-203]	0	1595.87	0.867			174.8	110	163.6	151.6	Unique	1.99	High	0.007469	0.1765									1.58909	1.07916
FALSE	High	[G].KVLPDLNGKLT.[G]	C4JBS8	C4JBS8 [221-231]	0	1885.21	1.094			147.2	177.3	114.3	161.1	Unique	2.57	High	0.007469	0.1747									0.830231	0.709497

## Sheet: Table S4 List of peps in S3
		Supplementary Table S4: List of peptides identified in S3
Checked	Confidence	Annotated Sequence	Modifications	Modifications in Master Proteins	Qvality PEP	Qvality q-value	# Protein Groups	# Proteins	# PSMs	Master Protein Accessions	Positions in Master Proteins	# Missed Cleavages	Theo. MH+ [Da]	Abundance Ratio: (F13, 131) / (F13, 128)	Abundances (Scaled): F13: 126, Blank, n/a	Abundances (Scaled): F13: 127, Blank, n/a	Abundances IF1d-128	Abundances CK1d-129	Abundances IF5d-130	Abundances CK5d-131	IF1d/CK1d-(129/128)	IF5d/CK5d-(131/130)
FALSE	High	[A].AAGYTGYLK.[L]	1xTMT6plex [A/K]		0.110282	0	1	2	1	A0A1D6LZP8	A0A1D6LZP8 [207-215]	0	1401.81	1.326			134.3	145.2	142.4	178.1	0.924931	0.799551
FALSE	High	[A].AALVSAFASKGLD.[S]	1xTMT6plex [A/K]		0.00512187	0	1	1	1	A0A1D6H658	A0A1D6H658 [169-181]	0	1708	1.408			138	138.5	129.1	194.4	0.99639	0.664095
FALSE	High	[A].AALVSAFASKGLDSRD.[L]	1xTMT6plex [A/K]		0.00145264	0	1	1	1	A0A1D6H658	A0A1D6H658 [169-184]	0	2066.16	1.854			129.1	111.6	119.9	239.4	1.15681	0.500835
FALSE	High	[A].AAYIGESMEGHH.[-]	1xTMT6plex [N-Term]; 1xOxidation [M8]		0.133436	0	1	1	1	P17344	P17344 [236-247]	0	1546.72	0.889			169.1	146.5	134.1	150.3	1.15427	0.892216
FALSE	High	[A].ADAPFVVAHKKISLS.[R]	TMT6plex [A]		0.0529629	0	1	6	1	A0A1D6MWX6	A0A1D6MWX6 [22-36]	0	2270.38	0.829			163.1	134.8	166.9	135.2	1.20994	1.23447
FALSE	High	[A].ADAPFVVAHKKVS.[L]	TMT6plex [A]		0.00517195	0	1	3	1	A0A1D6KDZ6	A0A1D6KDZ6 [22-34]	0	2056.25	0.815			173.9	156.7	127.7	141.8	1.10976	0.900564
FALSE	High	[A].ADEEYVSETK.[E]	1xTMT6plex [A/K]		0.0485922	0	1	3	1	B6T2V3	B6T2V3 [66-75]	0	1628.84	1.223			167.9	110.2	116.5	205.4	1.52359	0.567186
FALSE	High	[A].ADEEYVSETKEV.[I]	1xTMT6plex [A/K]		0.0352164	0	1	3	1	B6T2V3	B6T2V3 [66-77]	0	1856.95	0.481			187.9	222.1	99.6	90.4	0.846015	1.10177
FALSE	High	[A].ADEEYVSETKEVIG.[K]	1xTMT6plex [A/K]		0.0439377	0	1	3	1	B6T2V3	B6T2V3 [66-79]	0	2027.06	1.178			136.7	143.8	158.5	161	0.950626	0.984472
FALSE	High	[A].ADEEYVSETKEVIGKVR.[S]	TMT6plex [A]		0.127993	0	1	3	1	B6T2V3	B6T2V3 [66-82]	0	2639.49	1.336			141.1	127.4	142.8	188.6	1.10754	0.757158
FALSE	High	[A].AEAPPAAPAAPE.[I]	1xTMT6plex [N-Term]		0.164744	0.00823416	1	1	1	B6SHX8	B6SHX8 [92-103]	0	1320.7	0.989			152.4	139.2	157.6	150.8	1.09483	1.04509
FALSE	High	[A].AEASAFTVGNF.[I]	1xTMT6plex [N-Term]		0.0944724	0	1	1	1	B8A2X5	B8A2X5 [535-545]	0	1342.68	1.162			136.6	160.6	144.2	158.6	0.85056	0.909206
FALSE	High	[A].AEASAFTVGNFID.[G]	1xTMT6plex [N-Term]		0.0678572	0	1	1	1	B8A2X5	B8A2X5 [535-547]	0	1570.8	0.895			140.2	145.5	188.7	125.5	0.963574	1.50359
FALSE	High	[A].ALQPRPGVAPAPAPPAPLLGLASL.[M]	1xTMT6plex [N-Term]		0.101368	0	1	1	1	A0A1D6L661	A0A1D6L661 [160-183]	0	2503.5	0.771			175.9	188.1	100.4	135.6	0.935141	0.740413
FALSE	High	[A].ATAVFLIYP.[I]	1xTMT6plex [N-Term]		0.0732098	0	1	1	1	A0A059Q8E1	A0A059Q8E1 [154-162]	0	1223.72	1.066			145.7	115.9	183.1	155.3	1.25712	1.17901
FALSE	High	[A].ATVGPRVIVVGAGMSGISAAK.[R]	1xTMT6plex [A/K]; 1xOxidation [M14]		0.00601392	0	1	4	2	K7TH00	K7TH00 [29-49]	0	2415.42	0.992			150.2	159.6	141.3	148.9	0.941103	0.948959
FALSE	High	[A].ATVGPRVIVVGAGMSGISAAKRLSEAGITDLL.[I]	1xTMT6plex [A/K]; 1xOxidation [M14]		0.0410803	0	1	4	1	K7TH00	K7TH00 [29-60]	0	3584.06	1.07			155.6	172.4	105.5	166.6	0.902552	0.633253
FALSE	High	[A].ATVVSPKYTSIKPLGD.[R]	TMT6plex [A]		0.0753209	0	1	4	1	A0A1D6EQY9	A0A1D6EQY9 [899-914]	0	2363.42	0.889			150.5	185.7	129.9	133.8	0.810447	0.970852
FALSE	High	[A].AVRRFGGFVADADVGEQAARLE.[A]	1xTMT6plex [N-Term]		0.0217122	0	1	4	1	B6T0C0	B6T0C0 [143-164]	0	2563.36	0.969			138.5	189.1	138.3	134.1	0.732417	1.03132
FALSE	High	[A].AVRSSEGGTSLDAADKV.[-]	1xTMT6plex [A/K]		0.000323024	0	1	4	1	A0A1D6F2Q3	A0A1D6F2Q3 [359-375]	0	2121.16	0.748			192.7	124.3	138.7	144.2	1.55028	0.961859
FALSE	High	[A].AVTPAFVGQFPGVNGLGISA.[A]	1xTMT6plex [N-Term]		0.107231	0	1	2	1	Q6TM44	Q6TM44 [70-89]	0	2131.17	0.954			169.5	171.7	97	161.7	0.987187	0.599876
FALSE	High	[A].AVVATEAAQID.[Y]	1xTMT6plex [N-Term]		0.0602474	0	1	4	1	A0A1D6MP26	A0A1D6MP26 [41-51]	0	1316.73	0.9			154	171.4	135.9	138.7	0.898483	0.979813
FALSE	High	[A].AYGEAANVF.[G]	1xTMT6plex [N-Term]		0.164744	0.00823416	2	2	1	A0A1D6F9C2; A0A1D6HS38	A0A1D6F9C2 [73-81]; A0A1D6HS38 [118-126]	0	1170.6	0.843			149.4	163.4	161.4	125.8	0.914321	1.28299
FALSE	High	[A].AYGEAANVFGK.[TP]	1xTMT6plex [A/K]		0.0135527	0	2	2	1	A0A1D6F9C2; A0A1D6HS38	A0A1D6F9C2 [73-83]; A0A1D6HS38 [118-128]	0	1584.88	0.874			151.7	177.7	138	132.6	0.853686	1.04072
FALSE	High	[A].AYGEAANVFGKPKA.[S]	TMT6plex [A]		0.0401047	0	1	1	1	A0A1D6HS38	A0A1D6HS38 [118-131]	0	2110.23	0.856			154.1	181.8	132.2	131.9	0.847635	1.00227
FALSE	High	[A].AYGEAANVFGKPKASTEYI.[A]	TMT6plex [A]		0.000371973	0	1	1	3	A0A1D6HS38	A0A1D6HS38 [118-136]	0	2703.5	0.617			171.8	198.9	123.1	106.1	0.863751	1.16023
FALSE	High	[A].AYGEAANVFGKPKASTEYIA.[Y]	TMT6plex [A]		0.00131794	0	1	1	1	A0A1D6HS38	A0A1D6HS38 [118-137]	0	2774.53	1.043			151	168.4	123	157.6	0.896675	0.780457
FALSE	High	[A].AYGEAANVFGKPKASTEYIAYSGD.[G]	TMT6plex [A]		4.3307e-05	0	1	1	2	A0A1D6HS38	A0A1D6HS38 [118-141]	0	3196.68	0.793			159.2	204.6	110	126.3	0.778104	0.870942
FALSE	High	[A].AYGEAANVFGKTKKN.[T]	TMT6plex [A]		0.00230618	0	1	1	1	A0A1D6F9C2	A0A1D6F9C2 [73-87]	0	2514.49	0.999			144.4	170.3	141	144.3	0.847915	0.977131
FALSE	High	[A].AYGEAANVFGKTKKNTD.[F]	TMT6plex [A]		0.000214655	0	1	1	1	A0A1D6F9C2	A0A1D6F9C2 [73-89]	0	2730.56	0.738			173.8	224.2	73.7	128.3	0.775201	0.574435
FALSE	High	[A].AYGEAANVFGKTKKNTDFIS.[Y]	TMT6plex [A]		0.0259759	0	1	1	1	A0A1D6F9C2	A0A1D6F9C2 [73-92]	0	3077.74	1.662			116	140.3	151	192.8	0.8268	0.783195
FALSE	High	[A].AYGEAANVFGKTKKNTDFISYV.[G]	TMT6plex [A]		0.05529	0	1	1	1	A0A1D6F9C2	A0A1D6F9C2 [73-94]	0	3339.88	0.746			157.1	202.8	122.9	117.2	0.774655	1.04863
FALSE	High	[A].DDDSGIYYQLALM.[W]	1xTMT6plex [N-Term]; 1xOxidation [M13]		0.0563561	0	1	4	1	B6SSH9	B6SSH9 [24-36]	0	1748.83	1.251			134.3	124.9	172.8	168	1.07526	1.02857
FALSE	High	[A].EAGGGINPAIRKEEDKVVD.[T]	TMT6plex [E]		0.00737742	0	1	2	1	B6SI08	B6SI08 [39-57]	0	2684.52	1.043			142.8	160.7	147.5	148.9	0.888612	0.990598
FALSE	High	[A].EFTIGGGGNHDYYDIS.[V]	1xTMT6plex [N-Term]		0.0352164	0	1	1	2	B6TA80	B6TA80 [103-118]	0	1973.91	0.989			128.5	135.8	208.6	127.1	0.946244	1.64123
FALSE	High	[A].EPPPSERSALLAFLT.[A]	1xTMT6plex [N-Term]		0.0760377	0	1	3	1	A0A1D6NLS2	A0A1D6NLS2 [27-41]	0	1857.03	1.111			128.1	166	163.6	142.3	0.771687	1.14968
FALSE	High	[A].ETVKTIKIGAPPPPSGGLPG.[T]	TMT6plex [E]		0.00537723	0	2	6	1	A0A1D6EXK9; B6TI20	A0A1D6EXK9 [68-87]; B6TI20 [69-88]	0	2603.57	1.189			129.8	155	160.8	154.4	0.837419	1.04145
FALSE	High	[A].ETVKTIKIGAPPPPSGGLPGTL.[N]	TMT6plex [E]		0.115014	0	2	6	1	A0A1D6EXK9; B6TI20	A0A1D6EXK9 [68-89]; B6TI20 [69-90]	0	2817.71	1.164			133.9	154.9	155.1	156	0.864429	0.994231
FALSE	High	[A].ETVKTIKIGAPPPPSGGLPGTLNSD.[Q]	TMT6plex [E]		0.00338705	0	2	6	2	A0A1D6EXK9; B6TI20	A0A1D6EXK9 [68-92]; B6TI20 [69-93]	0	3133.81	1.362			133	125.5	160.3	181.2	1.05976	0.884658
FALSE	High	[A].ETVKTIKIGAPPPPSGGLPGTLNSDQARDFDLPL.[K]	TMT6plex [E]		0.0239228	0	2	5	1	A0A1D6EXK9; B6TI20	A0A1D6EXK9 [68-101]; B6TI20 [69-102]	0	4189.35	1.446			119.9	140.5	166.2	173.4	0.853381	0.958478
FALSE	High	[A].GIDSANILIN.[Y]	1xTMT6plex [N-Term]		0.105241	0	1	1	1	A0A1D6JSI0	A0A1D6JSI0 [336-345]	0	1258.72	1.207			127	148.6	171.1	153.2	0.854643	1.11684
FALSE	High	[A].GIDSANILINYIFKN.[E]	1xTMT6plex [G/K]		0.0816284	0	1	1	1	A0A1D6JSI0	A0A1D6JSI0 [336-350]	0	2153.24	1.707			106.7	131.2	179.8	182.2	0.813262	0.986828
FALSE	High	[A].GIFEDGLIDAVHLR.[L]	1xTMT6plex [N-Term]		0.112888	0	1	2	1	B6U3P7	B6U3P7 [57-70]	0	1783.99	1.192			128.9	109.3	208.2	153.6	1.17932	1.35547
FALSE	High	[A].GILSGFSGLE.[S]	1xTMT6plex [N-Term]		0.129184	0	1	2	1	B4F9J7	B4F9J7 [58-67]	0	1208.67	1.039			138.8	143.5	173.6	144.2	0.967247	1.20388
FALSE	High	[A].GILSGFSGLESTPGPDLPRLEF.[L]	1xTMT6plex [N-Term]		0.00145264	0	1	2	1	B4F9J7	B4F9J7 [58-79]	0	2518.34	1.098			146.2	125.8	167.4	160.6	1.16216	1.04234
FALSE	High	[A].GTGFLDLGPGAPAANARLTPML.[V]	1xTMT6plex [N-Term]; 1xOxidation [M21]		0.0140221	0	1	2	1	A0A1D6LRY4	A0A1D6LRY4 [316-337]	0	2385.28	1.283			125.6	137.8	175.6	161.1	0.911466	1.09001
FALSE	High	[A].GTVDFVFGNSAAVLH.[D]	1xTMT6plex [N-Term]		0.0962657	0	1	2	1	C4J3B1	C4J3B1 [90-104]	0	1762.93	0.977			157.9	142.7	145.2	154.2	1.10652	0.941634
FALSE	High	[A].GVVGVSYGRLG.[N]	1xTMT6plex [N-Term]		0.0681803	0	1	2	1	A0A1D6IE31	A0A1D6IE31 [26-36]	0	1292.75	0.621			151.8	192.8	161.2	94.2	0.787344	1.71125
FALSE	High	[A].IEAAGTAFQLY.[S]	1xTMT6plex [N-Term]		0.0404922	0	1	8	1	O22500	O22500 [268-278]	0	1412.76	1.155			134.7	155.8	153.9	155.5	0.86457	0.989711
FALSE	High	[A].KAKEIVASAPLVVF.[S]	TMT6plex [K]		0.153163	0.00823416	1	4	1	B6THA1	B6THA1 [23-36]	0	2159.38	1.073			142.1	144.8	160.6	152.5	0.981354	1.05311
FALSE	High	[A].KAKEIVASAPLVVFSK.[T]	TMT6plex [K]		0.00307299	0	1	4	1	B6THA1	B6THA1 [23-38]	0	2603.67	1.038			151.6	138.3	152.7	157.3	1.09617	0.970757
FALSE	High	[A].KYGDKSVYFDLD.[D]	TMT6plex [K]		0.040298	0	1	1	1	B4FLT7	B4FLT7 [48-59]	0	2137.18	0.903			170.8	154	120.9	154.3	1.10909	0.783539
FALSE	High	[A].LPETKDWREDGIVSPVK.[N]	TMT6plex [L]		0.00490243	0	1	6	1	B4F9B5	B4F9B5 [143-159]	0	2656.53	0.794			160.9	154.8	156.4	127.8	1.03941	1.22379
FALSE	High	[A].QEVLLGAGDGGLVFEPS.[Q]	1xTMT6plex [N-Term]		0.00997498	0	1	4	3	B4FCL1	B4FCL1 [59-75]	0	1917.02	1.292			121.1	161.3	161.2	156.5	0.750775	1.03003
FALSE	High	[A].QEVLLGAGDGGLVFEPSQ.[F]	1xTMT6plex [N-Term]		0.000476733	0	1	4	2	B4FCL1	B4FCL1 [59-76]	0	2045.08	1.272			126	123.8	189.8	160.3	1.01777	1.18403
FALSE	High	[A].QEVLLGAGDGGLVFEPSQF.[T]	1xTMT6plex [N-Term]		0.0145784	0	1	4	2	B4FCL1	B4FCL1 [59-77]	0	2192.14	1.058			129.4	169.8	164	136.8	0.762073	1.19883
FALSE	High	[A].QEVLLGAGDGGLVFEPSQFTV.[K]	1xTMT6plex [N-Term]		0.0927113	0	1	4	1	B4FCL1	B4FCL1 [59-79]	0	2392.26	1.899			98.2	119.7	195.5	186.6	0.820384	1.0477
FALSE	High	[A].QEVLLGAGDGGLVFEPSQFTVK.[A]	1xTMT6plex [Q/K]		6.47334e-06	0	1	4	1	B4FCL1	B4FCL1 [59-80]	0	2749.52	1.07			137.8	182.8	131.9	147.4	0.753829	0.894844
FALSE	High	[A].QEVLLGAGDGGLVFEPSQFTVKAGD.[T]	1xTMT6plex [Q/K]		0.00371509	0	1	4	2	B4FCL1	B4FCL1 [59-83]	0	2992.6	0.778			171.1	156.4	139.4	133.1	1.09399	1.04733
FALSE	High	[A].SAIESFALEQLEAN.[S]	1xTMT6plex [N-Term]		0.00770765	0	1	8	1	A0A1D6ERC1	A0A1D6ERC1 [259-272]	0	1750.91	0.473			186.4	174.8	150.7	88.1	1.06636	1.71056
FALSE	High	[A].SVTQGAGSGFEFVL.[R]	1xTMT6plex [N-Term]		0.0408833	0	1	3	1	B6TRB2	B6TRB2 [105-118]	0	1627.85	1.093			145	141.9	154.5	158.5	1.02185	0.974763
FALSE	High	[A].TIFDEYLEKSKANKELNDKK.[R]	TMT6plex [T]		0.0414771	0	1	2	1	B4FAC2	B4FAC2 [61-80]	0	3788.24	1.073			152.4	125.9	158.1	163.5	1.21048	0.966972
FALSE	High	[A].VGYGVEDGVPYWLIK.[N]	1xTMT6plex [V/K]		0.0046244	0	1	6	2	B4F9B5	B4F9B5 [312-326]	0	2153.2	0.833			154.3	151.3	165.8	128.6	1.01983	1.28927
FALSE	High	[A].VSNFDPVRRG.[-]	1xTMT6plex [N-Term]		0.153865	0.00823416	1	3	1	B6T4G5	B6T4G5 [113-122]	0	1375.76	0.833			170.1	132.1	156	141.8	1.28766	1.10014
FALSE	High	[AT].ATAAAEADRIG.[R]	1xTMT6plex [N-Term]		0.0616997	0	1	7	1	B4FCB4	B4FCB4 [23-33]	0	1274.69	0.886			150.9	136.4	178.9	133.8	1.1063	1.33707
FALSE	High	[C].AAYPTSDVVIETHKEDDLL.[-]	1xTMT6plex [A/K]		0.00153997	0	1	1	1	A0A1Q1AMW4	A0A1Q1AMW4 [122-140]	0	2574.37	0.975			142	174.1	145.3	138.5	0.815623	1.0491
FALSE	High	[C].AIAIEPYYPVM.[-]	1xTMT6plex [N-Term]; 1xOxidation [M11]		0.163254	0.00823416	1	4	1	A0A1D6NUQ6	A0A1D6NUQ6 [355-365]	0	1511.8	1.633			120.6	109.1	173.3	197	1.10541	0.879695
FALSE	High	[C].DYIGSATNLIM.[V]	1xTMT6plex [N-Term]; 1xOxidation [M11]		0.0393405	0	1	2	1	B6SX34	B6SX34 [46-56]	0	1442.74	1.07			130.6	136	193.7	139.7	0.960294	1.38654
FALSE	High	[C].EPHQGAGMVGKITVN.[-]	1xTMT6plex [E/K]; 1xOxidation [M8]		0.0063755	0	1	4	1	B4FCL1	B4FCL1 [141-155]	0	2012.1	1.112			152.5	106.6	171.5	169.5	1.43058	1.0118
FALSE	High	[C].KPPAPPPPKPPP.[Q]	TMT6plex [K]		0.0668969	0	1	1	3	B6STT7	B6STT7 [186-197]	0	1907.21	0.767			168.3	169.6	133	129	0.992335	1.03101
FALSE	High	[C].KPPTPSPPKPPP.[PQ]	TMT6plex [K]		0.029457	0	1	1	1	B6STT7	B6STT7 [123-134]; [146-157]	0	1927.2	0.561			189.3	184	120.5	106.2	1.0288	1.13465
FALSE	High	[D].AAPNGSLGGFDVID.[T]	1xTMT6plex [N-Term]		0.10426	0	1	2	1	B4F7T9	B4F7T9 [113-126]	0	1561.81	1.139			135.6	145.5	164.4	154.5	0.931959	1.06408
FALSE	High	[D].AIHSGELLT.[A]	1xTMT6plex [N-Term]		0.163254	0.00823416	1	11	1	A0A1D6JWH6	A0A1D6JWH6 [586-594]	0	1169.67	0.917		585.3	3.7	4	3.6	3.4	0.925	1.05882
FALSE	High	[D].ALAKYFIGSVL.[S]	1xTMT6plex [A/K]		0.116091	0	1	4	3	A0A1D6L4E9	A0A1D6L4E9 [101-111]	0	1640.02	1.469			133.8	131.3	138.2	196.6	1.01904	0.70295
FALSE	High	[D].ALAKYFIGSVLSGGG.[S]	1xTMT6plex [A/K]		0.0876166	0	1	4	1	A0A1D6L4E9	A0A1D6L4E9 [101-115]	0	1898.12	1.298			128.5	162.6	142.2	166.8	0.790283	0.852518
FALSE	High	[D].ALAKYFIGSVLSGGGSVPAPQASA.[Q]	1xTMT6plex [A/K]		0.0162242	0	1	4	2	A0A1D6L4E9	A0A1D6L4E9 [101-124]	0	2706.52	1.401			133.4	110.5	169.1	186.9	1.20724	0.904762
FALSE	High	[D].ALGDVLAKLA.[-]	1xTMT6plex [A/K]		0.12333	0	1	2	1	A0A1D6EXK9	A0A1D6EXK9 [207-216]	0	1428.92	0.793			172.6	182.1	108.4	136.8	0.947831	0.792398
FALSE	High	[D].ALGDVLAKLG.[-]	1xTMT6plex [A/K]		0.164744	0.00823416	1	3	1	B6TI20	B6TI20 [208-217]	0	1414.9	0.907			153.6	213.2	93.8	139.4	0.72045	0.672884
FALSE	High	[D].AQLDATYFAMEKLG.[T]	1xTMT6plex [A/K]; 1xOxidation [M10]		0.0976323	0	1	3	1	A0A1D6IE31	A0A1D6IE31 [244-257]	0	2032.08	0.98			136.5	128.6	201.2	133.7	1.06143	1.50486
FALSE	High	[D].AVATANVLESSTPVVD.[G]	1xTMT6plex [N-Term]		0.00905006	0	1	1	2	A0A1D6F9C2	A0A1D6F9C2 [179-194]	0	1801.97	1.172			126.7	144.7	180.2	148.4	0.875605	1.21429
FALSE	High	[D].AVHGHNNVYKATIFPH.[N]	1xTMT6plex [A/K]		0.155987	0.00823416	1	4	1	A0A1D6L4E9	A0A1D6L4E9 [153-168]	0	2263.25	0.767			188.2	138.3	129.2	144.4	1.36081	0.894737
FALSE	High	[D].DLDHAAKIKSTPEAEKYFAATKD.[A]	TMT6plex [D]		0.00723524	0	2	4	3	A0A1D6EXK9; B6TI20	A0A1D6EXK9 [184-206]; B6TI20 [185-207]	0	3695.1	0.911			157.7	196.4	102	143.8	0.802953	0.709318
FALSE	High	[D].DLSAADAYL.[-]	1xTMT6plex [N-Term]		0.106232	0	1	2	1	A0A1D6GHI2	A0A1D6GHI2 [927-935]	0	1167.61	1.14			113.2	124.7	233	129.1	0.907779	1.8048
FALSE	High	[D].EAIAYAEGLK.[L]	1xTMT6plex [E/K]		0.00817105	0	1	1	3	B6TV55	B6TV55 [127-136]	0	1522.89	0.74			169.2	200.9	104.7	125.2	0.84221	0.836262
FALSE	High	[D].EAQISANLIKHGPLA.[I]	1xTMT6plex [E/K]		0.000541021	0	1	2	1	B4FX40	B4FX40 [262-276]	0	2020.2	1.18			137.9	144.7	154.7	162.7	0.953006	0.95083
FALSE	High	[D].ELAEAIEIANKKSG.[-]	TMT6plex [E]		0.013819	0	1	2	1	B4FB80	B4FB80 [188-201]	0	2160.28	0.815			158.3	170.5	142.1	129.1	0.928446	1.1007
FALSE	High	[D].ELAQAIDTVKSD.[-]	1xTMT6plex [E/K]		0.0922761	0	1	1	1	K7UGI3	K7UGI3 [169-180]	0	1747.98	1.059			140.3	149.9	161.4	148.5	0.935957	1.08687
FALSE	High	[D].FALFANNLPSAVVEK.[V]	1xTMT6plex [F/K]		0.0701504	0	1	3	1	Q6TM44	Q6TM44 [178-192]	0	2078.21	1.193			141.8	118	171	169.2	1.20169	1.01064
FALSE	High	[D].FISYVGDGFKLL.[I]	1xTMT6plex [F/K]		0.0456569	0	1	1	1	A0A1D6F9C2	A0A1D6F9C2 [90-101]	0	1817.06	1.533			127.1	155.3	122.9	194.8	0.818416	0.630903
FALSE	High	[D].GGLVFEPSQFTVKAGD.[T]	1xTMT6plex [G/K]		0.158858	0.00823416	1	4	1	B4FCL1	B4FCL1 [68-83]	0	2110.16	1.318			124.9	149.7	160.9	164.5	0.834335	0.978116
FALSE	High	[D].GLPEQAFYLVGNIDEASTKAINLEEESKLKK.[-]	TMT6plex [G]		0.0529629	0	1	2	1	P00827	P00827 [468-498]	0	4580.62	0.904			135.2	131.4	211.2	122.2	1.02892	1.72831
FALSE	High	[D].ILEIDHNMVYGSIPAAAAERK.[W]	1xTMT6plex [I/K]; 1xOxidation [M8]		0.00210255	0	1	1	3	B6TYX7	B6TYX7 [219-239]	0	2772.51	0.999			148.7	147.5	155.1	148.6	1.00814	1.04374
FALSE	High	[D].LAATTIVFLD.[A]	1xTMT6plex [N-Term]		0.127993	0	1	3	2	B7ZYG0	B7ZYG0 [382-391]	0	1292.77	0.914			123.1	145.4	219	112.5	0.84663	1.94667
FALSE	High	[D].LVLFEHFGGDPSKISF.[V]	1xTMT6plex [L/K]		0.0217122	0	1	9	1	A0A1D6JWI7	A0A1D6JWI7 [767-782]	0	2251.25	1.451			127.1	161	127.4	184.4	0.789441	0.690889
FALSE	High	[D].NVGPLLVKK.[-]	TMT6plex [N]		0.121059	0	1	2	1	B6SI08	B6SI08 [97-105]	0	1655.12	0.956			159.4	159	129.2	152.3	1.00252	0.848326
FALSE	High	[D].PGHATIFQAFTPK.[-]	1xTMT6plex [P/K]		0.0347108	0	1	4	1	B6T892	B6T892 [258-270]	0	1873.07	0.587			193.7	171.7	121.1	113.6	1.12813	1.06602
FALSE	High	[D].PLHTTIFDTFGGSS.[-]	1xTMT6plex [N-Term]		0.089284	0	1	2	1	B4FJG1	B4FJG1 [278-291]	0	1708.87	0.798			151.4	162.5	165.3	120.8	0.931692	1.36838
FALSE	High	[D].PVNNNVLTSLKFH.[-]	1xTMT6plex [P/K]		0.000888673	0	1	2	2	B6SUC4	B6SUC4 [255-267]	0	1941.13	0.821			158.1	145.9	166.2	129.7	1.08362	1.28142
FALSE	High	[D].QVISFEEIKEATSKF.[-]	TMT6plex [Q]		0.0579928	0	1	3	1	B6TNR7	B6TNR7 [138-152]	0	2443.41	0.971			148.8	175.5	131.3	144.4	0.847863	0.90928
FALSE	High	[D].RFDSLEQLDEFSRSF.[-]	1xTMT6plex [N-Term]		0.0306179	0	1	1	1	P69388	P69388 [69-83]	0	2105.05	1.11			139.8	155.4	149.6	155.2	0.899614	0.963918
FALSE	High	[D].SLEQLDEFSRSF.[-]	1xTMT6plex [N-Term]		0.0179673	0	1	1	2	P69388	P69388 [72-83]	0	1686.85	0.964			154.9	143.3	152.3	149.4	1.08095	1.01941
FALSE	High	[D].STFTVSEL.[I]	1xTMT6plex [N-Term]		0.0771253	0	1	2	1	B4F8D7	B4F8D7 [178-185]	0	1112.6	0.996			116.9	136.9	229.8	116.4	0.853908	1.97423
FALSE	High	[D].TVYAFGDGLSYTS.[F]	1xTMT6plex [N-Term]		0.0270014	0	1	6	1	A0A1D6JFG2	A0A1D6JFG2 [630-642]	0	1609.79	0.902			160	141.1	154.5	144.4	1.13395	1.06994
FALSE	High	[D].VIAINDTGGVKQASHLLK.[Y]	TMT6plex [V]		0.00054366	0	1	3	1	A0A1D6E965	A0A1D6E965 [97-114]	0	2551.55	1.045			151.1	125.4	165.6	157.9	1.20494	1.04877
FALSE	High	[D].VNHAVLAVGYGVED.[G]	1xTMT6plex [N-Term]		0.163998	0.00823416	1	6	1	B4F9B5	B4F9B5 [305-318]	0	1671.89	0.757			163.5	182.6	130	123.8	0.8954	1.05008
FALSE	High	[D].VVIETHKEEELTGA.[-]	1xTMT6plex [V/K]		0.10475	0	1	2	1	B1P759	B1P759 [137-150]	0	2013.13	0.875			156.9	182.4	123.3	137.4	0.860197	0.89738
FALSE	High	[D].YFGLIEGQVREKTE.[E]	1xTMT6plex [Y/K]		0.0104215	0	1	1	1	B6SQD9	B6SQD9 [92-105]	0	2127.19	1.14			138.1	162.7	141.7	157.4	0.848801	0.900254
FALSE	High	[D].YITKVKQLLEAAAASTS.[-]	TMT6plex [Y]		0.0976323	0	1	1	1	B6SRG5	B6SRG5 [75-91]	0	2481.49	0.85			182.2	145.3	117.5	155	1.25396	0.758065
FALSE	High	[DN].GVPYWLIK.[N]	1xTMT6plex [G/K]		0.127993	0	1	7	1	B4F9B5	B4F9B5 [319-326]	0	1433.89	1.246			129.5	139	170.2	161.3	0.931655	1.05518
FALSE	High	[E].AAYTQATGKPISLS.[E]	1xTMT6plex [A/K]		0.109768	0	1	6	2	B4F9B5	B4F9B5 [178-191]	0	1866.07	0.726			163.8	167.6	149.6	119	0.977327	1.25714
FALSE	High	[E].AISAQDVETTVL.[S]	1xTMT6plex [N-Term]		0.0742581	0	1	1	2	B6ST04	B6ST04 [496-507]	0	1475.82	1.16			137.9	135	167.2	160	1.02148	1.045
FALSE	High	[E].AQVQLGNKLAESYLETL.[-]	1xTMT6plex [A/K]		0.0550266	0	1	1	1	A0A1D6HZ73	A0A1D6HZ73 [254-270]	0	2335.33	0.986			135.3	172.7	158.5	133.5	0.783439	1.18727
FALSE	High	[E].AVQAASSADSVVLFM.[G]	1xTMT6plex [N-Term]; 1xOxidation [M15]		0.00478461	0	1	7	1	B4F8R5	B4F8R5 [485-499]	0	1740.9	0.833			155.7	178.9	135.7	129.7	0.870319	1.04626
FALSE	High	[E].GAHYLATGKLEVLS.[E]	1xTMT6plex [G/K]		0.0401047	0	1	2	1	B4FX40	B4FX40 [172-185]	0	1917.12	0.917			155.9	140	161.1	143.1	1.11357	1.12579
FALSE	High	[E].GTTIETVTPIPYDVVNDLKGGY.[-]	1xTMT6plex [G/K]		0.0485922	0	1	6	1	A0A1D6KTT8	A0A1D6KTT8 [143-164]	0	2810.52	1.979			91	157.8	171.3	180	0.576679	0.951667
FALSE	High	[E].TALSFRSRINPLVR.[L]	1xTMT6plex [N-Term]		0.164744	0.00823416	1	2	1	B6SSH9	B6SSH9 [137-150]	0	1859.12	1.188			152.5	111.3	155.1	181.1	1.37017	0.856433
FALSE	High	[F].AFDPATGAGTVIDSGTVIT.[R]	1xTMT6plex [N-Term]		0.00380657	0	1	5	1	B4FMW6	B4FMW6 [294-312]	0	2022.06	1.116			121.2	141.6	201.9	135.3	0.855932	1.49224
FALSE	High	[F].AGFVDADISSGK.[I]	1xTMT6plex [A/K]		0.0262286	0	1	3	1	B7ZZM5	B7ZZM5 [512-523]	0	1624.89	1.061			133.2	160.9	164.5	141.4	0.827843	1.16337
FALSE	High	[F].ALIGGVVGVF.[L]	1xTMT6plex [N-Term]		0.110282	0	1	6	1	Q9SXM0	Q9SXM0 [494-503]	0	1160.72	1			176.8	153.5	92.8	176.8	1.15179	0.524887
FALSE	High	[F].FDADLTSADLSDADLRGADLSLANL.[T]	1xTMT6plex [N-Term]		0.082015	0	1	2	1	K7VAE7	K7VAE7 [112-136]	0	2808.41	0.749			161.6	171.1	146.3	121	0.944477	1.20909
FALSE	High	[F].FLGSISAMQF.[I]	1xTMT6plex [N-Term]; 1xOxidation [M8]		0.0914114	0	1	1	1	P69523	P69523 [27-36]	0	1345.7	1.014			139.5	150	169	141.5	0.93	1.19435
FALSE	High	[F].FYGSYSGLGSSL.[-]	1xTMT6plex [N-Term]		0.0221375	0	1	2	1	A0A059Q6P3	A0A059Q6P3 [29-40]	0	1466.74	1.218			124.2	154.1	170.4	151.3	0.80597	1.12624
FALSE	High	[F].GVSGNVIALF.[L]	1xTMT6plex [N-Term]		0.144307	0.00587555	1	5	1	B4FQK1	B4FQK1 [10-19]	0	1205.71	0.741			158.6	147.6	176.3	117.5	1.07453	1.50043
FALSE	High	[F].LGSISAMQF.[I]	1xTMT6plex [N-Term]; 1xOxidation [M7]		0.0800997	0	1	1	1	P69523	P69523 [28-36]	0	1198.63	1.345			126.8	129.4	173.2	170.6	0.979907	1.01524
FALSE	High	[F].LGSISAMQFIQR.[-]	1xTMT6plex [N-Term]; 1xOxidation [M7]		0.1567	0.00823416	1	1	1	P69523	P69523 [28-39]	0	1595.88	0.894			158.2	144.5	155.9	141.4	1.09481	1.10255
FALSE	High	[F].LISAGGNDFSAF.[S]	1xTMT6plex [N-Term]		0.0760377	0	1	1	1	B6TJQ3	B6TJQ3 [175-186]	0	1427.74	1.318			123.6	151.4	162	163	0.81638	0.993865
FALSE	High	[F].LLLGGGSLLA.[Y]	1xTMT6plex [N-Term]		0.043102	0	1	1	1	B4FLT7	B4FLT7 [104-113]	0	1142.73	0.873			169.6	117.9	164.5	148.1	1.43851	1.11074
FALSE	High	[F].LLLGGGSLLAY.[V]	1xTMT6plex [N-Term]		0.0980919	0	1	1	1	B4FLT7	B4FLT7 [104-114]	0	1305.8	1.288			120.6	145.4	178.7	155.3	0.829436	1.15068
FALSE	High	[F].SAALALSSVLLSSAATSPPPAAA.[D]	1xTMT6plex [N-Term]		0.00809193	0	1	2	1	A0A096RAV0	A0A096RAV0 [51-73]	0	2282.28	1.277			132	146.5	152.8	168.6	0.901024	0.906287
FALSE	High	[F].SYIGTNPANDDNTF.[I]	1xTMT6plex [N-Term]		0.0522087	0	1	5	1	A0A1D6NMH3	A0A1D6NMH3 [335-348]	0	1757.82	1.017			144.5	174	134.6	147	0.83046	0.915646
FALSE	High	[F].VGYQDTLYVHSL.[R]	1xTMT6plex [N-Term]		0.0500084	0	1	1	1	B8A2X5	B8A2X5 [376-387]	0	1623.86	1.043			137.8	149.9	168.7	143.6	0.91928	1.17479
FALSE	High	[F].YIAGESYAGVYVPT.[L]	1xTMT6plex [N-Term]		0.0158347	0	1	2	1	B6TDA5	B6TDA5 [187-200]	0	1718.88	1.006			133.8	163.3	168.3	134.6	0.819351	1.25037
FALSE	High	[FP].AFDPATGAGTVID.[S]	1xTMT6plex [N-Term]		0.0616997	0	1	7	2	B4FMW6	B4FMW6 [294-306]	0	1463.76	0.91			159	155.4	140.9	144.6	1.02317	0.974412
FALSE	High	[G].ADGTGIRIR.[D]	1xTMT6plex [N-Term]		0.0287536	0	1	1	1	B6TMF3	B6TMF3 [80-88]	0	1187.71	0.993			176.3	142.7	106	175	1.23546	0.605714
FALSE	High	[G].AEDELKDAVGLVRPV.[S]	1xTMT6plex [A/K]		0.0416769	0	1	5	1	B4F9B5	B4F9B5 [261-275]	0	2069.2	1.096			151.7	138.9	143.1	166.3	1.09215	0.860493
FALSE	High	[G].AEDELKDAVGLVRPVS.[V]	1xTMT6plex [A/K]		0.00959418	0	1	5	2	B4F9B5	B4F9B5 [261-276]	0	2156.23	1.156			139.3	108.6	191	161.1	1.28269	1.1856
FALSE	High	[G].AEDELKDAVGLVRPVSVAF.[E]	1xTMT6plex [A/K]		0.105735	0	1	5	1	B4F9B5	B4F9B5 [261-279]	0	2473.41	0.992			151.9	139.3	158.1	150.7	1.09045	1.0491
FALSE	High	[G].AFHAVSKGIVVS.[C]	1xTMT6plex [A/K]		0.0675356	0	1	2	1	A0A1D6HM49	A0A1D6HM49 [314-325]	0	1673.02	0.877			163.1	147.2	146.7	143	1.10802	1.02587
FALSE	High	[G].AGDGGLVFEPSQF.[T]	1xTMT6plex [N-Term]		0.118827	0	1	4	1	B4FCL1	B4FCL1 [65-77]	0	1552.78	1.301			119.1	135.4	190.6	154.9	0.879616	1.23047
FALSE	High	[G].AGDGGLVFEPSQFTVKAGD.[T]	1xTMT6plex [A/K]		0.0467647	0	1	4	1	B4FCL1	B4FCL1 [65-83]	0	2353.24	1.56			114.5	119.6	187.2	178.7	0.957358	1.04757
FALSE	High	[G].AGHDYYERGNLD.[I]	1xTMT6plex [N-Term]		0.126812	0	1	2	1	B6TMF3	B6TMF3 [99-110]	0	1638.77	1.103			168.8	147.4	97.5	186.2	1.14518	0.523631
FALSE	High	[G].APAGVGDLGHHAGYFR.[L]	1xTMT6plex [N-Term]		0.000854747	0	1	1	2	B8A0Q3	B8A0Q3 [93-108]	0	1853.96	0.864			151.6	160.4	157.1	131	0.945137	1.19924
FALSE	High	[G].APPPPSGGLPGTLNSDQARDFDLPLK.[E]	1xTMT6plex [A/K]		0.0492953	0	2	5	1	A0A1D6EXK9; B6TI20	A0A1D6EXK9 [77-102]; B6TI20 [78-103]	0	3118.69	1.266			131.1	138.7	164.3	166	0.945205	0.989759
FALSE	High	[G].ASGFAPIRLK.[D]	1xTMT6plex [A/K]		0.0347108	0	1	3	1	B4FX40	B4FX40 [312-321]	0	1517.96	0.741			180.7	140	145.4	133.9	1.29071	1.08588
FALSE	High	[G].AVVAVSNFDPVKRA.[-]	1xTMT6plex [A/K]		0.00131794	0	1	2	1	B6T0I2	B6T0I2 [109-122]	0	1931.15	0.846			174.5	160.8	117.1	147.6	1.0852	0.79336
FALSE	High	[G].AVVAVSNFDPVRRG.[-]	1xTMT6plex [N-Term]		0.0113201	0	1	3	1	B6T4G5	B6T4G5 [109-122]	0	1715.98	0.903			152.9	178.1	130.9	138.1	0.858506	0.947864
FALSE	High	[G].DDDSDVIALK.[N]	1xTMT6plex [D/K]		0.0301774	0	1	4	1	B6T706	B6T706 [69-78]	0	1548.85	0.738			159.9	194.2	127.8	118	0.823378	1.08305
FALSE	High	[G].EAGAIAAGAFALY.[E]	1xTMT6plex [N-Term]		0.0539851	0	1	4	1	A8IK82	A8IK82 [69-81]	0	1453.79	1.228			126.8	139.5	177.9	155.7	0.908961	1.14258
FALSE	High	[G].GAIIEANTIYGAIRGLE.[T]	1xTMT6plex [N-Term]		0.0424855	0	1	2	1	B6ST04	B6ST04 [143-159]	0	1990.12	1.433			131.9	132.2	146.7	189.1	0.997731	0.77578
FALSE	High	[G].GASSSAVVGVLDTGLYPIGRSSFAAADG.[L]	1xTMT6plex [N-Term]		0.101368	0	1	1	1	A0A1D6HM49	A0A1D6HM49 [138-165]	0	2854.48	1.184			136.9	139.7	161.4	162	0.979957	0.996296
FALSE	High	[G].GDDDSDVIALK.[N]	1xTMT6plex [G/K]		0.0369545	0	1	4	1	B6T706	B6T706 [68-78]	0	1605.87	0.753			166.2	178.9	129.6	125.2	0.929011	1.03514
FALSE	High	[G].GFLSTFDETAQ.[-]	1xTMT6plex [N-Term]		0.00968799	0	1	2	1	B6SUD2	B6SUD2 [119-129]	0	1444.72	0.798			158.3	178.7	136.6	126.4	0.885842	1.0807
FALSE	High	[G].GFVADADVGEQAARLE.[A]	1xTMT6plex [N-Term]		0.000998744	0	1	4	2	B6T0C0	B6T0C0 [149-164]	0	1876.96	1.07			143	149	155	153	0.959732	1.01307
FALSE	High	[G].GGIYTKAADVGADLVG.[K]	1xTMT6plex [G/K]		0.118275	0	1	38	1	A0A1D6QRV4	A0A1D6QRV4 [338-353]	0	1965.11	1.746			109.6	113.2	185.9	191.4	0.968198	0.971264
FALSE	High	[G].GLGGLFAKKSS.[-]	TMT6plex [G]		0.0420792	0	1	1	1	B4FS10	B4FS10 [107-117]	0	1752.1	1.92			98.4	66.2	246.6	188.9	1.4864	1.30545
FALSE	High	[G].IVGAVVAVSNFDPVKRA.[-]	1xTMT6plex [I/K]		0.0672155	0	1	2	1	B6T0I2	B6T0I2 [106-122]	0	2200.32	0.965			134.5	178.2	157.4	129.8	0.75477	1.21263
FALSE	High	[G].LVRPVSVAFEVITGFR.[L]	1xTMT6plex [N-Term]		0.00121924	0	1	4	1	B4F9B5	B4F9B5 [271-286]	0	2019.2	0.867			155	146.6	164	134.4	1.0573	1.22024
FALSE	High	[G].SGVAAAAAYLS.[N]	1xTMT6plex [N-Term]		0.116091	0	1	5	1	B6T171	B6T171 [383-393]	0	1209.67	0.907			154.7	148.8	156.3	140.2	1.03965	1.11484
FALSE	High	[G].TSVIFTGVTKATSGPG.[S]	1xTMT6plex [T/K]		0.0550266	0	1	3	1	C0P4G2	C0P4G2 [465-480]	0	1981.14	0.869			146.6	146.6	179.4	127.4	1	1.40816
FALSE	High	[G].TSVIFTGVTKATSGPGSE.[-]	1xTMT6plex [T/K]		0.00469239	0	1	3	1	C0P4G2	C0P4G2 [465-482]	0	2197.21	1.215			137.3	151.5	144.5	166.8	0.906271	0.866307
FALSE	High	[G].VEDGVPYWLIK.[N]	1xTMT6plex [V/K]		0.0143673	0	1	6	2	B4F9B5	B4F9B5 [316-326]	0	1777.03	1.041			137.4	139	180.5	143.1	0.988489	1.26136
FALSE	High	[G].YGASGFAPIR.[L]	1xTMT6plex [N-Term]		0.105241	0	1	3	1	B4FX40	B4FX40 [310-319]	0	1267.7	0.978			158.1	128.8	158.5	154.6	1.22748	1.02523
FALSE	High	[G].YGASGFAPIRLK.[D]	1xTMT6plex [Y/K]		0.00945516	0	1	3	1	B4FX40	B4FX40 [310-321]	0	1738.04	0.766			175.9	137.2	152.1	134.8	1.28207	1.12834
FALSE	High	[GA].FEVIDEIK.[A]	1xTMT6plex [F/K]		0.115552	0	1	11	1	B4F8D7	B4F8D7 [112-119]	0	1450.86	0.625			179.8	172.1	135.8	112.3	1.04474	1.20926
FALSE	High	[H].AAPGGGSSLGYLFGGN.[-]	1xTMT6plex [N-Term]		0.0465411	0	1	4	1	A0A1D6K5R3	A0A1D6K5R3 [168-183]	0	1653.84	1.252			129.5	132.7	175.7	162.1	0.975885	1.0839
FALSE	High	[H].AVVDEDGSSHDEL.[-]	1xTMT6plex [N-Term]		0.068831	0	1	5	1	B6TLR1	B6TLR1 [365-377]	0	1601.75	1.048			148.1	119.2	177.6	155.1	1.24245	1.14507
FALSE	High	[H].AYPTSDVVIETHKEEEL.[T]	1xTMT6plex [A/K]		0.0728636	0	1	2	1	B1P759	B1P759 [131-147]	0	2418.28	0.875			141.4	179.8	155.1	123.7	0.786429	1.25384
FALSE	High	[H].AYPTSDVVIETHKEEELTGA.[-]	1xTMT6plex [A/K]		0.000242419	0	1	2	1	B1P759	B1P759 [131-150]	0	2647.39	1.142			141.8	135.4	160.9	161.9	1.04727	0.993823
FALSE	High	[H].GAVGNAVADDKHLVF.[A]	1xTMT6plex [G/K]		0.0591096	0	1	4	1	A0A1D6NDY9	A0A1D6NDY9 [186-200]	0	1971.11	0.696			169.6	169.6	142.8	118	1	1.21017
FALSE	High	[H].GAYLAGIDSANILINY.[I]	1xTMT6plex [N-Term]		0.024391	0	1	1	1	A0A1D6JSI0	A0A1D6JSI0 [331-346]	0	1897.03	0.927			182.3	169.8	79	168.9	1.07362	0.467732
FALSE	High	[H].KYIAAASEPVATIT.[A]	1xTMT6plex [K]		0.141027	0.00295585	1	2	1	A0A1D6HXI1	A0A1D6HXI1 [525-538]	0	1893.11	0.77			142.9	171	176.2	110	0.835673	1.60182
FALSE	High	[H].SFTAFDLALAEPK.[L]	1xTMT6plex [S/K]		0.00497451	0	1	7	2	A0A1D6NQF1	A0A1D6NQF1 [672-684]	0	1868.06	0.834			151.6	148	173.8	126.5	1.02432	1.37391
FALSE	High	[K].AAFAEFISTL.[I]	1xTMT6plex [N-Term]		0.0517117	0	1	3	1	B6SKR6	B6SKR6 [22-31]	0	1298.72	1.316			115.3	147.4	185.4	151.8	0.782225	1.22134
FALSE	High	[K].AAQDALLLR.[A]	1xTMT6plex [N-Term]		0.0647072	0	1	5	1	B4FTI5	B4FTI5 [348-356]	0	1199.73	0.966			133.5	140.2	197.3	129	0.952211	1.52946
FALSE	High	[K].AASEDTSASGDELIEDLK.[A]	1xTMT6plex [A/K]		0.00338705	0	1	1	1	B6TCN7	B6TCN7 [48-65]	0	2309.18	1.409			139.8	120.3	142.8	197.1	1.16209	0.724505
FALSE	High	[K].AASSGGVTSAPVASGQTPPSYVVRAGLGTPVQQL.[L]	1xTMT6plex [N-Term]		0.000638347	0	1	2	1	B4FMW6	B4FMW6 [59-92]	0	3439.84	1.377			123.6	147.8	158.5	170.2	0.836265	0.931257
FALSE	High	[K].AAVDPSTEVVF.[A]	1xTMT6plex [N-Term]		0.0492953	0	1	3	1	A0A1D6L4F0	A0A1D6L4F0 [525-535]	0	1363.73	1.144			128.9	145.4	178.3	147.5	0.88652	1.20881
FALSE	High	[K].AITKVFKSGINATPVIQ.[C]	TMT6plex [A]		0.103773	0	1	3	1	B6SSH9	B6SSH9 [167-183]	0	2474.53	1.713			109	126	178.2	186.8	0.865079	0.953961
FALSE	High	[K].AKGIEPDFGLY.[G]	1xTMT6plex [A/K]		0.00423663	0	1	3	1	B6SSH9	B6SSH9 [153-163]	0	1667.94	2.891			92.3	78.9	162.1	266.8	1.16984	0.607571
FALSE	High	[K].AKGIEPDFGLYGL.[K]	1xTMT6plex [A/K]		0.063186	0	1	3	1	B6SSH9	B6SSH9 [153-165]	0	1838.05	2.321			103	104.4	153.6	239.1	0.98659	0.642409
FALSE	High	[K].AKGIEPDFGLYGLK.[A]	TMT6plex [A]		4.63596e-05	0	1	3	3	B6SSH9	B6SSH9 [153-166]	0	2195.3	2.788			97.2	57	174.7	271.1	1.70526	0.644412
FALSE	High	[K].AKGIEPDFGLYGLKA.[I]	TMT6plex [A]		5.71478e-05	0	1	3	1	B6SSH9	B6SSH9 [153-167]	0	2266.34	2.742			94.3	67.7	179.2	258.7	1.39291	0.692694
FALSE	High	[K].AKGIEPDFGLYGLKAITKVF.[K]	TMT6plex [A]		0.00118416	0	1	3	1	B6SSH9	B6SSH9 [153-172]	0	3083.87	3.384			80.6	66.7	179.9	272.8	1.2084	0.659457
FALSE	High	[K].APDFATIINSVTAKKVAA.[-]	TMT6plex [A]		0.00278805	0	1	3	2	B4F820	B4F820 [287-304]	0	2504.51	1.555			127	138.8	136.6	197.6	0.914986	0.691296
FALSE	High	[K].AQELAIKLN.[W]	1xTMT6plex [A/K]		0.0914114	0	1	2	1	B6ST04	B6ST04 [370-378]	0	1457.91	1.035			149.6	139.5	155.9	154.9	1.0724	1.00646
FALSE	High	[K].ASSDDSSAASGDELIADLK.[A]	1xTMT6plex [A/K]		0.0447892	0	1	1	1	B4FR11	B4FR11 [56-74]	0	2310.17	1.043			142	156	153.9	148.1	0.910256	1.03916
FALSE	High	[K].ATGDALAIARSLYR.[K]	1xTMT6plex [N-Term]		0.00375142	0	1	9	1	A0A1D6P9X8	A0A1D6P9X8 [876-889]	0	1706.98	0.972			152.6	145.1	154	148.3	1.05169	1.03844
FALSE	High	[K].AVANINSVLADL.[V]	1xTMT6plex [N-Term]		0.14038	0.00295585	1	2	1	B4FUR2	B4FUR2 [44-55]	0	1428.83	1.18			135.2	156.6	148.8	159.5	0.863346	0.932915
FALSE	High	[K].DAVGLVRPVSVAF.[E]	1xTMT6plex [N-Term]		0.0701504	0	1	5	1	B4F9B5	B4F9B5 [267-279]	0	1558.92	0.952			150.3	135.7	170.9	143.1	1.10759	1.19427
FALSE	High	[K].DAVGLVRPVSVAFEVITGFR.[L]	1xTMT6plex [N-Term]		0.120497	0	1	4	1	B4F9B5	B4F9B5 [267-286]	0	2361.35	0.858			141.9	155.6	180.8	121.8	0.911954	1.4844
FALSE	High	[K].DKPYWIIK.[N]	TMT6plex [D]		0.129184	0	1	5	2	B4FX40	B4FX40 [322-329]	0	1750.09	0.673			183.1	140.4	153.4	123.1	1.30413	1.24614
FALSE	High	[K].DLAAFVKTVADAGL.[Y]	1xTMT6plex [D/K]		0.0177936	0	1	8	1	A0A1D6JWI7	A0A1D6JWI7 [134-147]	0	1849.08	0.825			141.9	180.8	160.1	117.1	0.784845	1.36721
FALSE	High	[K].GDAVAAVRFLLR.[-]	1xTMT6plex [N-Term]		0.0189534	0	1	3	1	B6THW6	B6THW6 [116-127]	0	1516.92	1.203			143.7	145.5	137.8	173	0.987629	0.796532
FALSE	High	[K].GIEPDFGLYGLK.[A]	1xTMT6plex [G/K]		0.10475	0	1	3	1	B6SSH9	B6SSH9 [155-166]	0	1767.01	1.83			120.7	89.4	169.1	220.9	1.35011	0.765505
FALSE	High	[K].LSVLGLEGTGK.[D]	1xTMT6plex [L/K]		0.00987838	0	1	2	1	A0A1D6MM31	A0A1D6MM31 [850-860]	0	1531.95	0.901			161.2	146.2	147.3	145.3	1.1026	1.01376
FALSE	High	[K].LVKGSADYIGINE.[Y]	1xTMT6plex [L/K]		0.0640945	0	1	4	1	B4G004	B4G004 [327-339]	0	1837.05	0.913			172.6	155.9	114	157.6	1.10712	0.72335
FALSE	High	[K].RLATSGANFARA.[Y]	1xTMT6plex [N-Term]		0.0185887	0	1	2	1	B4FAC2	B4FAC2 [81-92]	0	1463.83	1.001			161.7	122.6	153.8	161.9	1.31892	0.949969
FALSE	High	[K].TAPINIGLAAFEVIDEIK.[A]	1xTMT6plex [T/K]		0.0166234	0	1	2	1	B4F8D7	B4F8D7 [102-119]	0	2372.38	0.381			173.1	225	136.1	65.9	0.769333	2.06525
FALSE	High	[K].VIHDNFGIIEGLM.[T]	1xTMT6plex [N-Term]; 1xOxidation [M13]		0.019704	0	1	8	1	A0A1D6LER3	A0A1D6LER3 [165-177]	0	1702.9	1.255			130.2	153.5	152.8	163.5	0.848208	0.934557
FALSE	High	[K].VNYAGVSTNNYALDEILEVK.[-]	1xTMT6plex [V/K]		0.0568966	0	1	2	1	B6TH55	B6TH55 [120-139]	0	2670.44	1.134			136.6	140.8	167.8	154.9	0.97017	1.08328
FALSE	High	[K].VTFLDDAQVKKLK.[S]	TMT6plex [V]		0.118827	0	1	3	1	Q6TM44	Q6TM44 [193-205]	0	2421.53	1.059			164	115	147.3	173.8	1.42609	0.847526
FALSE	High	[K].YAVGYVTGLQGAVSGAGALK.[V]	1xTMT6plex [Y/K]		0.0458764	0	1	5	1	A0A1D6JFG2	A0A1D6JFG2 [194-213]	0	2340.33	1.197			132.3	143.8	165.6	158.4	0.920028	1.04545
FALSE	High	[K].YFAATKDALGDVLAKLA.[-]	TMT6plex [Y]		0.0085368	0	1	2	2	A0A1D6EXK9	A0A1D6EXK9 [200-216]	0	2454.46	1.171			155.6	151.3	110.8	182.3	1.02842	0.607789
FALSE	High	[K].YFAATKDALGDVLAKLG.[-]	TMT6plex [Y]		0.036777	0	1	3	1	B6TI20	B6TI20 [201-217]	0	2440.44	1.169			152.9	153.2	115.1	178.8	0.998042	0.643736
FALSE	High	[K].YSPGGVTVKTEDNSVYSAD.[Y]	1xTMT6plex [Y/K]		0.0980919	0	1	4	1	K7TH00	K7TH00 [270-288]	0	2447.23	0.77			165.2	178.2	129.5	127.2	0.927048	1.01808
FALSE	High	[L].AAAGLGHIKV.[T]	1xTMT6plex [A/K]		0.118275	0	1	4	1	B6T391	B6T391 [144-153]	0	1394.89	1.136			134.2	158.1	155.4	152.4	0.84883	1.01969
FALSE	High	[L].AAAGLGHIKVTT.[S]	1xTMT6plex [A/K]		0.0200903	0	1	4	2	B6T391	B6T391 [144-155]	0	1596.98	1.248			114.8	176.3	165.6	143.3	0.651163	1.15562
FALSE	High	[L].AAAGLGHIKVTTS.[V]	1xTMT6plex [A/K]		0.0472152	0	1	4	1	B6T391	B6T391 [144-156]	0	1684.02	1.186			130.5	152.3	162.3	154.9	0.856861	1.04777
FALSE	High	[L].AAFEVIDEIK.[A]	1xTMT6plex [A/K]		0.0103709	0	1	2	2	B4F8D7	B4F8D7 [110-119]	0	1592.93	0.96			156.9	151.2	141.2	150.7	1.0377	0.936961
FALSE	High	[L].AAVFAVTATTGSAKA.[T]	1xTMT6plex [A/K]		0.0111561	0	1	1	2	B4FAC2	B4FAC2 [46-60]	0	1824.06	0.872			157.8	125	179.7	137.6	1.2624	1.30596
FALSE	High	[L].ADDPDTAAELK.[V]	1xTMT6plex [A/K]		0.0326012	0	1	4	1	B6SZT9	B6SZT9 [195-205]	0	1603.86	0.846			174.5	143.4	134.4	147.6	1.21688	0.910569
FALSE	High	[L].AEAGEVVHDLPGGLRAYVSGAASSSRAVV.[L]	1xTMT6plex [N-Term]		0.0306179	0	1	5	1	Q9ZT66	Q9ZT66 [44-72]	0	3054.62	1.285			138.6	165.9	117.3	178.1	0.835443	0.658619
FALSE	High	[L].AGVAAVGAKASPAAA.[A]	1xTMT6plex [A/K]		0.000814156	0	1	1	2	A0A1D6F9C2	A0A1D6F9C2 [58-72]	0	1670	0.663			188.6	151.2	135.1	125.1	1.24735	1.07994
FALSE	High	[L].ALLAGVAAVGAKASPAAA.[A]	1xTMT6plex [A/K]		0.047442	0	1	1	1	A0A1D6F9C2	A0A1D6F9C2 [55-72]	0	1967.21	1.094			137.2	154.7	158.1	150	0.886878	1.054
FALSE	High	[L].ALLAGVTAAAGAKVGPAAA.[A]	1xTMT6plex [A/K]		0.0140221	0	1	1	2	A0A1D6HS38	A0A1D6HS38 [99-117]	0	2038.24	0.951			160.9	138.1	147.9	153.1	1.1651	0.966035
FALSE	High	[L].APHSFTAFDLALAEPK.[L]	1xTMT6plex [A/K]		0.146308	0.00823416	1	7	1	A0A1D6NQF1	A0A1D6NQF1 [669-684]	0	2173.21	0.692			167.1	192.6	124.7	115.6	0.867601	1.07872
FALSE	High	[L].AVGYGVEDGVPYWLIK.[N]	1xTMT6plex [A/K]		0.0217122	0	1	6	2	B4F9B5	B4F9B5 [311-326]	0	2224.24	1.098			140.6	158	146.9	154.5	0.889873	0.950809
FALSE	High	[L].AYVSASASPDLLPIKKG.[P]	TMT6plex [A]		0.0918428	0	1	1	1	B4FLT7	B4FLT7 [113-129]	0	2404.44	0.724			173	180.8	121	125.2	0.956858	0.966454
FALSE	High	[L].AYVSASASPDLLPIKKGPQEPPQPGPRGKI.[-]	TMT6plex [A]		0.000735079	0	1	1	1	B4FLT7	B4FLT7 [113-142]	0	4015.35	0.792			166.8	180.9	120.2	132.1	0.922056	0.909917
FALSE	High	[L].GAGDGGLVFEPSQFTVKAGD.[T]	1xTMT6plex [G/K]		0.101368	0	1	4	1	B4FCL1	B4FCL1 [64-83]	0	2410.27	1.39			119	138.3	177.2	165.4	0.860448	1.07134
FALSE	High	[L].GVGIVLGLKNTGALDQIIG.[-]	1xTMT6plex [G/K]		0.0242731	0	1	2	2	B6SX34	B6SX34 [116-134]	0	2296.4	1.121			128.2	177.2	150.8	143.8	0.723476	1.04868
FALSE	High	[L].IFAEALALYG.[L]	1xTMT6plex [N-Term]		0.0771253	0	1	7	1	A0A1D6MYY4	A0A1D6MYY4 [146-155]	0	1296.74	1.097			124.6	180.7	158	136.7	0.689541	1.15582
FALSE	High	[L].LAYVSASASPDLLPIKKGPQEPPQPGPRGKI.[-]	TMT6plex [L]		0.095365	0	1	1	1	B4FLT7	B4FLT7 [112-142]	0	4128.44	0.956			141.9	171.5	151	135.6	0.827405	1.11357
FALSE	High	[L].LDLTGGVLNF.[C]	1xTMT6plex [N-Term]		0.0529629	0	1	1	1	B4FX59	B4FX59 [191-200]	0	1277.73	1.017			145	167.3	140.1	147.5	0.866707	0.949831
FALSE	High	[L].LVGYGASGFAPIRLK.[D]	1xTMT6plex [L/K]		0.000164257	0	1	3	1	B4FX40	B4FX40 [307-321]	0	2007.22	0.653			179.2	152.2	151.4	117.1	1.1774	1.29291
FALSE	High	[L].LVLGTSLF.[CF]	1xTMT6plex [N-Term]		0.159583	0.00823416	1	8	1	A0A1D6FLS5	A0A1D6FLS5 [231-238]	0	1078.67	0.873			136	161.5	183.8	118.8	0.842105	1.54714
FALSE	High	[L].LVLLEEFGGDLPGVK.[L]	1xTMT6plex [L/K]		0.0235776	0	1	2	2	B6T0D0	B6T0D0 [703-717]	0	2044.21	0.724			169.3	140.6	167.5	122.6	1.20413	1.36623
FALSE	High	[L].LVLLEEFGGDLPGVKL.[V]	1xTMT6plex [L/K]		0.0202863	0	1	2	2	B6T0D0	B6T0D0 [703-718]	0	2157.29	1.277			115	160.8	177.4	146.9	0.715174	1.20762
FALSE	High	[L].LVLLEEFGGDLPGVKLVT.[R]	1xTMT6plex [L/K]		0.0563561	0	1	2	1	B6T0D0	B6T0D0 [703-720]	0	2357.41	1.244			96.5	262.9	120.6	120.1	0.36706	1.00416
FALSE	High	[L].LVLLEEFGGDLPGVKLVTRTA.[-]	1xTMT6plex [L/K]		0.0262286	0	1	2	2	B6T0D0	B6T0D0 [703-723]	0	2685.6	0.878			145.5	191.1	135.7	127.7	0.761381	1.06265
FALSE	High	[L].LVYNTSALSG.[-]	1xTMT6plex [N-Term]		0.109768	0	1	2	1	B6SQV5	B6SQV5 [119-128]	0	1253.69	0.777			163.1	163.1	147.1	126.7	1	1.16101
FALSE	High	[L].RIEEELGDAAVYAGAKFRAPVEPY.[-]	1xTMT6plex [R/K]		0.0701504	0	1	7	1	B8A0W7	B8A0W7 [423-446]	0	3109.67	1.403			118.2	154.7	161.2	165.9	0.764059	0.97167
FALSE	High	[L].SSVLLSSAATSPPPAAA.[D]	1xTMT6plex [N-Term]		0.0160673	0	1	2	2	A0A096RAV0	A0A096RAV0 [57-73]	0	1755.97	0.972			143.9	157.8	158.5	139.8	0.911914	1.13376
FALSE	High	[L].VGIVGAVVAVSNFDPVKRA.[-]	1xTMT6plex [V/K]		1.47768e-05	0	1	2	1	B6T0I2	B6T0I2 [104-122]	0	2356.41	0.904			165.4	166.7	118.3	149.6	0.992202	0.790775
FALSE	High	[L].VGYGASGFAPIRL.[K]	1xTMT6plex [N-Term]		0.0760377	0	1	3	1	B4FX40	B4FX40 [308-320]	0	1536.87	1.117			146.6	144.6	145	163.8	1.01383	0.885226
FALSE	High	[L].VGYGASGFAPIRLK.[D]	1xTMT6plex [V/K]		0.00545629	0	1	3	1	B4FX40	B4FX40 [308-321]	0	1894.13	0.841			170.5	128.3	157.9	143.4	1.32892	1.10112
FALSE	High	[L].VLLKNGKSSYAPLLPLPKK.[A]	TMT6plex [V]		0.0309151	0	1	5	1	A0A1D6L4E9	A0A1D6L4E9 [446-464]	0	3212.09	1.394			139.9	127	138	195.1	1.10157	0.70733
FALSE	High	[L].VVKTGPDLLSVVTHH.[V]	1xTMT6plex [V/K]		0.0935878	0	1	2	1	A0A1D6NTX9	A0A1D6NTX9 [265-279]	0	2060.23	0.936			148.5	158.1	154.4	138.9	0.939279	1.11159
FALSE	High	[L].YVDDDYQYALVG.[E]	1xTMT6plex [N-Term]		0.0922761	0	1	1	1	Q38JE7	Q38JE7 [118-129]	0	1649.79	1.179			140.5	141.6	152.3	165.6	0.992232	0.919686
FALSE	High	[LI].ADDPEAFAELK.[V]	1xTMT6plex [A/K]		0.0171152	0	1	12	1	B4FQ80	B4FQ80 [201-211]	0	1663.89	0.855			184.7	135.7	121.7	157.9	1.36109	0.770741
FALSE	High	[M].AKDIEASGPEAGEFSAKDYTD.[P]	TMT6plex [A]		0.00983044	0	1	2	1	B6T7B8	B6T7B8 [2-22]	0	2888.48	0.702			165.3	171.6	147.1	116	0.963287	1.2681
FALSE	High	[M].ALPASSSGLFR.[F]	1xTMT6plex [N-Term]		0.0373121	0	1	5	1	A0A1D6F4F7	A0A1D6F4F7 [2-12]	0	1334.76	0.959			153.8	140.5	158.3	147.5	1.09466	1.07322
FALSE	High	[M].APPQPKSGLFVG.[I]	1xTMT6plex [A/K]		0.128587	0	1	7	1	A0A1D6M5V2	A0A1D6M5V2 [19-30]	0	1655.99	1.523			126.8	99.2	180.9	193.1	1.27823	0.93682
FALSE	High	[M].AVGDLAFKALTAGLGVATLY.[L]	1xTMT6plex [A/K]		0.0332365	0	1	3	2	A0A1D6FI52	A0A1D6FI52 [2-21]	0	2409.42	1.309			200.7	95.1	41.4	262.8	2.11041	0.157534
FALSE	High	[M].AVYKVKLVGPEGEEHEFDAPDDAYILD.[A]	TMT6plex [A]		0.00512187	0	1	2	1	P27788	P27788 [56-82]	0	3706.95	1.39			129.8	137	152.7	180.5	0.947445	0.845983
FALSE	High	[M].GFSEAQEELVLR.[S]	1xTMT6plex [N-Term]		0.0210893	0	1	2	1	Q3S3T0	Q3S3T0 [2-13]	0	1606.86	0.751			171.6	166.8	132.8	128.8	1.02878	1.03106
FALSE	High	[M].GGLEEIKNEAVDLENIPIEEVFEQLK.[C]	TMT6plex [G]		0.0949177	0	1	10	1	A0A1D6JGC8	A0A1D6JGC8 [2-27]	0	3643.01	2.126			123.3	214.5		262.2	0.574825	#VALUE!
FALSE	High	[M].GKDDVIESGAGGGEFAAKDYT.[D]	TMT6plex [G]		2.14923e-05	0	1	19	1	B4FER1	B4FER1 [2-22]	0	2774.45	1.064			154.9	123.4	156.8	164.8	1.25527	0.951456
FALSE	High	[M].GKDDVIESGAGGGEFAAKDYTD.[P]	TMT6plex [G]		0.000321456	0	1	19	1	B4FER1	B4FER1 [2-23]	0	2889.47	0.584			190.8	120.8	176.9	111.4	1.57947	1.58797
FALSE	High	[M].TAGYIVGSLVGSF.[A]	1xTMT6plex [N-Term]		0.0303235	0	1	2	1	A0A1D6LJT6	A0A1D6LJT6 [2-14]	0	1499.83	1.13			140.5	144.5	156.3	158.8	0.972318	0.984257
FALSE	High	[M].VKAVAVLAGTDVK.[G]	TMT6plex [V]		0.00716517	0	1	7	1	A0A1D6INM7	A0A1D6INM7 [41-53]	0	1958.26	0.937			139.2	172.3	158.1	130.5	0.807893	1.21149
FALSE	High	[M].VKAVAVLGSSEGVK.[G]	TMT6plex [V]		0.0075591	0	1	3	1	A0A0N9E6H2	A0A0N9E6H2 [2-15]	0	2031.28	1.079			146.3	146.3	149.6	157.8	1	0.948035
FALSE	High	[M].VVEEIAEGVKNLT.[V]	1xTMT6plex [V/K]		0.0371329	0	1	11	2	A0A1D6MK44	A0A1D6MK44 [2-14]	0	1859.09	0.957			147.9	134.9	175.6	141.6	1.09637	1.24011
FALSE	High	[M].YADFYSAVYD.[M]	1xTMT6plex [N-Term]		0.0918428	0	1	5	1	A0A1D6H554	A0A1D6H554 [294-303]	0	1442.67	0.955			156.1	132.1	162.8	149	1.18168	1.09262
FALSE	High	[N].AISFSGPIAVFV.[S]	1xTMT6plex [N-Term]		0.0164626	0	1	1	1	A0A1D6DRM5	A0A1D6DRM5 [144-155]	0	1436.84	0.92			129	211.1	141.3	118.6	0.611085	1.1914
FALSE	High	[N].AKVVTIDSYEDVPANDEKSLQ.[K]	TMT6plex [A]		0.00157024	0	1	12	2	O22500	O22500 [236-256]	0	3008.64	1.14			131.6	132.9	185.4	150	0.990218	1.236
FALSE	High	[N].AKVVTIDSYEDVPANSEKSLQ.[K]	TMT6plex [A]		0.0162242	0	1	8	1	A0A1D6JG12	A0A1D6JG12 [238-258]	0	2980.64	0.897			152.7	144.1	166.3	137	1.05968	1.21387
FALSE	High	[N].ALNRYDATAYNTILR.[N]	1xTMT6plex [N-Term]		0.0212949	0	1	2	1	P55005	P55005 [380-394]	0	1984.08	0.74			170	170.9	133.3	125.8	0.994734	1.05962
FALSE	High	[N].GKEYALSDVIDTIK.[H]	TMT6plex [G]		0.00020646	0	1	6	2	A0A1D6N4Q6	A0A1D6N4Q6 [259-272]	0	2239.32	0.836			157.7	185.7	124.8	131.8	0.849219	0.946889
FALSE	High	[N].GKEYALSDVIDTIKHAFG.[G]	TMT6plex [G]		0.000850599	0	1	6	2	A0A1D6N4Q6	A0A1D6N4Q6 [259-276]	0	2651.5	0.796			143.5	238.7	103.7	114.1	0.601173	0.908852
FALSE	High	[N].GPPEHKLHGFTYLR.[V]	1xTMT6plex [G/K]		0.0424855	0	1	2	1	P55005	P55005 [405-418]	0	2110.2	0.96			151.2	165.2	138.6	145.1	0.915254	0.955203
FALSE	High	[N].KVNYAGVSTNNYALDEILEVK.[-]	TMT6plex [K]		0.0155297	0	1	2	2	B6TH55	B6TH55 [119-139]	0	3027.7	1.138			134.5	120.3	192.1	153.1	1.11804	1.25474
FALSE	High	[N].KVNYAGVSTNNYALDEVLEVK.[-]	TMT6plex [K]		0.0029701	0	1	2	2	B6TEI9	B6TEI9 [116-136]	0	3013.68	0.957			142.2	134.8	186.9	136	1.0549	1.37426
FALSE	High	[N].NYALDEVLEVK.[-]	1xTMT6plex [N/K]		0.00186175	0	1	2	3	B6TEI9	B6TEI9 [126-136]	0	1751	0.896			153.1	171	138.7	137.2	0.895322	1.01093
FALSE	High	[N].YAGVSTNNYALDEILEVK.[-]	1xTMT6plex [Y/K]		0.0315181	0	1	2	1	B6TH55	B6TH55 [122-139]	0	2457.33	0.855			158.4	143.4	162.8	135.4	1.1046	1.20236
FALSE	High	[N].YAGVSTNNYALDEVLEVK.[-]	1xTMT6plex [Y/K]		0.00330565	0	1	2	1	B6TEI9	B6TEI9 [119-136]	0	2443.31	0.908			148.7	161.5	154.8	135	0.920743	1.14667
FALSE	High	[N].YALDEVLEVK.[-]	1xTMT6plex [Y/K]		0.0420792	0	1	2	2	B6TEI9	B6TEI9 [127-136]	0	1636.96	0.952			136.8	149.2	183.7	130.3	0.91689	1.40982
FALSE	High	[N].YVVPVRLGTPAERF.[T]	1xTMT6plex [N-Term]		0.118275	0	1	2	1	A0A1D6LRY4	A0A1D6LRY4 [161-174]	0	1833.06	1.477		581.5	4.2	3.7	4.4	6.2	1.13514	0.709677
FALSE	High	[Q].AGGEAASVANAQAYNNYLIK.[R]	1xTMT6plex [A/K]		0.102804	0	1	3	1	A0A1D6IE31	A0A1D6IE31 [308-327]	0	2483.33	0.889			145.7	154.2	170.6	129.5	0.944877	1.31737
FALSE	High	[Q].ASYGDSSFSVGYLSKD.[T]	1xTMT6plex [A/K]		0.00595569	0	1	4	1	B4FYP5	B4FYP5 [213-228]	0	2141.08	0.955			168.4	139.5	131.3	160.8	1.20717	0.816542
FALSE	High	[Q].DTFSYGSHVMQYGSLE.[L]	1xTMT6plex [N-Term]; 1xOxidation [M10]		0.130386	0	1	5	1	A0A1D6NMH3	A0A1D6NMH3 [312-327]	0	2065.94	1.017			138.5	155.4	165.3	140.9	0.891248	1.17317
FALSE	High	[Q].DVETTVLSRLH.[R]	1xTMT6plex [N-Term]		0.117725	0	1	1	1	B6ST04	B6ST04 [501-511]	0	1498.84	0.865			158.9	143.7	159.9	137.5	1.10578	1.16291
FALSE	High	[Q].DYSEVTGRARANIH.[C]	1xTMT6plex [N-Term]		0.0175361	0	1	1	2	B4FU50	B4FU50 [175-188]	0	1817.95	0.699			168.8	155.5	157.7	118	1.08553	1.33644
FALSE	High	[Q].GIDAVLFAPDD.[TA]	1xTMT6plex [N-Term]		0.083579	0	1	8	1	C0HFK2	C0HFK2 [412-422]	0	1361.72	1.171			139.1	150.7	147.3	162.9	0.923026	0.904236
FALSE	High	[Q].GLIHFQLNNGKTPAVAIA.[A]	1xTMT6plex [G/K]		0.160311	0.00823416	1	2	1	A0A1D6DZA4	A0A1D6DZA4 [157-174]	0	2322.37	0.956			139.3	144.2	183.3	133.2	0.966019	1.37613
FALSE	High	[Q].RLNEHQPNGPATPVD.[M]	1xTMT6plex [N-Term]		0.0804793	0	1	3	1	K7TH00	K7TH00 [173-187]	0	1873.97	0.869			171.1	135.3	144.9	148.7	1.2646	0.974445
FALSE	High	[R].AAAEAAAESYASALSEVA.[V]	1xTMT6plex [N-Term]		0.0488254	0	1	6	1	B6SUX2	B6SUX2 [62-79]	0	1910.95	0.975			122.8	161.1	196.2	119.8	0.762259	1.63773
FALSE	High	[R].AASEDTSASGGDELIEDLK.[A]	1xTMT6plex [A/K]		0.000428341	0	1	1	1	B4FTJ9	B4FTJ9 [48-66]	0	2366.2	1.295			134.6	146.2	145	174.2	0.920657	0.832377
FALSE	High	[R].ADEESPAEPAPTAEG.[E]	1xTMT6plex [N-Term]		0.036777	0	1	1	1	B6TH55	B6TH55 [46-60]	0	1699.79	0.868			167.5	150.9	136.3	145.3	1.11001	0.938059
FALSE	High	[R].ADNEAAAAEAAEGEG.[A]	1xTMT6plex [N-Term]		0.0256014	0	1	2	1	B6TEI9	B6TEI9 [45-59]	0	1604.72	0.988			149.4	143.5	159.6	147.6	1.04111	1.0813
FALSE	High	[R].ADNEAAAAEAAEGEGAVATK.[P]	1xTMT6plex [A/K]		0.00656436	0	1	2	1	B6TEI9	B6TEI9 [45-64]	0	2304.17	1.069			129.6	172.3	159.6	138.5	0.752176	1.15235
FALSE	High	[R].AEAGGGINPAIRKEEDKVVD.[T]	TMT6plex [A]		0.00466961	0	1	2	1	B6SI08	B6SI08 [38-57]	0	2755.56	0.947			149.6	179.2	129.6	141.6	0.834821	0.915254
FALSE	High	[R].AKANSLAQLGKYTSDG.[E]	TMT6plex [A]		0.0408833	0	1	3	1	B4FTI5	B4FTI5 [357-372]	0	2311.32	0.715			148	172.6	173.5	105.8	0.857474	1.63989
FALSE	High	[R].AKANSLAQLGKYTSDGEAAE.[A]	TMT6plex [A]		0.0824033	0	1	3	1	B4FTI5	B4FTI5 [357-376]	0	2711.48	0.888			141.8	167	165.2	125.9	0.849102	1.31215
FALSE	High	[R].ASTEEAVEAPKGFVAPQLD.[P]	1xTMT6plex [A/K]		0.00295568	0	1	2	2	B4FAW3	B4FAW3 [47-65]	0	2417.3	1.371			89.4	112.9	275.1	122.6	0.791851	2.24388
FALSE	High	[R].FAHLYEAGEDKDLSSLA.[S]	1xTMT6plex [F/K]		0.00675881	0	1	9	2	A0A1D6F5T1	A0A1D6F5T1 [1175-1191]	0	2324.22	1.046			135.8	148.5	173.6	142.1	0.914478	1.22167
FALSE	High	[R].FNKVNYAGVSTNNYALD.[E]	1xTMT6plex [F/K]		0.00366126	0	2	5	1	B6TEI9; B6TH55	B6TEI9 [114-130]; B6TH55 [117-133]	0	2348.23	1.136			139.9	151.7	149.5	158.9	0.922215	0.940843
FALSE	High	[R].FNKVNYAGVSTNNYALDEILEVK.[-]	TMT6plex [F]		0.107734	0	1	2	1	B6TH55	B6TH55 [117-139]	0	3288.81	1.045			130.4	113.2	220.2	136.2	1.15194	1.61674
FALSE	High	[R].FNKVNYAGVSTNNYALDEVLEVK.[-]	TMT6plex [F]		0.0119424	0	1	2	2	B6TEI9	B6TEI9 [114-136]	0	3274.79	0.916			146.6	155.6	163.4	134.4	0.942159	1.21577
FALSE	High	[R].GGLFGTYDLDAA.[A]	1xTMT6plex [N-Term]		0.0622901	0	1	5	1	A0A1D6LC14	A0A1D6LC14 [310-321]	0	1428.72	1.117			135.3	134.1	179.4	151.2	1.00895	1.18651
FALSE	High	[R].IEEELGDAAVYAGAKFR.[A]	1xTMT6plex [I/K]		0.00857844	0	1	7	1	B8A0W7	B8A0W7 [424-440]	0	2297.25	0.761			154.1	176.7	151.9	117.3	0.8721	1.29497
FALSE	High	[R].IEEELGDAAVYAGAKFRAPVEPY.[-]	1xTMT6plex [I/K]		0.115552	0	1	7	1	B8A0W7	B8A0W7 [424-446]	0	2953.57	1.08			130.1	181.6	147.7	140.6	0.71641	1.0505
FALSE	High	[R].IGHLGNLNELQLLG.[C]	1xTMT6plex [N-Term]		0.0476699	0	1	4	1	B6T171	B6T171 [350-363]	0	1720	1.545			107.3	177.5	149.5	165.7	0.604507	0.902233
FALSE	High	[R].LKAKGIEPDFGLY.[G]	TMT6plex [L]		0.029457	0	1	3	1	B6SSH9	B6SSH9 [151-163]	0	2138.28	2.407			109.8	88.4	137.6	264.2	1.24208	0.520818
FALSE	High	[R].LKAKGIEPDFGLYGLK.[A]	TMT6plex [L]		0.00442627	0	1	3	3	B6SSH9	B6SSH9 [151-166]	0	2665.65	1.991			109	77.5	196.6	217	1.40645	0.905991
FALSE	High	[R].LKAKGIEPDFGLYGLKAIT.[K]	TMT6plex [L]		0.0357292	0	1	3	1	B6SSH9	B6SSH9 [151-169]	0	2950.82	1.518			128.5	108.9	167.4	195.2	1.17998	0.857582
FALSE	High	[R].LVLPGELAKHAVSEGTKAVTKFTSS.[-]	TMT6plex [L]		0.0307662	0	1	18	2	A0A1D6PKZ8	A0A1D6PKZ8 [214-238]	0	3487.07	1.23			131.5	166	140.9	161.6	0.792169	0.871906
FALSE	High	[-R].MKVIAAYLL.[A]	1xTMT6plex [M/K]		0.160311	0.00823416	1	4	1	A0A1D6FPC0	A0A1D6FPC0 [24-32]	0	1479.94	1.127			137.2	161.8	146.3	154.6	0.84796	0.946313
FALSE	High	[R].SFEVVDEIK.[D]	1xTMT6plex [S/K]		0.095365	0	1	5	1	A0A1D6I6C2	A0A1D6I6C2 [104-112]	0	1523.87	0.846			156.4	152.1	159.2	132.2	1.02827	1.20424
FALSE	High	[R].SRINPLVRLK.[A]	1xTMT6plex [S/K]		0.163998	0.00823416	1	2	1	B6SSH9	B6SSH9 [143-152]	0	1654.09	2.076			116	71.5	171.9	240.7	1.62238	0.714167
FALSE	High	[R].VSDELFQEQNYTTFK.[T]	1xTMT6plex [V/K]		0.00460195	0	1	2	1	P55005	P55005 [419-433]	0	2307.19	0.75			152.8	212.6	120	114.6	0.718721	1.04712
FALSE	High	[RA].GAGHEVPLH.[RA]	1xTMT6plex [N-Term]		0.0524589	0	2	19	1	B6TQW0; B4FCB4	B6TQW0 [438-446]; B4FCB4 [427-435]	0	1145.63	0.819			173.5	147.8	136.5	142.2	1.17388	0.959916
FALSE	High	[S].AAKLIRTQLASAK.[-]	TMT6plex [A]		0.163254	0.00823416	1	4	1	C0P5Y3	C0P5Y3 [754-766]	0	2058.34	0.781			199.4	126.1	118.8	155.8	1.58128	0.762516
FALSE	High	[S].ADYEGKGDTTKLG.[E]	TMT6plex [A]		0.162514	0.00823416	1	12	1	B8XPZ2	B8XPZ2 [69-81]	0	2042.14	0.357			252.6	143.3	114	90.1	1.76274	1.26526
FALSE	High	[S].APTPDIPSFHVATKLG.[F]	1xTMT6plex [A/K]		0.0962657	0	1	2	1	B4FSU4	B4FSU4 [61-76]	0	2109.21	0.747			164.4	163.8	149	122.8	1.00366	1.21336
FALSE	High	[S].ATSTTDLPASYGVALGTGN.[Y]	1xTMT6plex [N-Term]		0.0357292	0	1	2	1	A0A1D6LRY4	A0A1D6LRY4 [142-160]	0	2025.03	1.091			133	156	165.9	145.1	0.852564	1.14335
FALSE	High	[S].ATSTTDLPASYGVALGTGNYVVPVRLGTPAERF.[T]	1xTMT6plex [N-Term]		0.0460969	0	1	2	1	A0A1D6LRY4	A0A1D6LRY4 [142-174]	0	3609.91	1.554			127.9	172.5	100.9	198.7	0.741449	0.507801
FALSE	High	[S].AVGAMEGLIMITT.[G]	1xTMT6plex [N-Term]; 2xOxidation [M5; M10]		0.0439377	0	1	2	1	B4FZ79	B4FZ79 [180-192]	0	1567.83	1.155			131.9	158.1	157.7	152.3	0.834282	1.03546
FALSE	High	[S].AVGDVAAEGNTYLIA.[G]	1xTMT6plex [N-Term]		0.059961	0	1	1	1	B6TQK0	B6TQK0 [54-68]	0	1692.9	1.009			136.7	165.2	160.2	137.9	0.827482	1.16171
FALSE	High	[S].AVGDVAAEGNTYLIAGA.[V]	1xTMT6plex [N-Term]		0.00559066	0	1	1	1	B6TQK0	B6TQK0 [54-70]	0	1820.96	0.999			147.5	157.9	147.3	147.3	0.934136	1
FALSE	High	[S].AVYQRSGGAPGGDADGGVDDDHDEL.[-]	1xTMT6plex [N-Term]		0.00575627	0	1	8	1	B4FWJ8	B4FWJ8 [639-663]	0	2702.21	1.294			113	136.2	204.6	146.2	0.829662	1.39945
FALSE	High	[S].EDYADATVIVR.[G]	1xTMT6plex [N-Term]		0.0093636	0	1	5	1	C4J0G6	C4J0G6 [56-66]	0	1480.78	0.897			152.2	161.1	150.1	136.6	0.944755	1.09883
FALSE	High	[S].EKDYFETALSFR.[RS]	1xTMT6plex [E/K]		0.0232372	0	1	3	1	B6SSH9	B6SSH9 [131-142]	0	1964.05	1.748			114.8	86.2	198.2	200.7	1.33179	0.987544
FALSE	High	[S].GGDDDSDVIALK.[N]	1xTMT6plex [G/K]		0.110282	0	1	4	2	B6T706	B6T706 [67-78]	0	1662.9	0.651			179.5	169.6	134.1	116.9	1.05837	1.14713
FALSE	High	[S].SPAADTIIGLL.[D]	1xTMT6plex [N-Term]		0.158136	0.00823416	1	2	1	A0A1D6HXI1	A0A1D6HXI1 [168-178]	0	1299.77	1.814			112.3	107.6	176.4	203.6	1.04368	0.866405
FALSE	High	[S].SSEKPFTVDGKEAGVLK.[S]	TMT6plex [S]		0.0324443	0	1	2	1	B4FBF2	B4FBF2 [458-474]	0	2708.6	0.68			176.4	162.7	140.9	120	1.0842	1.17417
FALSE	High	[S].SVLLSSAATSPPPAAA.[D]	1xTMT6plex [N-Term]		0.0897056	0	1	2	1	A0A096RAV0	A0A096RAV0 [58-73]	0	1668.94	0.853			141.3	169.7	168.4	120.6	0.832646	1.39635
FALSE	High	[S].VAFEVITGF.[R]	1xTMT6plex [N-Term]		0.0672155	0	1	4	1	B4F9B5	B4F9B5 [277-285]	0	1211.69	1.124			127.6	143.1	185.8	143.4	0.891684	1.29568
FALSE	High	[S].VAIEAGGRAFQLY.[N]	1xTMT6plex [N-Term]		0.141677	0.00295585	1	8	1	A0A1D6JG12	A0A1D6JG12 [268-280]	0	1623.91	0.995			150.1	143.3	157.2	149.4	1.04745	1.05221
FALSE	High	[S].VDEAQISANLIKHGPLA.[I]	1xTMT6plex [V/K]		0.066264	0	1	2	1	B4FX40	B4FX40 [260-276]	0	2234.29	1.116			151.2	122.2	157.8	168.8	1.23732	0.934834
FALSE	High	[S].VPPLGFNTYFVSNLKK.[S]	TMT6plex [V]		0.0588285	0	1	11	1	A0A1D6F5T1	A0A1D6F5T1 [808-823]	0	2511.49	1.175			132.3	153.9	158.3	155.5	0.859649	1.01801
FALSE	High	[S].YIGTNPANDDNTF.[I]	1xTMT6plex [N-Term]		0.0318239	0	1	5	1	A0A1D6NMH3	A0A1D6NMH3 [336-348]	0	1670.79	1.058			140	149.5	162.4	148.2	0.936455	1.09582
FALSE	High	[T].AAVSTPANSLAHSLLLL.[W]	1xTMT6plex [N-Term]		0.129184	0	1	2	1	A0A1D6DRM5	A0A1D6DRM5 [77-93]	0	1907.12	1.24			128.4	155.9	156.5	159.2	0.823605	0.98304
FALSE	High	[T].AFDLALAEPK.[L]	1xTMT6plex [A/K]		0.0234636	0	1	7	2	A0A1D6NQF1	A0A1D6NQF1 [675-684]	0	1532.91	0.809			159.6	159.1	152.1	129.2	1.00314	1.17724
FALSE	High	[T].AGYYNLDDRDGYR.[T]	1xTMT6plex [N-Term]		0.0443614	0	1	2	1	P55005	P55005 [312-324]	0	1806.86	1.069			136.5	168.7	148.8	145.9	0.809129	1.01988
FALSE	High	[T].DPNPDDPLVPE.[I]	1xTMT6plex [N-Term]		0.0558206	0	1	23	1	A0A1D6NGW9	A0A1D6NGW9 [112-122]	0	1436.71	0.8			151.6	150.8	176.4	121.2	1.00531	1.45545
FALSE	High	[T].EAGAIAGSASKTTITA.[-]	1xTMT6plex [E/K]		0.00274765	0	1	4	1	B6THA1	B6THA1 [116-131]	0	1907.08	0.877			162.9	160.8	133.6	142.8	1.01306	0.935574
FALSE	High	[T].EIFGDDSVLQFGGGTLG.[H]	1xTMT6plex [N-Term]		0.0312152	0	1	4	1	A0A1D6EVW3	A0A1D6EVW3 [544-560]	0	1940.98	1.184			133.3	150.9	158	157.8	0.883366	1.00127
FALSE	High	[T].FTDDDVASVVD.[R]	1xTMT6plex [N-Term]		0.0812436	0	1	1	1	A0A1D6GDM6	A0A1D6GDM6 [266-276]	0	1411.68	1.06			140.4	151.3	159.6	148.7	0.927958	1.0733
FALSE	High	[T].GPVPESLFKLK.[A]	TMT6plex [G]		0.0619942	0	1	7	1	A0A1D6L264	A0A1D6L264 [287-297]	0	1902.2	0.94			178	125.5	129.1	167.4	1.41833	0.771207
FALSE	High	[T].IYTSDLDEDEESGGLSL.[-]	1xTMT6plex [N-Term]		0.013227	0	1	4	1	B6T2W4	B6T2W4 [115-131]	0	2071.98	1			138.6	158.4	164.4	138.6	0.875	1.18615
FALSE	High	[T].LIKSFLTGSPMPVQ.[S]	1xTMT6plex [L/K]; 1xOxidation [M11]		0.00411474	0	1	2	1	B6TQW0	B6TQW0 [454-467]	0	1992.16	0.869			165.8	141.8	148.3	144.1	1.16925	1.02915
FALSE	High	[T].LQELEDGSVLLR.[F]	1xTMT6plex [N-Term]		0.151076	0.00823416	1	9	1	A0A1D6F5T1	A0A1D6F5T1 [1163-1174]	0	1600.91	1.014			140.7	147.3	169.4	142.6	0.955193	1.18794
FALSE	High	[T].SIEEFLEPLE.[L]	1xTMT6plex [N-Term]		0.154569	0.00823416	1	6	1	B8XPZ2	B8XPZ2 [408-417]	0	1434.76	1.037			136.4	189.9	132.4	141.4	0.718273	0.936351
FALSE	High	[T].VKTIKIGAPPPPSGGLPGTLNSDQARDFDLPLK.[E]	TMT6plex [V]		0.0143673	0	2	5	1	A0A1D6EXK9; B6TI20	A0A1D6EXK9 [70-102]; B6TI20 [71-103]	0	4316.52	1.425			130.3	154.4	129.7	185.6	0.843912	0.698815
FALSE	High	[T].VRGAGHEVPLH.[R]	1xTMT6plex [N-Term]		0.0495319	0	2	11	1	B6TQW0; B4FCB4	B6TQW0 [436-446]; B4FCB4 [425-435]	0	1400.8	0.853			160.9	168.5	133.5	137.2	0.954896	0.973032
FALSE	High	[V].LPGELAKHAVSEGTKAVTKFTSA.[-]	TMT6plex [L]		0.0793459	0	1	3	1	B6SHU4	B6SHU4 [128-150]	0	3258.92	0.981			140.2	185.1	137.1	137.5	0.757428	0.997091
FALSE	High	[V].LPGELAKHAVSEGTKAVTKFTSS.[-]	TMT6plex [L]		0.000683343	0	1	18	4	A0A1D6PKZ8	A0A1D6PKZ8 [216-238]	0	3274.92	0.968			150.7	174.1	129.3	145.9	0.865594	0.886223
FALSE	High	[V].SGTDSGVAFFLH.[F]	1xTMT6plex [N-Term]		0.0467647	0	1	12	1	A0A1D6M373	A0A1D6M373 [974-985]	0	1466.75	1.318			120.3	141.4	179.8	158.6	0.850778	1.13367
FALSE	High	[W].AVLIAGSNGYYN.[Y]	1xTMT6plex [N-Term]		0.024039	0	1	7	1	A0A1D6NMH3	A0A1D6NMH3 [47-58]	0	1470.78	0.838			148.2	169.8	157.8	124.2	0.872792	1.27053
FALSE	High	[W].GVIFYGGYKL.[F]	1xTMT6plex [G/K]		0.022791	0	1	3	1	B6T180	B6T180 [68-77]	0	1574.93	1.495			130.3	100	174.9	194.8	1.303	0.897844
FALSE	High	[W].IALAGLGGQLKGY.[-]	1xTMT6plex [I/K]		0.0220304	0	1	2	2	B6SU36	B6SU36 [234-246]	0	1719.06	1.072			152.4	142.8	141.5	163.4	1.06723	0.865973
FALSE	High	[XK].KPQERADLIAYLKEATA.[-]	TMT6plex [K]		0.0156054	0	1	5	1	B6SKR4	B6SKR4 [96-112]	0	2604.53	1.185			136.2	131.4	171	161.4	1.03653	1.05948
FALSE	High	[Y].AGDFIKVLK.[K]	TMT6plex [A]		0.144971	0.00587555	1	4	1	A0A1D6E4M2	A0A1D6E4M2 [193-201]	0	1678.09	0.893			162.4	124.5	168	145	1.30442	1.15862
FALSE	High	[Y].ALDEVLEVK.[-]	1xTMT6plex [A/K]		0.163254	0.00823416	1	2	1	B6TEI9	B6TEI9 [128-136]	0	1473.89	0.77			164.7	178.8	129.8	126.8	0.921141	1.02366
FALSE	High	[Y].GDDLVDVLK.[K]	1xTMT6plex [G/K]		0.0271323	0	1	9	1	A0A1D6NMH3	A0A1D6NMH3 [179-187]	0	1431.85	0.921			150.9	127.8	182.4	138.9	1.18075	1.31317
FALSE	High	[Y].HTVFDFGENRIGFAKSA.[-]	1xTMT6plex [H/K]		0.0656369	0	1	7	1	A0A1D6FAT4	A0A1D6FAT4 [543-559]	0	2354.27	0.802			148	206.4	127	118.7	0.717054	1.06992
FALSE	High	[Y].TIYTSDLDEDEESGGLSL.[-]	1xTMT6plex [N-Term]		0.0927113	0	1	4	1	B6T2W4	B6T2W4 [114-131]	0	2173.02	1.033			147.1	141.3	159.5	152	1.04105	1.04934
FALSE	High	[Y].YILATSSNGYDPNFF.[-]	1xTMT6plex [N-Term]		0.0414771	0	1	2	1	B6U534	B6U534 [131-145]	0	1937.95	1.142			114.9	146.3	207.5	131.2	0.785373	1.58155
FALSE	High	[L].AAVFAVTATTAGSAK.[A]	1xTMT6plex [A/K]		0.020684	0	0	1	2			0	1824.06								#VALUE!	#VALUE!

## Sheet: Table S5 DEPs_IF1d
Supplementary Table S5:Indentified DEPs in IF-1D
Three different background colors represent three biological repetitions.
Peptide sequence	Precursor protein accessions	Positions	MH+ [Da]	Fold Change
GIDSANILINYIFK	A0A1D6JSI0	336-349	2039.19	0.336
LKAITKVFK	B6SSH9	165-173	1964.34	0.404
FRSRINPLVRLK	B6SSH9	141-152	1957.26	0.409
GAYLAGIDSANILINYIFKN	A0A1D6JSI0	331-350	2628.48	0.452
SRINPLVRLK	B6SSH9	143-152	1654.09	0.463
GIDSANILINYIFKN	A0A1D6JSI0	336-350	2153.24	0.481
AKGIEPDFGLYGLK	B6SSH9	153-166	2195.3	0.49
LKAKGIEPDFGLYGLK	B6SSH9	151-166	2665.65	0.502
RINPLVRLK	B6SSH9	144-152	1567.06	0.506
AVTRILRVKF	A0A1D6L4F0	418-427	1661.1	0.532
AKGIEPDFGLYGLKAITKVF	B6SSH9	153-172	3083.87	0.553
GEVGVNYGMVANDLPNPASVVQLL	A0A1D6IE38	24-47	2701.41	0.577
ASGDVEMVFLKA	B4FVG6	29-40	1724.97	0.579
EKDYFETALSFR	B6SSH9	131-142	1964.05	0.594
GIDSANILINYIFKNE	A0A1D6JSI0	336-351	2282.28	0.603
KAKGIEPDFGLYGLK	B6SSH9	152-166	2552.56	0.629
DAQVKKLKSVLGGSG	Q6TM44	198-212	2403.51	0.641
ASGDVEMVFLKA	B4FVG6	29-40	1740.96	0.642
ATVGPRVIVVGAGMSGISAAKRLSEAGITD	K7TH00	29-58	3357.89	0.646
DAHDIVNYAKKRGINVM	B6ST04	258-274	2647.5	0.65
VSLGVLGAISQ	A0A1D6KQI1	238-248	1272.77	0.651
INPLVRLK	B6SSH9	145-152	1410.96	0.664
LVQGLNELTLL	A0A1D6MYX1	596-606	1441.88	0.664
AKGIEPDFGLYGLKA	B6SSH9	153-167	2266.34	0.668
FDILQILGKHD	B6SL10	30-40	1757.04	0.678
GASSSAVVGVLDTGLYPIGRSSFAAADG	A0A1D6HM49	138-165	2854.48	0.683
ADGTGIRIR	B6TMF3	80-88	1187.71	0.689
AEQALADFAVLL	K7V4K2	159-170	1489.85	0.695
KAVANQPVSVAIEAAGTAFQ	O22500	257-276	2430.38	0.7
YIGINEYTSSYMKGQK	B4G004	334-349	2585.39	0.701
ARAYHSLF	A0A1D6JWH6	249-256	1193.66	0.702
AAGYTGYLK	A0A1D6LZP8	207-215	1401.81	0.707
QLIEADNGLGEVMK	A0A1D6PS59	247-260	1991.09	0.707
VAIEAGGREFQLY	B4FS90	284-296	1681.91	0.709
[LI]ADDPEAFAELK	B4FQ80	201-211	1663.89	0.709
AITKVFKSGINATPVIQ	B6SSH9	167-183	2474.53	0.711
AASSGGVTSAPVASGQ	B4FMW6	59-74	1575.82	0.713
AAFDFIIK	B4FS90	221-228	1382.84	0.715
IASFPSFF	Q38JE7	36-43	1144.62	0.719
AEAPAPAATLVLDVAAAAD	B6TUI7	105-123	1966.07	0.72
AKGIEPDFGLYGLKAIT	B6SSH9	153-169	2480.47	0.721
ALAKYFIGSVLSGG	A0A1D6L4E9	101-114	1841.09	0.722
AAPNLTLRGFGFID	C0PKS1	89-102	1720.96	0.724
AVGLHYDPFVASD	B6U1Y8	471-483	1619.83	0.728
SIEGVHQIKTGRLVS	A0A1D6NUP6	167-181	2082.24	0.73
AAFPSFLGKLR	B4F8D7	265-275	1665.03	0.736
AFHAVSKGIVVS	A0A1D6HM49	314-325	1673.02	0.74
DHAAKIKSTPEAEKYFAATKDALGDVLAKLG	B6TI20	187-217	4633.71	0.741
LVKGSADYIGINE	B4G004	327-339	1837.05	0.744
AEVGFDAFYF	A0A1D6F5T1	182-191	1394.68	0.744
AGGEAASVANAQAYNNYLIK	A0A1D6IE31	308-327	2483.33	0.746
IVGGAIIEANTIYGAIRGLE	B6ST04	140-159	2259.29	0.749
GVLGAISQVTL	A0A1D6KQI1	241-251	1286.79	0.751
ALAKYFIGSVLSGGGSVPAPQAS	A0A1D6L4E9	101-123	2635.49	0.753
SIEGVHQIK	A0A1D6NUP6	167-175	1468.89	0.755
AGHDYYERGNLD	B6TMF3	99-110	1638.77	0.76
AVYKVKLLGPEGQESVLDVPEDSYILD	B4FYW4	58-84	3664.03	0.76
AVAVGNEVFDDPNVD	A0A1D6IE38	113-127	1789.88	0.761
AVTPAFVGQFPGVNGLGISAARL	Q6TM44	70-92	2471.4	0.762
AQELAIKLN	B6ST04	370-378	1457.91	0.765
ADVGEQAARLE	B6T0C0	154-164	1387.74	0.767
GVLFTGGSEKEGVYFD	A0A1D6FTB8	117-132	2163.14	0.769
ALADYVHAKGLK	B4FFJ4	139-150	1973.22	0.773
SIVVHDSEGREIESQLLPIA	A0A1D6F5T1	756-775	2421.32	0.778
AVQEAIKETNQAASLL	C0PES7	399-414	2144.23	0.781
ALVNTGLAKLGYEYVNID	B4FFJ4	95-112	2411.36	0.781
LAATTLVFLD	B7ZYG0	382-391	1292.77	0.781
GFLNSDQTLF	A0A1D6I6C2	522-531	1370.72	0.784
IANGVEKLIEL	B6TKT8	227-237	1657.03	0.786
EIRGAVADAGGKVTLA	C0P4G2	309-324	1986.17	0.787
GVVGVSYGRLG	A0A1D6IE31	26-36	1292.75	0.788
EAIQEQLERFSLQEQT	A0A1D6DRM6	2332-2347	2178.12	0.788
ASGDVEMVFL	B4FVG6	29-38	1312.67	0.791
AVVDAAPIQ	B7ZYP6	87-95	1112.65	0.792
GVHQIKTGRLVS	A0A1D6NUP6	170-181	1753.08	0.794
PLHTTIFDTFGGSS	B4FJG1	278-291	1708.87	0.795
AKGIEPDFGLYGL	B6SSH9	153-165	1838.05	0.795
AQVKKLKSVLGGSG	Q6TM44	199-212	2288.48	0.796
AVRRFGGFVADADVGEQAARLEASLQ	B6T0C0	143-168	2962.57	0.799
AQQTNLEYLLL	B7ZYF5	143-153	1534.87	0.799
EIEGPLEVGSDGTLKFEEK	B6T3B2	170-188	2764.52	1.251
KKGPQEPPQPGPRGKI	B4FLT7	127-142	2630.63	1.253
ADEEYVSETKEVIGKVRSTINLDKSDPSVAD	B6T2V3	66-96	4311.34	1.255
QLVETDPLLNK	B4FS10	62-72	1728.03	1.256
DAQLDATHYAME	A0A1D6IE38	238-249	1609.74	1.258
GPKNGTPEAKKKY	B4G1A1	77-89	2563.59	1.259
ETVKTIKIGAPPPPSGGLPG	A0A1D6EXK9; B6TI20	68-87	2603.57	1.26
VAIVGAVVAVSNFDPVRRG	B6T4G5	104-122	2155.25	1.26
AGQLGGKPLVTAVTKDASTSL	A0A1D6F8J3	32-52	2701.61	1.262
AYGEAANVFGKTKKNTDFI	A0A1D6F9C2	73-91	2990.71	1.262
KYGDKSVYFD	B4FLT7	48-57	1909.07	1.267
VAFSSPNPGLQITDFAL	Q6TM44	164-180	2006.08	1.267
ATPRVFDNQYFEDLVALR	A0A1D6I6C2	504-521	2383.26	1.27
AEDELKDAVGLVRPVSVAFE	B4F9B5	261-280	2602.45	1.272
VAFEVITGFR	B4F9B5	277-286	1367.79	1.277
APGLGQYISGAILFE	B4FTI5	95-109	1764.97	1.278
GLPEQAFYLVGNIDEASTKAINLEEESKLKK	P00827	468-498	4580.62	1.278
VAIEAGGRAFQ	A0A1D6JG12	268-278	1347.76	1.281
AAASESLYVKGYKY	A0A1D6P3C4	650-663	2237.28	1.282
KFRGFVISD	A0A1D6L4E9	333-341	1526.91	1.284
YFAATKDALGDVLAKLA	A0A1D6EXK9	200-216	2454.46	1.285
AVSEGTKAVTKFTSS	A0A1D6PKZ8	224-238	2200.28	1.286
LVGYGASGFAPIRLK	B4FX40	307-321	2007.22	1.288
GIHLTEAAYKQITD	C0PBS1	338-351	2018.13	1.29
LAYVSASASPD	B4FLT7	112-122	1309.68	1.291
IDELAEAIEIANKKSG	B4FB80	186-201	2388.4	1.291
AYPTSDVVIETHKEDDLL	B1P758; A0A1Q1AMW4	120-137	2503.33	1.294
ALVRQYSASASLFNAD	B6SMR2	273-288	1942.02	1.295
LSLVADGVSRDKILTNY	B4FRC8	278-294	2322.34	1.295
KPTAYEALADYDFPPGILPKG	B6SJ69	24-44	2950.65	1.295
LVADGVSRDKILTNY	B4FRC8	280-294	2122.23	1.296
YALDEVLEVK	B6TEI9	127-136	1636.96	1.299
SDVVIETHKEEELTGA	B1P759	135-150	2215.19	1.301
KVNYAGVSTNNYALDEILEVK	B6TH55	119-139	3027.7	1.305
ATYNVKLITPEG	B1P758; A0A1Q1AMW4; B1P759	42-53	1764.03	1.307
LVLLEEFGGDLPGVKLVTRT	B6T0D0	703-722	2614.56	1.314
VGYGASGFAPIRL	B4FX40	308-320	1536.87	1.317
AEAIYKAQAETGEIKGHYLN	A0A096TUU6	229-248	2893.6	1.319
GIIVATATTPGLPETFQ	A0A1D6FNV3	182-198	1945.08	1.322
AYPTSDVVIETHKEEEL	B1P759	131-147	2418.28	1.322
AYPTSDVVIETHKEEELTGA	B1P759	131-150	2647.39	1.324
AYGEAANVFGKTKKNTDFISYV	A0A1D6F9C2	73-94	3339.88	1.325
GPPEHKLHGFTYLR	P55005	405-418	2110.2	1.325
ELAEAIEIANKKSG	B4FB80	188-201	2160.28	1.326
QLGDKITADDAYKFLLN	B6UB57	150-166	2612.49	1.327
VAFEVITGFRLY	B4F9B5	277-288	1643.94	1.331
EGVETFDIDLKEQK	B6SHX8	30-43	2338.31	1.337
ADEEYVSETKEVIGKVRSTINLDK	B6T2V3	66-89	3640.06	1.337
ASSSAVVGVLDTGLYPIGRSSFA	A0A1D6HM49	139-161	2483.33	1.34
VNYAGVSTNNYALDEILEVK	B6TH55	120-139	2670.44	1.342
AVGLVRPVSVAFEVITGFR	B4F9B5	268-286	2246.32	1.351
VSIGGLNPDVNKKLSAGIASILESK	B6TSN0	64-88	3427.07	1.353
AIAAGVEKL	C0PBS1	197-205	1329.85	1.357
RLVLPGELAKHAVSEGTKAVTKFTSS	A0A1D6PKZ8	213-238	3643.17	1.365
GKEYALSDVIDTIK	A0A1D6N4Q6	259-272	2239.32	1.37
GGSGKVVDSGPNDHIF	B4FAJ3	142-157	2044.09	1.373
IDDAVYRILRVKF	A0A1D6L4E9	398-410	2066.25	1.381
MIYDVNSPLF	B6SM71	44206	1443.74	1.39
AEDELKDAVGLVRPVSVAF	B4F9B5	261-279	2473.41	1.39
LVLLEEFGGDLPGVKLVTRTA	B6T0D0	703-723	2685.6	1.398
RIDDAVYRILRVKF	A0A1D6L4E9	397-410	2222.35	1.399
ADEEYVSETKEV	B4FRJ4; B6T2V3	63-74	1856.95	1.4
ASRGGPAPAKEEKGLGETIFGFIFKKD	B4FS10	35-61	3996.33	1.401
DLAAFVKTVADAGL	A0A1D6JWI7	134-147	1849.08	1.406
MPTYPYLYGDDLVDVLK	B4FAJ3	171-187	2460.31	1.41
LVLFEHFGGDPSKISF	A0A1D6JWI7	767-782	2251.25	1.415
ALPAGGRGDEEELQKENIKNA	B6T3B2	255-275	2926.62	1.424
VTFLDDAQVKKLKSVLGGSG	Q6TM44	193-212	2978.81	1.425
YFAATKDALGDVLAKLG	B6TI20	201-217	2440.44	1.428
QEVLLGAGDGGLVFEPSQFTVKAG	B4FCL1	59-82	2877.58	1.432
LVLPGELAKHAVSEGTKAVTKFTSS	A0A1D6PKZ8	214-238	3487.07	1.443
AAAGLGHIK	B6T391	144-152	1295.82	1.444
FNKVNYAGVSTNNYALDEILEVK	B6TH55	117-139	3288.81	1.451
LPGELAKHAVSEGTKAVTKFTSA	B6SHU4	128-150	3258.92	1.477
YFAATKDALGDVLAKL	A0A1D6EXK9; B6TI20	200-215	2383.42	1.489
LVLLEEFGGDLPGVK	B6T0D0	703-717	2044.21	1.492
ASITGVSVKGLK	B8A1H0	199-210	1847.19	1.494
AVPKSTLTTLIDKYIGSSS	K7TXW7	156-174	2668.57	1.496
FAHTIKALEPFFS	P49133	198-210	1966.12	1.502
AKANSLAQLGKYTSD	B4FTI5	357-371	2254.3	1.516
AYGEAANVFGKTKKNTDFISYVGDGFKLLIPS	A0A1D6F9C2	73-104	4596.61	1.517
AKANSLAQLGKYTSDG	B4FTI5	357-372	2311.32	1.523
TIFDEYLEKSKANKELNDKK	B4FAC2	61-80	3788.24	1.57
AFPAGADVLEKAFAAASL	B4F9I1	358-375	2207.25	1.587
VVVVNDSGGVRNASHLLK	B4F8L7	111-128	2322.37	1.616
LPGELAKHAVSEGTKAVTKFTSS	A0A1D6PKZ8	216-238	3274.92	1.622
APDFATIINSVTAKKVAA	B4F820	287-304	2504.51	1.629
LADFAVVIRGLK	B4F9I1	197-208	1760.12	1.63
ALDVANKIGII	B6TN30	172-182	1585.01	1.646
TAPINIGLAAFEVIDEIK	B4F8D7	102-119	2372.38	1.693
YVVPVRLGTPAERF	A0A1D6LRY4	161-174	1833.06	1.727
YFGLIEGQVREKTE	B6SQD9	92-105	2127.19	1.78
SYDDVEEIKALYAEQAKSSSASS	B4FUG5	323-345	3165.64	1.787
ADEEYVSETKEVIGKVRSTINLDKSDPSVADAVAEL	B6T2V3	66-101	4794.61	1.838
AVLEYLAAEVLE	B6T0Q2	65-76	1548.87	1.939
GFNLGGLGGLFAKKSS	B4FS10	102-117	2240.34	1.954
GLGETIFGFIFKKD	B4FS10	48-61	2259.34	2.009
AKANSLAQLGKY	B4FTI5	357-368	1951.19	2.022
LVLLEEFGGDLPGVKLVT	B6T0D0	703-720	2357.41	2.053
GPVDPSKLVVELGPMEIRTFIVSFDHIS	A0A1D6F5T1	1243-1270	3556.95	2.057
AKGEPFPSDPK	B7ZYP6	289-299	1860.08	2.094
GLGGLFAKKSS	B4FS10	107-117	1752.1	2.178
AEFISTLIF	B6SKR6	25-33	1269.73	2.281
FALFANNLPSAVVEKVTFLD	Q6TM44	178-197	2653.5	2.769
AEDELKDAVGLVRPVSVAFEVITG	B4F9B5	261-284	2972.67	3.457
SANILINYIFKN	B6SSH9	143-152	1654.09	0.221851
AAKLIRTQLASAK	B4FVG6	29-40	1740.96	0.398198
GARKGVEKAAASFSVA	B6SSH9	153-166	2195.3	0.441306
AYGEAANVFGKPKASTEYIAYSGDGFKLL	B6SSH9	165-173	1964.34	0.452169
ALGDVLAKLA	A0A1D6JSI0	339-350	1868.1	0.464525
GIDSANILINYIF	B6SSH9	151-166	2665.65	0.475921
ATKDALGDVLAKLA	A0A1D6JSI0	336-350	2153.24	0.510574
GKEYALSDVID	B6SSH9	153-169	2480.47	0.532704
DLDHAAKIKSTPEAEKYFAATKD	B6SSH9	143-150	1183.75	0.536842
GIDSANILINYIFK	B4FQ80	202-211	1592.86	0.540541
ALGDVLAKLG	B4FVG6	29-40	1724.97	0.541771
ADEEYVSETKEVIGKVRSTINLDKSDPSVAD	A0A1D6E4M2	193-201	1678.09	0.559981
VAFEVITGFR	B6SSH9	145-152	1410.96	0.561603
GGLVFEPSQFTVKAGD	B4FLT7	104-111	958.613	0.5743
SRINPLVRLK	B6SSH9	151-163	2138.28	0.580999
NVGPLLVKK	B4FQ80	200-211	1776.98	0.581458
TIFDEYLEKSKANKELNDKK	B6SQB3	44520	1104.66	0.58218
SFDLLLEPSK	K7VRR0	108-122	2082.24	0.585787
AVKPLAVYSVDKVL	A0A1D6IE31	244-257	2032.08	0.597433
AYGEAANVFGKTKKNTD	B4FFJ4	139-150	1973.22	0.598144
SFDLLLEPSKH	B4FYP5	404-413	1376.87	0.599072
EAGGGINPAIRKEEDKVVD	B4FX40	312-321	1517.96	0.614148
AYGEAANVFGKTKKN	A0A1D6P7Y4	70-78	1256.67	0.622019
GGVESFPFKAGK	B4FQ80	201-211	1663.89	0.624449
KKGPQEPPQPGPRGKI	A0A1D6F4L9	706-715	1606.95	0.626728
ATKDALGDVLAKLG	A0A1D6F5T1	381-388	1496.9	0.637427
AVYRILRVKF	B4FX40	312-320	1160.7	0.638225
AYGEAANVFGKPKASTEYIAY	K7U9N2	242-251	1548.85	0.650197
ASGFAPIRLK	B6SSH9	131-142	1964.05	0.651971
AYVSASASPDLLPIKKGPQEPPQPGPRGKI	A0A1D6JSI0	336-349	2039.19	0.657761
DHAAKIKSTPEAEKYFAATKD	B6SSH9	153-163	1667.94	0.664336
GDDLVDVLK	B6TMN1	205-215	1514.86	0.673056
AEDELKDAVGLV	B6SSH9	167-178	1936.22	0.675541
KELTGKLFSTID	B6THW6	118-127	1344.87	0.67696
ARQLEFFK	A0A1D6F4L9	706-716	1744	0.677072
EAQIVCPNCNGLGKLGQIDK	K7VBQ8	440-451	1444.88	0.678215
IVGGAIIEANTIYGAIRGLE	B4F8D7	265-275	1665.03	0.679042
YLQPLPPAEAVARVKTSA	B6TI20	208-217	1414.9	0.679617
FNKVNYAGVSTNNYALD	A0A1D6F5T1	732-740	1248.78	0.68594
GIDSANILINYIFKN	A0A1D6EXK9	207-216	1428.92	0.688136
ALAKYFIGSVL	K7VRR0	111-122	1753.08	0.68843
AASEDTSASGDELIEDLK	C0P5Y3	754-766	2058.34	0.688691
AALVSAFASKGLD	A0A1D6GDM6	624-635	1529.9	0.691578
AYGEAANVFGKPKASTEYIAYSG	B6ST04	370-378	1457.91	0.692187
ADAPFVVAHKKISLS	A0A1D6GHI2	927-935	1167.61	0.693593
AVRSSEGGTSLDAADKV	C0HFK2	412-422	1361.72	0.701467
DDLVDVLK	B6SSH9	155-166	1767.01	0.703534
ADEEYVSETKEVIGKVRSTINLD	B6T706	83-92	1269.67	0.704076
KGALSTRLGIPLIYGID	A0A1D6KKC7	177-185	1141.65	0.704732
AYGEAANVFGKTKKNTDFIS	B6ST04	143-161	2238.23	0.705426
EPHQGAGMVGKITVN	C4JBS8	221-231	1885.21	0.709497
LKAKGIEPDFGLY	B6TAL1; A0A1D6NMH3	184-192	1431.85	0.709721
ALDVANKIGII	A0A1D6P9X8	754-761	1130.69	0.711595
LKAKGIEPDFGLYGLK	B8A0Q3	454-469	2007.16	0.715696
AVAAVRFLLR	A0A1D6MWX6	22-36	2270.38	0.716465
SHHGGAGLKLG	B4F9B5	261-272	1716.98	0.716897
VVIETHKEEELTGA	B4FTY8	55-65	1354.71	0.717213
YGASGFAPIRLK	A0A1D6HM49	196-204	1610.86	0.72216
ARSKKSYTAIFSFGD	B6SIU4	153-162	1571.92	0.727734
AFAGGAALKL	A0A1D6H658	169-181	1708	0.72878
AGDFIKVLK	B6SIL9	44206	1611.95	0.734279
ADEEYVSETKEVIGKVRSTIGLDKSDPSVAD	B4FQK1	44489	1318.79	0.736245
GVVSRAADAQRDLPD	B6TAL1; A0A1D6NMH3	185-192	1374.82	0.739066
LKAITKVFK	B6SJ69	131-141	1382.72	0.743434
GAGLRHVLK	B6T3B2	116-127	1911.13	0.747826
VAEAVDKHYNFE	B4FVG6	29-38	1312.67	0.748549
FISYVGDGFKLL	B4FLT7	104-112	1071.7	0.75
AYGEAANVFGKPKASTEYI	B4F8D7	163-177	1798.96	0.75
AVVAVSNFDPVKRA	K7VRR0	209-218	1277.74	0.751904
AKDIFEENYKELIK	B4FAC2	46-60	1824.06	0.756433
AYGEAANVFGKTKKNTDFISYVGD	Q38JE7	36-43	1144.62	0.764237
AVYYALVND	B6TUI7	105-123	1966.07	0.764356
ADDPEAFAELK	B4FLT7	104-113	1142.73	0.764361
AEAGGGINPAIRKEEDKVVD	B8A2X5	376-387	1623.86	0.764595
MKVIAAYLL	B4FCL1	141-155	2012.1	0.766006
ADEEYVSETKEVIGKVRSTINLDK	B4FER1	44248	2673.4	0.766811
AKLGYEYVNID	A0A1D6GDM6	388-406	2495.34	0.769811
AYGEAANVFGKTKKNTDFISYVGDGFKLL	A0A1D6L383	159-170	1775.94	0.770609
ASSDDSSAASGDELIADLK	A0A1D6P0Z7	50-64	2365.35	0.770909
VVEEIAEGVKNL	B6SSH9	24-34	1488.71	0.772877
AEDELKDAVGLVR	B4FWJ8	639-663	2702.21	0.775
LTGDASALFGAEKPLNAL	K7U9N2	280-292	1849.05	0.77926
GGIYTKAADVGADLVG	K7VRR0	108-118	1626.96	0.781327
AAASESLYVKGYKY	A0A1D6F9C2; A0A1D6HS38	73-82	1227.62	0.786675
ISAGGNDFSAFSE	B4FX40	310-321	1738.04	0.788997
SVEEMGEKLSATL	A0A1D6LER3	233-243	1899.22	0.790404
IEAAGTAFQLY	A0A1D6HM49	314-325	1673.02	0.790753
MIYDVNSPLF	B6SSH9	24-32	1304.58	0.791469
IVGAVVAVSNFDPVRRG	A0A1D6GLJ8	84-92	1013.66	0.792021
ENVIGVIHDHYVT	A0A1D6H658	80-104	3060.6	0.794816
AVQEAIKETNQAASLL	A0A1D6IE31	308-327	2483.33	0.795202
APTPDIPSFHVATKLG	B6ST04	143-153	1350.75	0.798611
KYIAAASEPVATIT	A0A1D6NQF1	675-684	1532.91	0.799651
YADFYSAVYD	B6SUD2	119-129	1444.72	1.25994
GDAAVYAGAKFRAPVEPY	A0A1D6NQF1	669-684	2173.21	1.26179
AVQAASSADSVVLFM	A0A1D6EXK9; B6TI20	68-89	2817.71	1.26377
GLIHFQLNNGKTPAVAIA	A0A1D6NQF1	672-683	1510.8	1.26461
AGAFLSEASLH	A0A1D6P7Y4	70-85	2389.3	1.26498
AEAGEVVHDLPGGLRAYVSGAASSSRAVVLA	B4FCL1	68-83	2110.16	1.26512
APIEDISFVA	A0A1D6LER3; C4JBS8	20-30	1487.83	1.26558
EIFGDDSVLQFGGGTLG	O22500	268-279	1499.79	1.26681
SYIGTNPANDDNTFIE	B6TMF3	98-110	1695.79	1.2687
FLDAGSTF	B4FX59	191-200	1277.73	1.26964
IEAAGTAFQLYS	B6TEI9	117-136	2656.42	1.27135
FEVIDEIKAAL	B8A0W7	429-446	2340.28	1.27354
ALVPDVGGNSHPELD	A0A1D6EXK9	206-216	1543.95	1.27989
LAVHGLAVPTVFF	B6TAL1; A0A1D6NMH3	295-307	1736.78	1.28011
VYNTSALSG	A0A1D6DZA4	157-174	2322.37	1.28132
AEASAFTVGNFIDGDL	C0PBS1	164-178	1925.89	1.28296
AGDGGLVFEPSQF	B6TJQ3	175-188	1643.81	1.28421
GIFFEEIN	B4F9J7	58-79	2518.34	1.28788
IEAQTVYGAL	P27788	56-82	3706.95	1.2945
GFVADADVGEQAARLE	B4F8D7	110-119	1592.93	1.29458
VAIVGAVVAVSNFDPVRRG	B4FCL1	118-131	1757.92	1.29557
IVGPIPVDDGNGKEVATEIVTNM	Q6TM44	164-177	1674.89	1.29566
AKGIEPDFGLYGLKAITKVF	B6SI08	38-57	2755.56	1.29734
AGDGGLVFEPS	B4FCL1	59-75	1917.02	1.3058
PGHATIFQAFTPK	A0A1D6ICV6	269-285	2454.27	1.30769
YILATSSNGYDPNFF	A0A1D6F5T1	804-823	2941.72	1.30852
LLEDGINVL	B4FMW6	59-73	1447.76	1.3104
AQLDATYFAMEKLG	A0A1D6JSI0	331-350	2628.48	1.31568
AGDGGLVFEPSQ	B6SMR2	84-104	2589.4	1.31685
AKVVTIDSYEDVPANSEKSLQ	B6T2W4	114-131	2173.02	1.31687
AAAGLGHIKVTT	B4FER1	44247	2510.33	1.32438
AVGDVAAEGNTYLIAGAV	B8XPZ2	557-565	1238.77	1.32899
AVIAGVAAL	A0A1D6M4F8	246-261	2246.33	1.3295
AVEGINQIVTG	B4FCB4	23-33	1274.69	1.33021
TAPINIGLAA	B6TQK0	54-71	1920.03	1.33153
AADLIEKLMLEAPPKVV	B4F9B5	264-276	1841.13	1.33793
SQLEAISAQDVETTVLSRLH	A0A1D6L4E9	101-113	1784.07	1.33962
QEVLLGAGDGGLVF	B1P759	131-150	2647.39	1.34305
ATSNALGLVNRLQPAPH	K7TH00	50-63	1772.04	1.34981
ASITGVSVKGLK	B4FCL1	84-112	3822	1.35008
RPVSVAFEVITGFR	B8A2X5	535-547	1570.8	1.35025
REDDILGTLVD	B6T4G5	109-122	1715.98	1.35079
AFGEQPITTPH	B6SJ69	24-44	2950.65	1.35106
AYPTSDVVIETHKEEELTGA	B4FCL1	59-81	2820.55	1.35107
AISAQDVETTVLS	C0PES7	399-414	2144.23	1.35347
ATVDSASLSQF	B6SJE4	231-241	1444.75	1.35988
VVELGPMEIRTFIVSFDHIS	B6SX34	46-61	1946	1.36134
ALEVPYLNG	A0A1D6FEB9	293-312	2104.12	1.36153
VVVKDYGEESEGLNIVQEYVKSH	B6T391	144-155	1596.98	1.36257
STFTVSEL	B6ST04	492-511	2426.31	1.36407
VAFSSPNPGLQIT	B1P758	120-137	2503.33	1.36429
AISAQDVETTVLSRLH	A0A096QKD0	131-142	1965.21	1.36478
ALAKYFIGSVLSGGGSVPAPQ	B6T4G5	106-122	1985.15	1.36654
AADLIEKLMLEAPPKVV	B4FUT9	119-136	1806.01	1.37698
GAYLAGIDSANILINYIFKN	B6SZG7	202-209	1170.62	1.38275
GFSEAQEELVLR	B6TYX7	180-197	2246.28	1.38388
AKANSLAQLGKYTSDGEAA	B4FRJ4; B6T2V3	63-74	1856.95	1.38748
QEVLLGAGDGGLVFEPSQFTVKA	P55005	405-418	2110.2	1.38813
KVVSEVVSTFL	A0A1D6EXK9	200-216	2454.46	1.38847
AVIFQQKKTASG	A0A1D6F9C2	73-91	2990.71	1.39706
GLVPIVEPEI	B6TH55	119-139	3027.7	1.39924
AAAGLGHIK	A0A1D6MV33	944-956	1695.9	1.3994
AVFGEIYPDPVRVVS	A0A1D6P3C4	650-663	2237.28	1.39973
AGHDYYERGNLDIFS	B6THW6	116-127	1516.92	1.40499
GIYVSDKGVIEEEQ	B1P758; B1P759	120-131	1560.81	1.41058
ADLNHVSVTL	B4FAC2	61-68	1258.64	1.4121
TSVIFTGVTKATSGPG	B4FAC2	61-80	3788.24	1.41237
QEVLLGAGDGGLVFEPS	B6THA1	23-38	2603.67	1.41963
AALERVAEEGAAALYGGAVG	Q9ZT66	44-74	3238.74	1.42068
AVYQRSGGAPGGDADGGVDDDHDEL	B6TQW0	457-467	1408.73	1.42346
AIAIEPYYPVM	B4FCL1	84-117	4408.26	1.43095
VAFEVITGFRLY	A0A1D6MYX1	605-613	1200.74	1.4325
YEAVVYYLAGQ	B6ST04	496-508	1562.85	1.43684
YIAGESYAGVYVPT	B4FKV6	299-311	1667.83	1.43716
IYNSSVLLD	A0A059Q6P3	27-40	1712.87	1.44033
YALDEILEVK	B6T3B2	255-275	2926.62	1.44078
ISHTHEQLPSTDY	B4F9B5	261-280	2602.45	1.44759
LRLDGNRLSGAIPPTATVFNLL	B6TH55	130-139	1650.97	1.44933
QPLPVVPLF	B6SKR6	238-250	1756.87	1.45515
QEVLLGAGDGGLVFEPSQ	B4FTI5	357-376	2711.48	1.45806
AAYTQATGKPISL	A0A096TUU6	235-248	1989.08	1.45814
RVALQSEDVEL	A0A1D6LE43	88-102	2148.17	1.4589
VPTPNVSVVDLVINTVK	B6T391	144-152	1295.82	1.45951
DAFFNGIK	B6TEI9	116-136	3013.68	1.46889
AAAKGVAVDVEPAELEFTSVGEKK	C0PBS1	197-205	1329.85	1.47179
AVEGINQIVTGDLIS	P69523	15-27	1599.95	1.47473
APGISPSLKNFLLSIVSG	B6T4G5	104-122	2155.25	1.48083
AIAAGVEKL	B6TH55	129-139	1765.01	1.48107
AEAGEVVHDLPGGLRAYVSGAASSSRAVVLASD	A0A1D6NMH3	335-348	1757.82	1.48148
GVTKEDVEAAITSALSPSN	B6T0C0	54-66	1605.89	1.48323
AITEYGSPEEFL	B6STT7	186-197	1907.21	1.48849
TITFKNNAGFPHNVVFDEDEVPSGVDASKISQEE	B4FDG2	124-140	2540.53	1.48898
AAFAEFISTL	A0A1D6H658	169-191	2677.53	1.49175
KPPAPPPPKPPP	A0A1D6IN03	182-196	1774.96	1.50084
AVTPAFVGQFPGVNGLGISA	B6T0I2	104-122	2356.41	1.51155
TIFDEYLE	B4FCL1	103-117	2033.08	1.51222
VTLAPHSFTAFDLALAEPK	A0A1D6HXI1	525-538	1893.11	1.51269
AYGEAANVFGKPKASTEYIAYSGDGFKLLIPS	B4F8L7	318-334	2252.36	1.52487
AASSGGVTSAPVASGQ	B4F9B5	178-190	1779.04	1.53052
ATSTTDLPASYGVALGTGNYVVPVRLGTPAERF	B6TEI9	119-136	2443.31	1.53775
AYPTSDVVIETHKEDDLI	B6TEI9	114-136	3274.79	1.55556
GLQEEFEEHAEKAK	B4FU50	175-185	1453.76	1.55902
ADEESPAEPAPTAEG	A0A172FJH6	60-73	1750.98	1.56173
IDELAEAIEIANKKSG	B4FS10	107-115	1578.03	1.5753
QFATSQAAFFSSF	B1P758; B1P759	42-61	2673.48	1.58455
ATSTTDLPASYGVALGTGN	A0A1D6MYY4	160-172	1602.91	1.58511
EAGAIAAGAFAL	A0A1D6NMH3	312-327	2065.94	1.58687
AFDPATGAGTVLD	B4FCL1	59-83	2992.6	1.5923
AKANSLAQLGKYTSDGEAAE	B4F9B5	273-286	1807.04	1.6102
QEVLLGAGDGGLVFEPSQFTVKAG	B6TK17	119-132	1981.18	1.61919
AEAPPAAPAAP	B6T0D0	703-719	2256.36	1.62509
TLFSNFLAG	A0A1D6MYX1	596-607	1528.91	1.62592
YVDDDYQYALVG	B6SRG5	44253	3705.02	1.63002
FIFKKDQLVETDPLLNK	A0A1D6LRY4	161-174	1833.06	1.63378
ESVIGAVPKSTLTTLLDKYIGSS	P55005	470-488	2843.62	1.63855
IANGVEKLIEL	A0A1D6EXK9; B6TI20	70-102	4316.52	1.65207
DTFSYGSHVMQYGSLE	B6TEI9	45-62	1845.87	1.65445
GKKPEIMASINSFFADPPKDD	B6T0D0	703-717	2044.21	1.69231
DYIGSATNLIMVTTTT	B4FS10	107-117	1752.1	1.6958
DDDSGIYYQLALM	C0PHM2	161-187	3000.63	1.71159
SIEGVHQIKTGRLVS	B1P759	131-147	2418.28	1.71255
AFHAVSKGIVVS	B6TH55	122-139	2457.33	1.71737
QEVLLGAGDGGLVFEPSQF	K7TXW7	156-174	2668.57	1.73213
LEDGSVLLRFAHL	B4F9B5	178-189	1665.96	1.73891
GPIFATFEKVSTLL	B8XPZ2	408-417	1434.76	1.75967
LSIVSGGVVL	A0A096TUU6	399-415	1940.98	1.76407
NKVNYAGVSTNNYALDEVLEVK	A0A1D6PKZ8	216-238	3274.92	1.7725
TAGYIVGSLVGSF	A0A1D6HS38	118-146	3984.19	1.77747
ADKEYLLFREDDILGTLVD	B4F9B5	261-279	2473.41	1.79088
GPPEHKLHGFTYLR	A0A1D6EG02	210-232	3009.58	1.79147
AVPKSTLTTLLDKYIGSS	B4FB81	181-193	2086.36	1.79485
ASSSAVVGVLDTGLYPIGRSSFAAADG	B4F7W6	33-47	2183.27	1.79536
AASSGGVTSAPVASG	B4FB80	186-201	2388.4	1.80654
GILSGFSGLESTPGPDLPRLEF	B6TH55	46-65	2126.99	1.80916
LLLGGGSLLAY	A0A1D6IZQ8; B6SRG5	44242	2332.28	1.80921
IYNSSVLLDGILTN	A0A1D6HXI1	166-178	1473.84	1.81023
VAIEAAGTAFQLY	B4F820	287-304	2504.51	1.82316
DVIDTIKHAFG	B7ZYG0	382-391	1292.77	1.8323
AVLVQVVPYGGLEWLARG	K7TXW7	156-173	2581.54	1.8511
ADEESPAEPAPTAEGEG	B6T0D0	703-723	2685.6	1.8574
FNKVNYAGVSTNNYALDEILEVK	A0A1D6LKS7	393-410	2156.24	1.87761
ALAFASEALA	B6T2V3	66-88	3282.8	1.88466
VELLSLMKIDKEMPLHKQ	B4FTI5	357-372	2311.32	1.91264
GINQIVTGDLISLS	B4FCL1	59-77	2192.14	1.93206
GKDDVVESGAGGGEFAAKDYTD	B4FRJ4	63-85	3225.78	1.93913
AIAIEPYYPVM	B4FCL1	59-80	2749.52	1.94553
LRYDTFTAEVGKELLG	A0A1D6F2C6	81-99	2683.46	1.94647
VFFYGSYSGLGSSL	B6TDA5	182-204	2677.36	1.95233
VNYAGVSTNNYALDEVLEVK	Q6TM44	193-210	2834.75	1.98369
ALQPRPGVAPAPAPPAPLLGLASL	B4F9B5	267-284	2058.18	1.99436
VAHLVSDADNRLG	B4FS10	94-117	2872.54	2.0022
LANPFYIAGESYAGVYVPTLSSE	A0A1D6PKZ8	214-238	3487.07	2.01837
ALTLFSNF	B6TH55	117-139	3288.81	2.01984
DTFSYGSHVMQYG	A0A1D6HS38	118-149	4281.36	2.02156
ASTEEAVEAPKGFVAPQLD	B4FTI5	357-371	2254.3	2.03216
SAALALSSVLLSSAATSPPPAAA	A0A1D6L4E9	101-122	2548.45	2.03614
IIVDIDTL	B4FTI5	39-53	2268.34	2.06151
LVLLEEFGGDLPG	A0A1D6FI52	44248	2409.42	2.06611
AEDELKDAVGLVRPVSVAFEVITGFR	A0A1D6L661	160-183	2503.5	2.08977
AVTPAFVGQFPGVNGLGISAARL	B4FRJ4; B6T2V3	63-72	1628.84	2.0971
AYPTSDVVIETH	B6TI20	201-217	2440.44	2.09769
KVVSLFDIIDN	B4F9B5	271-286	2019.2	2.09957
ALAKYFIGSVLSGGGSVPAPQA	C0PFW7	329-346	3068.84	2.10177
AASSGGVTSAPVASGQTPPSYVVRAGLGTPVQQL	A0A1D6JWI7	767-782	2251.25	2.14802
TVYAFGDGLSYTS	B4FLT7	127-142	2630.63	2.14892
AVPKSTLTTLIDKYIGSSS	B4FRJ4	63-88	3785.1	2.14995
EVPSGVDASKISQEE	B1PEY4	129-153	2763.45	2.16408
LVLLEEFGGDLPGVKLVTRTA	A0A1D6F5T1	1251-1270	2534.35	2.16927
AGVAAVGAKASPAAA	B7ZYP6	289-299	1860.08	2.17756
AVVDAAPIQ	B4FS10	51-61	2032.21	2.17885
SAYADELVKTAKTIA	A0A1D6N4Q6	259-276	2651.5	2.19333
VSLGVLGAISQVTL	B6T0D0	703-720	2357.41	2.21688
EVRHAGDLGNIVANAEGIAEATIVD	B4F9B5	277-288	1643.94	2.21986
SIEEFLEPLE	B6TYX7	130-151	2567.49	2.32365
VNYAGVSTNNYALDEILEVK	B4FRJ4	63-93	4254.32	2.37694
GPVDPSKLVVELGPMEIRTFIVSFDHIS	B6SHU4	126-150	3471.08	2.39115
ADNEAAAAEAAEGE	A0A1D6NKR0	69-92	2891.62	2.50322
FVFGEFGGNDYNAMI	B6STT7	123-134	1927.2	2.52239
AKANSLAQLGKYTSD	B6T2V3	66-96	4311.34	2.54749
ADEESPAEPAPTAEGEGAVA	A0A1D6F9C2	73-101	4299.44	2.62621
LLSEIVGLQ	B4F9B5	268-286	2246.32	2.77388
AKANSLAQLGKYTSDG	K7VAE7	112-136	2808.41	2.79484
FDADLTSADLSDADLRGADLSLANL	B6T2V3	66-89	3640.06	2.799
GKEYALSDVIDTIKHAFGG	B4FS10	102-117	2240.34	3.04036
AVGDLAFKALTAGLGVATLY	B6T4G5	82-99	2258.35	3.12961
ASGFAPIR	B6T0D0	703-715	1587.88	3.17344
GVLGAISQVTL	K7TXW7	151-173	3066.79	3.19481
IAAADFGIDNF	B6TSN0	64-88	3427.07	3.38215
GFNLGGLGGLFAKKSS	A0A1D6LJT6	44241	1499.83	3.95747
LAATTIVFLD	A0A1D6F9C2	90-101	1817.06	3.96815
GLGGLFAKKSS	A0A1D6N4Q6	259-277	2708.52	6.33333
AKGEPFPSDPK	B4F9B5	261-286	3275.84	6.39374
GDDSGSGGGFNLGGLGGLFAKKSS	A0A1D6F5T1	1243-1270	3556.95	9.04819
LVLLEEFGGDLPGVKLVT	B6T0D0	703-720	2357.41	0.36706
GGLEEIKNEAVDLENIPIEEVFEQLK	A0A1D6JGC8	44254	3643.01	0.574825
GTTIETVTPIPYDVVNDLKGGY	A0A1D6KTT8	143-164	2810.52	0.576679
GKEYALSDVIDTIKHAFG	A0A1D6N4Q6	259-276	2651.5	0.601173
IGHLGNLNELQLLG	B6T171	350-363	1720	0.604507
AISFSGPIAVFV	A0A1D6DRM5	144-155	1436.84	0.611085
AAAGLGHIKVTT	B6T391	144-155	1596.98	0.651163
IFAEALALYG	A0A1D6MYY4	146-155	1296.74	0.689541
LVLLEEFGGDLPGVKL	B6T0D0	703-718	2157.29	0.715174
IEEELGDAAVYAGAKFRAPVEPY	B8A0W7	424-446	2953.57	0.71641
HTVFDFGENRIGFAKSA	A0A1D6FAT4	543-559	2354.27	0.717054
SIEEFLEPLE	B8XPZ2	408-417	1434.76	0.718273
VSDELFQEQNYTTFK	P55005	419-433	2307.19	0.718721
ALGDVLAKLG	B6TI20	208-217	1414.9	0.72045
GVGIVLGLKNTGALDQIIG	B6SX34	116-134	2296.4	0.723476
AVRRFGGFVADADVGEQAARLE	B6T0C0	143-164	2563.36	0.732417
ATSTTDLPASYGVALGTGNYVVPVRLGTPAERF	A0A1D6LRY4	142-174	3609.91	0.741449
QEVLLGAGDGGLVFEPS	B4FCL1	59-75	1917.02	0.750775
ADNEAAAAEAAEGEGAVATK	B6TEI9	45-64	2304.17	0.752176
QEVLLGAGDGGLVFEPSQFTVK	B4FCL1	59-80	2749.52	0.753829
IVGAVVAVSNFDPVKRA	B6T0I2	106-122	2200.32	0.75477
LPGELAKHAVSEGTKAVTKFTSA	B6SHU4	128-150	3258.92	0.757428
LVLLEEFGGDLPGVKLVTRTA	B6T0D0	703-723	2685.6	0.761381
QEVLLGAGDGGLVFEPSQF	B4FCL1	59-77	2192.14	0.762073
AAAEAAAESYASALSEVA	B6SUX2	62-79	1910.95	0.762259
RIEEELGDAAVYAGAKFRAPVEPY	B8A0W7	423-446	3109.67	0.764059
TAPINIGLAAFEVIDEIK	B4F8D7	102-119	2372.38	0.769333
EPPPSERSALLAFLT	A0A1D6NLS2	27-41	1857.03	0.771687
AYGEAANVFGKTKKNTDFISYV	A0A1D6F9C2	73-94	3339.88	0.774655
AYGEAANVFGKTKKNTD	A0A1D6F9C2	73-89	2730.56	0.775201
AYGEAANVFGKPKASTEYIAYSGD	A0A1D6HS38	118-141	3196.68	0.778104
AAFAEFISTL	B6SKR6	22-31	1298.72	0.782225
AQVQLGNKLAESYLETL	A0A1D6HZ73	254-270	2335.33	0.783439
DLAAFVKTVADAGL	A0A1D6JWI7	134-147	1849.08	0.784845
YILATSSNGYDPNFF	B6U534	131-145	1937.95	0.785373
AYPTSDVVIETHKEEEL	B1P759	131-147	2418.28	0.786429
GVVGVSYGRLG	A0A1D6IE31	26-36	1292.75	0.787344
LVLFEHFGGDPSKISF	A0A1D6JWI7	767-782	2251.25	0.789441
ALAKYFIGSVLSGGG	A0A1D6L4E9	101-115	1898.12	0.790283
ASTEEAVEAPKGFVAPQLD	B4FAW3	47-65	2417.3	0.791851
LVLPGELAKHAVSEGTKAVTKFTSS	A0A1D6PKZ8	214-238	3487.07	0.792169
YITKVKQLLEAAAASTS	B6SRG5	75-91	2481.49	1.25396
GKDDVIESGAGGGEFAAKDYT	B4FER1	44249	2774.45	1.25527
ATAVFLIYP	A0A059Q8E1	154-162	1223.72	1.25712
AAVFAVTATTGSAKA	B4FAC2	46-60	1824.06	1.2624
RLNEHQPNGPATPVD	K7TH00	173-187	1873.97	1.2646
APPQPKSGLFVG	A0A1D6M5V2	19-30	1655.99	1.27823
YGASGFAPIRLK	B4FX40	310-321	1738.04	1.28207
AEDELKDAVGLVRPVS	B4F9B5	261-276	2156.23	1.28269
VSNFDPVRRG	B6T4G5	113-122	1375.76	1.28766
ASGFAPIRLK	B4FX40	312-321	1517.96	1.29071
GVIFYGGYKL	B6T180	68-77	1574.93	1.303
DKPYWIIK	B4FX40	322-329	1750.09	1.30413
AGDFIKVLK	A0A1D6E4M2	193-201	1678.09	1.30442
RLATSGANFARA	B4FAC2	81-92	1463.83	1.31892
VGYGASGFAPIRLK	B4FX40	308-321	1894.13	1.32892
EKDYFETALSFR	B6SSH9	131-142	1964.05	1.33179
GIEPDFGLYGLK	B6SSH9	155-166	1767.01	1.35011
AVHGHNNVYKATIFPH	A0A1D6L4E9	153-168	2263.25	1.36081
ADDPEAFAELK	B4FQ80	201-211	1663.89	1.36109
TALSFRSRINPLVR	B6SSH9	137-150	1859.12	1.37017
AKGIEPDFGLYGLKA	B6SSH9	153-167	2266.34	1.39291
LKAKGIEPDFGLYGLK	B6SSH9	151-166	2665.65	1.40645
GPVPESLFKLK	A0A1D6L264	287-297	1902.2	1.41833
VTFLDDAQVKKLK	Q6TM44	193-205	2421.53	1.42609
EPHQGAGMVGKITVN	B4FCL1	141-155	2012.1	1.43058
LLLGGGSLLA	B4FLT7	104-113	1142.73	1.43851
GLGGLFAKKSS	B4FS10	107-117	1752.1	1.4864
ADEEYVSETK	B6T2V3	66-75	1628.84	1.52359
AVRSSEGGTSLDAADKV	A0A1D6F2Q3	359-375	2121.16	1.55028
GKDDVIESGAGGGEFAAKDYTD	B4FER1	44250	2889.47	1.57947
AAKLIRTQLASAK	C0P5Y3	754-766	2058.34	1.58128
SRINPLVRLK	B6SSH9	143-152	1654.09	1.62238
AKGIEPDFGLYGLK	B6SSH9	153-166	2195.3	1.70526
ADYEGKGDTTKLG	B8XPZ2	69-81	2042.14	1.76274
AVGDLAFKALTAGLGVATLY	A0A1D6FI52	44248	2409.42	2.11041

## Sheet: Table S6 DEPs_IF5d
Supplementary Table S6: Indentified DEPs in IF-5D
Three different background colors represent three biological repetitions.
Peptide sequence	Precursor protein accessions	Positions	MH+ [Da]	Fold Change
KGALSTRLGIPLIYGID	A0A1D6L4E9	136-152	2245.37	0.452038
DAQVKKLKSVLGGSG	Q6TM44	198-212	2403.51	0.458406
AAKLIRTQLASAK	C0P5Y3	754-766	2058.34	0.513477
LLPIKKGPQEPPQPGPRGKI	B4FLT7	123-142	3066.93	0.51436
KYGDKSVYFDLD	B4FLT7	48-59	2137.18	0.520947
GVTKKPDLNDPVLR	A0A059Q6V4	44242	2239.37	0.522678
AVTRILRVKF	A0A1D6L4F0	418-427	1661.1	0.532431
ALGDVLAKLG	B6TI20	208-217	1414.9	0.551758
ATKDALGDVLAKLA	A0A1D6EXK9	203-216	2073.29	0.560641
NVGPLLVKK	B6SI08	97-105	1655.12	0.605102
KELTGKLFSTID	A0A1D6EXK9; B6TI20	172-183	2039.24	0.60691
AYGEAANVFGKTKKNTD	A0A1D6F9C2	73-89	2730.56	0.624176
AQVKKLKSVLGGSG	Q6TM44	199-212	2288.48	0.626632
ALGDVLAKL	A0A1D6EXK9; B6TI20	207-215	1357.88	0.630061
FISYVGDGFKLL	A0A1D6F9C2	90-101	1817.06	0.631915
ALGDVLAKLA	A0A1D6EXK9	207-216	1428.92	0.635319
AALVSAFASKGLD	A0A1D6H658	169-181	1708	0.641188
FDILQILGKHD	B6SL10	30-40	1757.04	0.647816
FRSRINPLVRLK	B6SSH9	141-152	1957.26	0.653044
VAFEVITGFR	B4F9B5	277-286	1367.79	0.654131
ALPAGGRGDEEELQKENIKNA	B6T3B2	255-275	2926.62	0.662581
AFDLALAEPK	A0A1D6NQF1	675-684	1532.91	0.665928
LLLGGGSLL	B4FLT7	104-112	1071.7	0.676892
AASEDTSASGDELIEDLK	B6TCN7	48-65	2309.18	0.685919
[truncated: 722 more rows]

## Sheet: Table S7 262 common peptides
Supplementary Table S7: 262 common DEPs indentified in IF-1D&IF-5D
[truncated: 263 more rows]

[truncated: 5 more sheets: Table S8 GO results of DEGs, Table S9 KEGG Analysis of DEGs, Table S10 GO results of DEPs, Table S11 KEGG Analysis of DEPs, Table S12 List of Acronyms]
